# Supplementary material for: Synthesizing theories of human language with Bayesian program induction
Source: Nat Commun. 2022 Aug 30;13:5024. doi: 10.1038/s41467-022-32012-w (PMC9427767; doi:10.1038/s41467-022-32012-w)
Supplement: Supplementary file 4 — Source Data [file 41467_2022_32012_MOESM4_ESM.xlsx]

## Sheet: Sheet1
Figure 5a
	Language	full model	CEGIS	simple features	-representation	syphon
	English (I)	1	0.8	0.9	0.6	0
	Samoan	1	1	1	0.37931	0
	Makonde	1	1	1	0.65	0
	Russian (II)	1	1	0.8	1	0
	Tibetan	1	1	1	1	0
	Russian (I)	1	1	1	0	1
	Axininca Campa	1	0.666667	1	0.666667	1
	Farsi (II)	1	1	1	1	1
	Ewe*	1	1	0	0	0
	Lhasa Tibetan*	1	1	1	0	0
	Modern Greek*	1	1	1	0	0
	Amharic*	1	1	1	0	0
	Thai*	1	1	1	0	1
	Gen*	1	1	1	0	1
	Mohawk*	1	1	1	0	1
	Papago*	1	1	1	0	1
	Osage*	1	1	1	0	1
	Proto-Bantu*	1	1	1	0	1
	Quechua*	1	1	1	0	1
	Kikurai*	1	1	1	0	1
	Farsi*	1	1	1	0	1
	Ganda*	1	1	1	1	1
	Palauan*	1	1	1	1	1
	Kishambaa*	1	1	1	1	1
	Kikuria	0.9375	1	0.8125	0.5625	0
	Hungarian	0.95	0.65	0.4	0.15	0
	Yawelmani	0.96	0.12	0.12	0.08	0
	Catalan	0.982143	0.142857	0.285714	0	0
	Lithuanian	1	0	0	0	0
	North Saami	1	0	0	0	0
	Serbo-Croatian	1	0.297297	0.405405	0.162162	0
	German	1	0.0769231	0.769231	0	0
	Lumasaaba	1	1	0	0	0
	Kerewe (II)	1	0	0	0	1
	Bukusu	1	1	0.25	0	0
	Turkish (I)	1	1	0.25	0	0
	Yokuts	1	0.5625	0.625	0.1875	0
	Zoque	1	1	0.416667	0	0
	Korean (II)	1	1	0	0.611111	0
	Jita	1	1	1	0	0
	Korean (I)	1	1	1	0	0
	Koasati	1	1	0	0	1
	Polish	1	1	1	0	0
	Kikuyu	1	1	1	0	0
	Kerewe (I)	1	1	1	0	0
	English (II)	1	1	1	0	0
	Ancient Greek	1	0.5625	1	0.5625	0
	Armenian	0	0	0	0	0
	Russian (IIII)	0	0	0	0	0
	Russian (III)	0	0.285714	0.285714	0	0
	Palauan (II)	0	0	0	0	0
	Ukrainian (II)	0.0392157	0	0.0588235	0	0
	Sakha (Yakut)	0.0434783	0.195652	0.173913	0.173913	0
	Dutch	0.117647	0.117647	0.117647	0	0
	Turkish (III)	0.129032	0.145161	0.0806452	0.0322581	0
	Icelandic	0.3125	0.4375	0.3125	0.25	0
	Lardil	0.37037	0.240741	0.148148	0.0925926	0
	Korean (III)	0.375	0.25	0.25	0.125	0
	Finnish (II)	0.375	0.375	0.392857	0.232143	0
	Anxiang	0.454545	0.181818	0.0909091	0.0909091	0
	Japanese	0.454545	0.181818	0.181818	0.181818	0
	Swahili	0.46875	0	0	0	0
	Turkish (II)	0.5	0.666667	0	0	0
	Kera	0.538462	0.461538	0	0	0
	Indonesian	0.55	0.45	0.5	0.3	0
	Ukrainian (I)	0.666667	0.1	0.166667	0.1	0
	Somali	0.733333	0.311111	0	0.311111	0
	Latin	0.8	0.38	0.3	0.2	0
	Tunica	0.857143	0	0.142857	0.285714	0
	Finnish (I)	0.933333	0.966667	0.966667	0	0

## Sheet: Sheet2
Figure 5b
	full model
		time (seconds)	% lexicon solved across problems --->
		0	0	0	0	0	0	0	0	0	0	0	0	0	0	0	0	0	0	0	0	0	0	0	0	0	0	0	0	0	0	0	0	0	0	0	0	0	0	0	0	0	0	0	0	0	0	0	0
		86.4865	0.2	0.666667	0.15	0.8	0	0	0.0517241	0.1	0.125	0	0	0	0.181818	0.214286	0	0	0	0	0.1875	0.25	0	0	0	0.230769	0.135135	0.0357143	0.130435	0.232143	0.04	0	0.5625	0.1	0.285714	0.06	0.0666667	0	0.1	0.0769231	0.111111	0.09375	0.181818	0	0.0892857	0	0.0925926	0.1875	0.016129
		172.973	0.2	0.666667	0.15	1	0	0	0.0517241	0.1	0.125	0	0	0	0.181818	0.214286	0	0	0	0	0.1875	0.25	0	0	0	0.230769	0.135135	0.0357143	0.130435	0.232143	0.04	0.1	0.5625	0.1	0.285714	0.06	0.0666667	0	0.1	0.0769231	0.111111	0.09375	0.181818	0	0.0892857	0.125	0.0925926	0.1875	0.016129
		259.459	0.2	0.666667	0.15	1	0	0	0.0517241	0.1	0.125	0	0	0.461538	0.181818	0.214286	0	0	0	0	0.1875	0.25	0	0	0	0.230769	0.135135	0.0357143	0.130435	0.232143	0.04	0.1	0.5625	0.1	0.285714	0.06	0.0666667	0	0.1	0.0769231	0.111111	0.09375	0.181818	0.0909091	0.0892857	0.125	0.0925926	0.1875	0.016129
		345.946	0.2	0.666667	0.15	1	0	0	0.0517241	0.1	0.125	0	0	0.461538	0.181818	0.214286	0	0	0	0	0.1875	0.25	0	0	0	0.230769	0.135135	0.0357143	0.130435	0.232143	0.04	0.1	0.5625	0.1	0.285714	0.06	0.0666667	0	0.1	0.0769231	0.111111	0.09375	0.181818	0.0909091	0.0892857	0.125	0.0925926	0.1875	0.016129
		432.432	0.2	0.666667	0.15	1	0	0	0.0517241	0.1	0.125	0	0	0.461538	0.181818	0.214286	0	0	0	0	0.1875	0.25	0	0	0.428571	0.230769	0.135135	0.0357143	0.130435	0.232143	0.04	0.1	0.5625	0.1	0.285714	0.06	0.0666667	0	0.1	0.0769231	0.333333	0.09375	0.181818	0.0909091	0.0892857	0.125	0.0925926	0.1875	0.016129
		518.919	0.2	0.666667	0.15	1	0	0	0.0517241	0.1	0.125	0	0	0.461538	0.181818	0.214286	0	0	0	0	0.1875	0.25	0	0	0.428571	0.230769	0.135135	0.0357143	0.130435	0.232143	0.04	0.1	0.5625	0.1	0.285714	0.06	0.0666667	0	0.1	0.0769231	0.333333	0.09375	0.181818	0.0909091	0.0892857	0.125	0.0925926	0.1875	0.016129
		605.405	0.2	0.666667	0.15	1	0	0	0.0517241	0.1	0.125	0	0	0.461538	0.181818	0.214286	0	0	0	0	0.1875	0.25	0	0	0.428571	0.230769	0.135135	0.0357143	0.130435	0.232143	0.04	0.1	0.5625	0.1	0.285714	0.06	0.0666667	0	0.1	0.0769231	0.333333	0.09375	0.181818	0.0909091	0.0892857	0.125	0.0925926	0.1875	0.016129
		691.892	0.2	0.666667	0.15	1	0	0	0.0517241	0.1	0.125	0	0	0.692308	0.363636	0.214286	0.5	0	0	0	0.1875	0.25	0	0	0.428571	0.230769	0.135135	0.0357143	0.130435	0.232143	0.04	0.1	0.5625	0.1	0.285714	0.06	0.0666667	0.0333333	0.1	0.0769231	0.333333	0.09375	0.181818	0.0909091	0.0892857	0.125	0.0925926	0.1875	0.016129
		778.378	0.2	0.666667	0.15	1	0	0	0.0517241	0.1	0.125	0	0	0.692308	0.363636	0.214286	0.5	0	0.388889	0	0.1875	0.25	0	0	0.428571	0.230769	0.135135	0.0357143	0.130435	0.232143	0.04	0.1	0.5625	0.1	0.285714	0.08	0.0666667	0.0333333	0.1	0.0769231	0.333333	0.09375	0.272727	0.0909091	0.0892857	0.125	0.0925926	0.3125	0.016129
		864.865	0.2	0.666667	0.15	1	0	0	0.137931	0.1	0.125	0	0	0.692308	0.363636	0.214286	0.5	0	0.388889	0	0.1875	0.5	0	0	0.428571	0.230769	0.135135	0.0357143	0.130435	0.232143	0.04	0.1	0.5625	0.1	0.285714	0.08	0.0666667	0.0333333	0.1	0.0769231	0.333333	0.09375	0.272727	0.272727	0.0892857	0.125	0.0925926	0.3125	0.016129
		951.351	0.2	0.666667	0.45	1	0	0	0.137931	0.1	0.125	0	0	0.692308	0.363636	0.214286	0.5	0	0.388889	0	0.1875	0.5	0	0	0.428571	0.230769	0.135135	0.0357143	0.130435	0.232143	0.04	0.1	0.5625	0.266667	0.285714	0.08	0.0666667	0.0333333	0.1	0.0769231	0.333333	0.09375	0.272727	0.272727	0.0892857	0.125	0.0925926	0.3125	0.016129
		1037.84	0.2	0.666667	0.45	1	0	0.3	0.137931	0.1	0.125	0	0.285714	0.692308	0.363636	0.214286	0.5	0	0.388889	0	0.1875	0.5	0	0	0.428571	0.230769	0.135135	0.0357143	0.130435	0.232143	0.04	0.1	0.5625	0.266667	0.571429	0.08	0.0666667	0.0333333	0.1	0.0769231	0.333333	0.09375	0.272727	0.272727	0.0892857	0.125	0.0925926	0.3125	0.0322581
		1124.32	0.2	0.666667	0.45	1	0	0.3	0.137931	0.1	0.125	0	0.285714	0.692308	0.363636	0.214286	0.5	0	0.388889	0	0.1875	0.5	0	0	0.428571	0.230769	0.135135	0.0357143	0.130435	0.232143	0.04	0.1	0.5625	0.266667	0.571429	0.08	0.0666667	0.0333333	0.1	0.0769231	0.333333	0.09375	0.272727	0.272727	0.0892857	0.125	0.0925926	0.3125	0.0322581
		1210.81	0.2	1	0.45	1	0	0.3	0.137931	0.1	0.125	0	0.285714	0.692308	0.363636	0.214286	0.5	0	0.388889	0	0.1875	0.5	0	0	0.428571	0.692308	0.135135	0.0357143	0.130435	0.232143	0.04	0.1	0.5625	0.266667	0.571429	0.08	0.0666667	0.0333333	0.1	0.0769231	0.333333	0.09375	0.272727	0.272727	0.0892857	0.125	0.0925926	0.3125	0.0322581
		1297.3	0.2	1	0.45	1	0	0.3	0.137931	0.1	0.125	0	0.285714	0.692308	0.363636	0.214286	0.5	0	0.388889	0	0.1875	0.5	0	0	0.428571	0.692308	0.135135	0.0357143	0.130435	0.232143	0.04	0.1	0.5625	0.266667	0.571429	0.08	0.0666667	0.0333333	0.1	0.0769231	0.333333	0.09375	0.272727	0.272727	0.0892857	0.125	0.0925926	0.3125	0.0322581
		1383.78	0.2	1	0.45	1	0	0.3	0.137931	0.1	0.125	0	0.285714	0.692308	0.363636	0.214286	0.5	0	0.388889	0	0.1875	0.5	0	0	0.428571	0.692308	0.135135	0.0357143	0.130435	0.232143	0.04	0.1	0.8125	0.266667	0.571429	0.08	0.133333	0.0333333	0.1	0.0769231	0.333333	0.09375	0.272727	0.272727	0.0892857	0.125	0.0925926	0.3125	0.0322581
		1470.27	0.2	1	0.45	1	0	0.3	0.258621	0.1	0.125	0	0.285714	0.692308	0.363636	0.214286	0.5	0	0.388889	0	0.1875	0.5	0.5	0	0.428571	0.692308	0.135135	0.0357143	0.130435	0.232143	0.04	0.1	0.8125	0.266667	0.571429	0.08	0.133333	0.0333333	0.1	0.0769231	0.333333	0.09375	0.272727	0.272727	0.0892857	0.125	0.0925926	0.3125	0.0322581
		1556.76	0.2	1	0.45	1	0	0.3	0.258621	0.1	0.125	0	0.285714	0.692308	0.363636	0.214286	0.5	0	0.388889	0	0.1875	0.625	0.5	0	0.428571	1	0.135135	0.0357143	0.130435	0.232143	0.04	0.1	0.8125	0.266667	0.857143	0.08	0.133333	0.0333333	0.1	0.0769231	0.5	0.09375	0.272727	0.363636	0.0892857	0.125	0.0925926	0.3125	0.0322581
		1643.24	0.2	1	0.45	1	0	0.3	0.258621	0.1	0.125	0	0.285714	0.692308	0.363636	0.214286	0.5	0	0.388889	0	0.1875	0.625	0.5	0	0.428571	1	0.135135	0.0357143	0.130435	0.232143	0.04	0.1	0.8125	0.266667	0.857143	0.08	0.133333	0.0333333	0.1	0.153846	0.5	0.09375	0.272727	0.363636	0.0892857	0.125	0.0925926	0.3125	0.0322581
		1729.73	0.2	1	0.45	1	0	0.3	0.258621	0.1	0.125	0	0.285714	0.692308	0.363636	0.214286	0.5	0	0.388889	0	0.1875	0.625	0.5	0	0.428571	1	0.135135	0.0357143	0.130435	0.232143	0.04	0.1	0.8125	0.266667	0.857143	0.08	0.133333	0.0333333	0.1	0.153846	0.5	0.09375	0.272727	0.363636	0.0892857	0.125	0.0925926	0.3125	0.0322581
		1816.22	0.2	1	0.45	1	0	0.3	0.258621	0.1	0.125	0	0.285714	0.692308	0.363636	0.214286	0.5	0	0.388889	0	0.1875	0.625	0.5	0	0.428571	1	0.135135	0.0357143	0.130435	0.232143	0.04	0.1	0.8125	0.366667	0.857143	0.08	0.133333	0.0333333	0.25	0.153846	0.5	0.09375	0.363636	0.363636	0.0892857	0.125	0.0925926	0.3125	0.0322581
		1902.7	0.2	1	0.45	1	0	0.3	0.258621	0.1	0.375	0	0.285714	0.692308	0.363636	0.214286	0.5	0	0.388889	0.666667	0.1875	0.625	0.5	0	0.428571	1	0.135135	0.0357143	0.130435	0.232143	0.04	0.1	0.8125	0.366667	0.857143	0.08	0.133333	0.0333333	0.25	0.153846	0.5	0.09375	0.363636	0.363636	0.0892857	0.125	0.0925926	0.3125	0.0322581
		1989.19	0.2	1	0.45	1	0	0.3	0.258621	0.1	0.375	0	0.285714	0.692308	0.363636	0.214286	0.5	0	0.388889	0.666667	0.375	0.625	0.5	0	0.428571	1	0.135135	0.0357143	0.130435	0.232143	0.04	0.1	0.8125	0.366667	0.857143	0.08	0.133333	0.0333333	0.25	0.153846	0.5	0.09375	0.363636	0.363636	0.0892857	0.125	0.0925926	0.3125	0.0322581
		2075.68	0.2	1	0.45	1	0	0.3	0.258621	0.1	0.375	0	0.285714	0.692308	0.727273	0.214286	0.5	0	0.388889	0.666667	0.375	0.625	0.5	0	0.428571	1	0.135135	0.0357143	0.130435	0.232143	0.04	0.1	0.8125	0.366667	0.857143	0.08	0.222222	0.0333333	0.25	0.153846	0.5	0.09375	0.363636	0.363636	0.0892857	0.125	0.0925926	0.3125	0.0322581
		2162.16	0.2	1	0.45	1	0	0.3	0.258621	0.1	0.375	0	0.285714	0.692308	0.727273	0.214286	0.5	0	0.388889	0.666667	0.375	0.625	0.5	0	0.428571	1	0.135135	0.0357143	0.130435	0.232143	0.04	0.1	0.8125	0.366667	0.857143	0.08	0.222222	0.0333333	0.25	0.153846	0.5	0.09375	0.363636	0.363636	0.0892857	0.125	0.0925926	0.3125	0.0322581
		2248.65	0.2	1	0.45	1	0	0.3	0.258621	0.1	0.375	0	0.285714	0.692308	0.727273	0.214286	0.5	0	0.555556	0.666667	0.375	0.625	0.5	0	0.428571	1	0.135135	0.0357143	0.130435	0.232143	0.04	0.1	0.8125	0.366667	0.857143	0.08	0.222222	0.0333333	0.25	0.153846	0.5	0.09375	0.363636	0.363636	0.0892857	0.125	0.0925926	0.3125	0.0322581
		2335.14	0.2	1	0.45	1	0	0.3	0.258621	0.1	0.375	0	0.285714	0.692308	0.727273	0.214286	0.5	0	0.555556	0.666667	0.375	0.625	0.5	0	0.428571	1	0.135135	0.0357143	0.130435	0.232143	0.04	0.1	0.8125	0.366667	0.857143	0.08	0.222222	0.0333333	0.25	0.153846	0.5	0.09375	0.363636	0.363636	0.0892857	0.125	0.0925926	0.3125	0.0322581
		2421.62	0.2	1	0.45	1	0	0.3	0.258621	0.1	0.375	0	0.285714	0.692308	0.727273	0.214286	0.5	0	0.555556	0.666667	0.375	0.625	0.5	0	0.428571	1	0.135135	0.0357143	0.130435	0.232143	0.04	0.1	0.8125	0.366667	0.857143	0.08	0.222222	0.0333333	0.25	0.153846	0.5	0.09375	0.363636	0.363636	0.125	0.125	0.0925926	0.3125	0.0322581
		2508.11	0.2	1	0.45	1	0	0.3	0.344828	0.1	0.375	0	0.285714	0.692308	0.727273	0.214286	0.5	0	0.555556	0.666667	0.375	0.625	0.5	0.666667	0.428571	1	0.135135	0.0357143	0.478261	0.232143	0.04	0.1	0.8125	0.366667	0.857143	0.08	0.222222	0.0333333	0.25	0.538462	0.5	0.09375	0.363636	0.363636	0.125	0.125	0.0925926	0.3125	0.0322581
		2594.59	0.2	1	0.45	1	0	0.3	0.344828	0.1	0.375	0.357143	0.285714	0.692308	0.727273	0.214286	0.5	0	0.555556	0.666667	0.375	1	0.5	0.666667	0.428571	1	0.135135	0.0357143	0.478261	0.232143	0.04	0.1	0.8125	0.366667	0.857143	0.08	0.222222	0.0333333	0.25	0.538462	0.5	0.09375	0.363636	0.363636	0.125	0.125	0.0925926	0.3125	0.0322581
		2681.08	0.2	1	0.45	1	0	0.3	0.344828	0.1	0.375	0.357143	0.285714	0.692308	0.727273	0.214286	0.5	0	0.555556	1	0.375	1	0.5	0.666667	0.428571	1	0.135135	0.214286	0.478261	0.232143	0.04	0.1	0.8125	0.366667	0.857143	0.08	0.222222	0.0333333	0.25	0.538462	0.5	0.09375	0.363636	0.363636	0.125	0.125	0.0925926	0.3125	0.0322581
		2767.57	0.2	1	0.45	1	0	0.3	0.344828	0.1	0.5	0.357143	0.285714	0.692308	0.727273	0.214286	0.5	0	0.555556	1	0.5	1	0.5	0.666667	0.428571	1	0.135135	0.214286	0.478261	0.232143	0.04	0.1	0.8125	0.366667	0.857143	0.2	0.222222	0.0333333	0.25	0.538462	0.5	0.09375	0.363636	0.363636	0.125	0.125	0.148148	0.3125	0.0322581
		2854.05	0.2	1	0.45	1	0	0.3	0.344828	0.1	0.5	0.357143	0.285714	0.692308	0.727273	0.214286	0.5	0	0.555556	1	0.5	1	0.5	0.666667	0.428571	1	0.135135	0.214286	0.478261	0.232143	0.04	0.1	0.8125	0.366667	0.857143	0.2	0.222222	0.0333333	0.25	0.538462	0.5	0.09375	0.454545	0.363636	0.125	0.125	0.148148	0.3125	0.0322581
		2940.54	0.2	1	0.45	1	0	0.3	0.344828	0.1	0.5	0.357143	0.285714	0.692308	0.727273	0.714286	0.5	0	0.555556	1	0.5	1	0.5	0.666667	0.428571	1	0.135135	0.214286	0.478261	0.232143	0.04	0.1	0.8125	0.4	0.857143	0.2	0.222222	0.0333333	0.25	0.538462	0.5	0.09375	0.454545	0.363636	0.125	0.125	0.148148	0.3125	0.0322581
		3027.03	0.2	1	1	1	0	0.3	0.344828	0.1	0.5	0.357143	0.285714	0.692308	0.727273	0.714286	0.5	0	0.555556	1	0.5	1	0.5	0.666667	0.428571	1	0.135135	0.214286	0.478261	0.232143	0.04	0.1	0.8125	0.4	0.857143	0.2	0.222222	0.0333333	0.25	0.538462	0.5	0.09375	0.454545	0.363636	0.125	0.125	0.148148	0.3125	0.0806452
		3113.51	0.2	1	1	1	0	0.3	0.344828	0.1	0.5	0.357143	0.285714	0.692308	1	0.714286	0.5	0	0.555556	1	0.5	1	0.5	0.666667	0.428571	1	0.135135	0.214286	0.478261	0.232143	0.04	0.1	0.8125	0.4	0.857143	0.2	0.311111	0.0333333	0.25	0.538462	0.5	0.09375	0.454545	0.363636	0.125	0.125	0.148148	0.3125	0.0806452
		3200	0.2	1	1	1	0	0.3	0.344828	0.1	0.5	0.357143	0.285714	0.692308	1	0.714286	0.5	0	0.555556	1	0.5	1	0.5	0.666667	0.428571	1	0.135135	0.214286	0.478261	0.232143	0.04	0.1	0.8125	0.4	0.857143	0.2	0.311111	0.0333333	0.25	0.538462	0.5	0.09375	0.454545	0.363636	0.125	0.125	0.148148	0.3125	0.0806452
		3286.49	0.2	1	1	1	0	0.3	0.344828	0.55	0.5	0.357143	0.285714	0.692308	1	0.714286	0.5	0	0.555556	1	0.5	1	0.5	0.666667	0.428571	1	0.135135	0.214286	0.478261	0.232143	0.04	0.1	0.8125	0.4	0.857143	0.2	0.311111	0.0333333	0.25	0.538462	0.5	0.09375	0.454545	0.363636	0.125	0.125	0.148148	0.3125	0.0806452
		3372.97	0.2	1	1	1	0	0.3	0.344828	0.55	0.5	0.357143	0.285714	0.692308	1	0.714286	0.5	0	0.555556	1	0.5	1	0.5	0.666667	0.428571	1	0.135135	0.214286	0.478261	0.232143	0.04	0.1	0.8125	0.4	0.857143	0.2	0.311111	0.0333333	0.25	0.538462	0.5	0.09375	0.454545	0.363636	0.125	0.125	0.148148	0.3125	0.0806452
		3459.46	0.2	1	1	1	0	0.3	0.344828	0.55	0.5	0.357143	0.285714	0.692308	1	0.714286	0.5	0	0.555556	1	0.5	1	0.5	0.666667	0.428571	1	0.243243	0.214286	0.478261	0.232143	0.04	0.1	0.8125	0.4	0.857143	0.2	0.311111	0.0333333	0.25	0.538462	0.5	0.09375	0.454545	0.363636	0.125	0.125	0.148148	0.3125	0.0806452
		3545.95	0.2	1	1	1	0	0.3	0.344828	0.55	0.5	0.357143	0.285714	0.692308	1	0.714286	0.5	0	0.555556	1	0.5	1	0.5	0.666667	0.428571	1	0.243243	0.214286	0.478261	0.232143	0.04	0.1	0.8125	0.4	0.857143	0.2	0.311111	0.0333333	0.25	0.538462	0.5	0.09375	0.454545	0.363636	0.125	0.125	0.148148	0.3125	0.0806452
		3632.43	0.2	1	1	1	0	0.75	0.344828	0.55	0.5	0.357143	0.285714	0.692308	1	0.714286	0.5	0	0.555556	1	0.5	1	0.5	0.666667	0.428571	1	0.243243	0.214286	0.478261	0.232143	0.04	0.1	0.9375	0.4	0.857143	0.2	0.311111	0.0333333	0.4	0.538462	0.5	0.09375	0.454545	0.363636	0.125	0.125	0.148148	0.3125	0.0806452
		3718.92	0.2	1	1	1	0	0.75	0.396552	0.55	0.5	0.357143	0.285714	0.692308	1	0.714286	0.5	0	0.555556	1	0.5	1	0.5	0.666667	0.428571	1	0.243243	0.214286	0.478261	0.232143	0.04	0.25	0.9375	0.4	0.857143	0.2	0.311111	0.0666667	0.4	0.538462	0.5	0.09375	0.454545	0.363636	0.125	0.125	0.148148	0.3125	0.0806452
		3805.41	0.2	1	1	1	0	0.75	0.396552	0.55	0.5	0.357143	0.285714	0.692308	1	0.714286	0.5	0	0.555556	1	0.5	1	0.5	0.666667	0.428571	1	0.243243	0.214286	0.478261	0.232143	0.04	0.25	0.9375	0.4	0.857143	0.2	0.311111	0.0666667	0.4	0.538462	0.5	0.09375	0.454545	0.363636	0.125	0.125	0.148148	0.3125	0.0806452
		3891.89	0.2	1	1	1	1	0.75	0.396552	0.55	0.5	0.357143	0.285714	0.692308	1	0.714286	0.5	0	0.555556	1	0.5	1	0.5	0.666667	0.428571	1	0.243243	0.214286	0.478261	0.232143	0.04	0.25	0.9375	0.4	0.857143	0.2	0.311111	0.0666667	0.4	0.538462	0.5	0.09375	0.454545	0.363636	0.125	0.125	0.148148	0.3125	0.0806452
		3978.38	0.866667	1	1	1	1	0.75	0.396552	0.55	0.5	0.357143	0.285714	0.692308	1	0.714286	0.5	0	0.555556	1	0.5	1	0.5	0.666667	0.428571	1	0.243243	0.214286	0.73913	0.232143	0.04	0.25	0.9375	0.4	0.857143	0.2	0.311111	0.0666667	0.4	0.538462	0.5	0.09375	0.454545	0.363636	0.125	0.125	0.148148	0.3125	0.0806452
		4064.86	0.866667	1	1	1	1	0.75	0.396552	0.55	0.5	0.357143	0.285714	0.692308	1	0.714286	0.5	0	0.555556	1	0.5	1	0.5	0.666667	0.428571	1	0.243243	0.321429	0.73913	0.232143	0.04	0.25	0.9375	0.4	0.857143	0.2	0.311111	0.0666667	0.4	0.538462	0.5	0.09375	0.454545	0.363636	0.142857	0.125	0.148148	0.3125	0.0806452
		4151.35	0.866667	1	1	1	1	0.75	0.396552	0.55	0.5	0.357143	0.285714	0.692308	1	0.714286	0.5	0	0.555556	1	0.5	1	0.5	0.666667	0.428571	1	0.243243	0.321429	0.73913	0.285714	0.04	0.25	0.9375	0.4	0.857143	0.2	0.311111	0.0666667	0.4	0.538462	0.5	0.09375	0.454545	0.363636	0.142857	0.125	0.240741	0.3125	0.0806452
		4237.84	0.866667	1	1	1	1	0.75	0.396552	0.55	0.5	0.357143	0.285714	0.692308	1	0.714286	0.5	0	0.555556	1	0.5	1	0.75	0.666667	0.428571	1	0.243243	0.321429	0.73913	0.285714	0.04	0.25	0.9375	0.4	0.857143	0.2	0.311111	0.0666667	0.4	0.538462	0.5	0.09375	0.454545	0.363636	0.142857	0.125	0.240741	0.3125	0.0806452
		4324.32	0.866667	1	1	1	1	0.75	0.396552	0.7	0.5625	0.357143	0.285714	0.692308	1	0.714286	0.5	0	0.555556	1	0.5	1	0.75	0.666667	0.428571	1	0.243243	0.321429	0.73913	0.285714	0.04	0.25	0.9375	0.4	0.857143	0.2	0.311111	0.0666667	0.5	0.538462	0.5	0.09375	0.454545	0.363636	0.142857	0.125	0.240741	0.3125	0.112903
		4410.81	0.866667	1	1	1	1	0.75	0.396552	0.7	0.5625	0.357143	0.285714	0.692308	1	0.714286	0.5	0	0.555556	1	0.5	1	0.75	0.666667	0.428571	1	0.243243	0.321429	0.73913	0.285714	0.04	0.25	0.9375	0.4	0.857143	0.2	0.311111	0.0666667	0.5	0.538462	0.5	0.09375	0.454545	0.363636	0.142857	0.125	0.240741	0.3125	0.112903
		4497.3	0.866667	1	1	1	1	0.75	0.396552	0.7	0.5625	0.357143	0.285714	0.692308	1	0.714286	0.5	0	0.555556	1	0.5	1	0.75	0.666667	0.428571	1	0.243243	0.321429	0.73913	0.285714	0.04	0.25	0.9375	0.4	0.857143	0.2	0.311111	0.0666667	0.5	0.538462	0.5	0.09375	0.454545	0.363636	0.142857	0.125	0.240741	0.3125	0.112903
		4583.78	0.866667	1	1	1	1	0.75	0.396552	0.7	0.5625	0.357143	0.285714	0.692308	1	0.714286	0.5	0	0.555556	1	0.5	1	0.75	0.666667	0.428571	1	0.243243	0.321429	0.73913	0.285714	0.04	0.25	0.9375	0.4	0.857143	0.2	0.311111	0.0666667	0.5	0.538462	0.5	0.09375	0.454545	0.363636	0.142857	0.125	0.240741	0.3125	0.112903
		4670.27	0.866667	1	1	1	1	0.75	0.396552	0.7	0.5625	0.357143	0.285714	0.692308	1	0.714286	0.5	0	0.555556	1	0.5	1	0.75	0.666667	0.428571	1	0.243243	0.321429	0.73913	0.285714	0.04	0.25	0.9375	0.4	0.857143	0.2	0.311111	0.0666667	0.5	0.538462	0.5	0.09375	0.454545	0.363636	0.142857	0.125	0.240741	0.3125	0.112903
		4756.76	0.866667	1	1	1	1	0.75	0.396552	0.7	0.5625	0.357143	0.285714	0.692308	1	0.714286	0.5	0	0.555556	1	0.5	1	0.75	0.666667	0.428571	1	0.243243	0.321429	0.73913	0.285714	0.04	0.25	0.9375	0.4	0.857143	0.2	0.311111	0.1	0.5	0.538462	0.5	0.09375	0.454545	0.363636	0.142857	0.125	0.240741	0.3125	0.112903
		4843.24	0.866667	1	1	1	1	0.75	0.396552	0.7	0.5625	0.357143	0.285714	0.692308	1	0.714286	0.5	0	0.555556	1	0.8125	1	0.75	0.666667	0.428571	1	0.486486	0.321429	0.73913	0.285714	0.04	0.25	0.9375	0.4	0.857143	0.2	0.311111	0.1	0.5	0.538462	0.5	0.09375	0.454545	0.363636	0.142857	0.125	0.240741	0.3125	0.112903
		4929.73	0.866667	1	1	1	1	0.75	0.396552	0.7	0.5625	0.357143	0.285714	0.692308	1	0.714286	0.5	0	0.555556	1	0.8125	1	0.75	0.666667	0.428571	1	0.486486	0.321429	0.73913	0.285714	0.04	0.25	0.9375	0.4	0.857143	0.2	0.422222	0.1	0.5	0.538462	0.5	0.09375	0.454545	0.363636	0.142857	0.125	0.240741	0.3125	0.112903
		5016.22	0.866667	1	1	1	1	0.75	0.396552	0.7	0.5625	0.357143	0.285714	0.692308	1	0.714286	0.5	0	0.555556	1	0.8125	1	0.75	0.666667	0.428571	1	0.486486	0.321429	0.73913	0.285714	0.04	0.25	0.9375	0.4	0.857143	0.2	0.422222	0.1	0.5	0.538462	0.5	0.09375	0.454545	0.363636	0.142857	0.125	0.240741	0.3125	0.112903
		5102.7	0.866667	1	1	1	1	0.75	0.396552	0.7	0.5625	0.357143	0.285714	0.692308	1	0.714286	0.5	0	0.555556	1	0.8125	1	0.75	0.666667	0.428571	1	0.486486	0.321429	0.73913	0.285714	0.12	0.25	0.9375	0.4	0.857143	0.28	0.422222	0.1	0.5	0.538462	0.5	0.09375	0.454545	0.363636	0.142857	0.125	0.240741	0.3125	0.112903
		5189.19	0.866667	1	1	1	1	0.75	0.396552	0.7	0.5625	0.357143	0.285714	0.692308	1	0.714286	0.5	0	0.555556	1	0.8125	1	0.75	0.666667	0.428571	1	0.486486	0.321429	0.73913	0.285714	0.12	0.25	0.9375	0.4	0.857143	0.28	0.422222	0.1	0.5	0.538462	0.5	0.09375	0.454545	0.363636	0.142857	0.125	0.240741	0.3125	0.112903
		5275.68	0.866667	1	1	1	1	0.75	0.396552	0.7	0.5625	0.357143	0.285714	0.692308	1	0.714286	0.5	0	1	1	0.8125	1	0.75	0.666667	0.428571	1	0.486486	0.321429	0.73913	0.285714	0.12	0.25	0.9375	0.4	0.857143	0.28	0.422222	0.1	0.5	0.538462	0.5	0.09375	0.454545	0.363636	0.142857	0.125	0.240741	0.3125	0.112903
		5362.16	0.866667	1	1	1	1	0.75	0.396552	0.7	0.5625	0.357143	0.285714	0.692308	1	0.714286	0.5	0	1	1	0.8125	1	0.75	0.666667	0.428571	1	0.486486	0.321429	0.73913	0.285714	0.12	0.25	0.9375	0.4	0.857143	0.28	0.422222	0.1	0.5	0.538462	0.5	0.46875	0.454545	0.363636	0.142857	0.125	0.240741	0.3125	0.112903
		5448.65	0.866667	1	1	1	1	0.75	0.396552	0.7	0.5625	0.357143	0.285714	0.692308	1	0.714286	0.5	0	1	1	0.8125	1	0.75	0.666667	0.428571	1	0.486486	0.321429	0.73913	0.285714	0.12	0.25	0.9375	0.4	0.857143	0.28	0.422222	0.1	0.5	0.538462	0.5	0.46875	0.454545	0.363636	0.142857	0.125	0.240741	0.3125	0.129032
		5535.14	0.866667	1	1	1	1	0.75	0.396552	0.7	0.5625	0.357143	0.285714	0.692308	1	0.714286	0.5	0	1	1	0.8125	1	0.75	0.666667	0.428571	1	0.486486	0.321429	0.73913	0.285714	0.12	0.25	0.9375	0.5	0.857143	0.28	0.422222	0.1	0.5	0.538462	0.5	0.46875	0.454545	0.363636	0.142857	0.25	0.240741	0.3125	0.129032
		5621.62	0.866667	1	1	1	1	0.75	0.396552	0.7	0.5625	0.357143	0.285714	0.692308	1	0.714286	0.5	0	1	1	0.8125	1	0.75	0.666667	0.428571	1	0.486486	0.321429	0.73913	0.285714	0.12	0.25	0.9375	0.5	0.857143	0.28	0.422222	0.1	0.5	0.538462	0.5	0.46875	0.454545	0.363636	0.142857	0.25	0.240741	0.3125	0.129032
		5708.11	0.866667	1	1	1	1	0.75	0.396552	0.7	0.875	0.357143	0.285714	0.692308	1	0.714286	0.5	0	1	1	0.8125	1	0.75	0.666667	0.428571	1	0.486486	0.321429	0.73913	0.285714	0.12	0.25	0.9375	0.5	0.857143	0.28	0.422222	0.1	0.5	0.538462	0.5	0.46875	0.454545	0.363636	0.142857	0.25	0.240741	0.3125	0.129032
		5794.59	0.866667	1	1	1	1	0.75	0.396552	0.7	0.875	0.357143	0.285714	0.692308	1	0.714286	0.5	0	1	1	0.8125	1	0.75	0.666667	0.428571	1	0.486486	0.321429	0.73913	0.285714	0.12	0.35	0.9375	0.5	0.857143	0.28	0.422222	0.1	0.5	0.538462	0.5	0.46875	0.454545	0.363636	0.142857	0.25	0.240741	0.3125	0.129032
		5881.08	0.866667	1	1	1	1	0.75	0.396552	0.7	0.875	0.357143	0.285714	0.692308	1	0.714286	0.5	0	1	1	0.8125	1	0.75	0.666667	0.428571	1	0.486486	0.321429	0.73913	0.285714	0.12	0.35	0.9375	0.5	0.857143	0.28	0.422222	0.133333	0.5	0.538462	0.5	0.46875	0.454545	0.363636	0.142857	0.25	0.240741	0.3125	0.129032
		5967.57	0.866667	1	1	1	1	0.75	0.396552	0.7	0.875	0.357143	0.285714	0.692308	1	0.714286	0.5	0	1	1	0.8125	1	0.75	0.666667	0.428571	1	0.486486	0.321429	0.73913	0.285714	0.12	0.35	0.9375	0.5	0.857143	0.28	0.422222	0.133333	0.5	0.538462	0.5	0.46875	0.454545	0.363636	0.142857	0.25	0.240741	0.3125	0.129032
		6054.05	0.866667	1	1	1	1	0.75	0.396552	0.7	0.875	0.357143	0.285714	0.692308	1	0.714286	0.5	0	1	1	0.8125	1	0.75	0.666667	0.428571	1	0.486486	0.321429	0.73913	0.285714	0.12	0.35	0.9375	0.5	0.857143	0.4	0.422222	0.133333	0.5	0.538462	0.5	0.46875	0.454545	0.363636	0.142857	0.25	0.240741	0.3125	0.129032
		6140.54	0.866667	1	1	1	1	0.75	0.396552	0.9	0.875	0.357143	0.285714	0.692308	1	0.714286	0.5	0	1	1	0.8125	1	0.75	0.666667	0.428571	1	0.486486	0.321429	0.73913	0.285714	0.12	0.35	0.9375	0.5	0.857143	0.4	0.422222	0.133333	0.5	0.538462	0.5	0.46875	0.454545	0.363636	0.142857	0.25	0.240741	0.3125	0.129032
		6227.03	0.866667	1	1	1	1	0.9	0.396552	0.9	0.875	0.357143	0.285714	0.692308	1	0.714286	0.5	0	1	1	0.8125	1	0.75	0.666667	0.428571	1	0.486486	0.321429	0.73913	0.285714	0.12	0.35	0.9375	0.5	0.857143	0.4	0.422222	0.133333	0.5	0.538462	0.5	0.46875	0.454545	0.363636	0.142857	0.25	0.240741	0.3125	0.129032
		6313.51	0.866667	1	1	1	1	0.9	0.396552	0.9	0.875	0.357143	0.285714	0.692308	1	0.714286	0.5	0	1	1	0.8125	1	0.75	0.666667	0.428571	1	0.486486	0.321429	0.73913	0.285714	0.12	0.35	0.9375	0.5	0.857143	0.4	0.422222	0.133333	0.5	0.538462	0.5	0.46875	0.454545	0.363636	0.142857	0.25	0.240741	0.3125	0.129032
		6400	0.866667	1	1	1	1	0.9	0.396552	0.9	0.875	0.357143	0.285714	0.692308	1	0.714286	0.5	0	1	1	0.8125	1	0.75	0.666667	0.428571	1	0.486486	0.321429	0.73913	0.285714	0.12	0.35	0.9375	0.5	0.857143	0.4	0.422222	0.133333	0.5	0.538462	0.5	0.46875	0.454545	0.363636	0.142857	0.25	0.240741	0.3125	0.129032
		6486.49	0.866667	1	1	1	1	0.9	0.396552	0.9	0.875	0.357143	0.285714	0.692308	1	0.714286	0.5	0	1	1	0.8125	1	0.75	0.666667	0.428571	1	0.486486	0.321429	0.73913	0.285714	0.12	0.35	0.9375	0.5	0.857143	0.4	0.422222	0.133333	0.5	0.538462	0.5	0.46875	0.454545	0.363636	0.142857	0.25	0.240741	0.3125	0.129032
		6572.97	0.866667	1	1	1	1	0.9	0.396552	0.9	0.875	0.357143	0.285714	0.692308	1	0.714286	0.5	0	1	1	0.8125	1	0.75	0.666667	0.428571	1	0.486486	0.321429	0.73913	0.285714	0.12	0.35	0.9375	0.5	0.857143	0.4	0.422222	0.133333	0.5	0.538462	0.5	0.46875	0.454545	0.363636	0.142857	0.25	0.240741	0.3125	0.129032
		6659.46	0.866667	1	1	1	1	0.9	0.396552	0.9	0.875	0.357143	0.285714	0.692308	1	0.714286	0.5	0	1	1	0.8125	1	0.75	0.666667	0.428571	1	0.486486	0.321429	0.73913	0.285714	0.12	0.35	0.9375	0.5	0.857143	0.4	0.422222	0.133333	0.5	0.538462	0.5	0.46875	0.454545	0.363636	0.142857	0.25	0.240741	0.3125	0.129032
		6745.95	0.866667	1	1	1	1	0.9	0.396552	0.9	0.875	0.357143	0.285714	0.692308	1	0.714286	0.5	0	1	1	0.8125	1	0.75	0.666667	0.428571	1	0.486486	0.321429	0.73913	0.285714	0.12	0.35	0.9375	0.5	0.857143	0.4	0.422222	0.133333	0.5	0.538462	0.5	0.46875	0.454545	0.363636	0.142857	0.25	0.240741	0.3125	0.129032
		6832.43	0.866667	1	1	1	1	0.9	0.396552	0.9	0.875	0.357143	0.285714	0.692308	1	0.714286	0.5	0	1	1	0.8125	1	0.75	0.666667	0.428571	1	0.486486	0.321429	0.73913	0.285714	0.12	0.35	0.9375	0.5	0.857143	0.4	0.422222	0.133333	0.5	0.538462	0.5	0.46875	0.454545	0.363636	0.142857	0.25	0.240741	0.3125	0.129032
		6918.92	0.866667	1	1	1	1	0.9	0.396552	0.9	0.875	0.357143	0.285714	0.692308	1	0.714286	0.5	0	1	1	0.8125	1	0.75	0.666667	0.428571	1	0.486486	0.321429	0.73913	0.285714	0.12	0.35	0.9375	0.5	0.857143	0.4	0.422222	0.133333	0.5	0.538462	0.5	0.46875	0.454545	0.363636	0.142857	0.25	0.240741	0.3125	0.129032
		7005.41	0.866667	1	1	1	1	0.9	0.396552	0.9	0.875	0.357143	0.285714	0.692308	1	0.714286	0.5	0	1	1	0.8125	1	0.75	0.666667	0.428571	1	0.486486	0.321429	0.73913	0.285714	0.12	0.35	0.9375	0.5	0.857143	0.4	0.422222	0.133333	0.5	0.538462	0.5	0.46875	0.454545	0.363636	0.142857	0.25	0.240741	0.3125	0.129032
		7091.89	0.866667	1	1	1	1	0.9	0.396552	0.9	1	0.357143	0.285714	0.692308	1	0.714286	0.5	0	1	1	0.8125	1	0.75	0.666667	0.428571	1	0.486486	0.321429	0.73913	0.285714	0.12	0.35	0.9375	0.5	0.857143	0.4	0.422222	0.133333	0.5	0.538462	0.5	0.46875	0.454545	0.363636	0.142857	0.25	0.240741	0.3125	0.129032
		7178.38	0.866667	1	1	1	1	0.9	0.396552	0.9	1	0.357143	0.285714	0.692308	1	0.714286	0.5	0	1	1	0.8125	1	0.75	0.666667	0.428571	1	0.486486	0.321429	0.73913	0.285714	0.12	0.35	0.9375	0.5	0.857143	0.4	0.422222	0.166667	0.5	0.538462	0.5	0.46875	0.454545	0.363636	0.142857	0.25	0.240741	0.3125	0.129032
		7264.86	0.866667	1	1	1	1	0.9	0.396552	0.9	1	0.357143	0.285714	0.692308	1	0.714286	0.5	0	1	1	0.8125	1	0.75	0.666667	0.428571	1	0.486486	0.321429	0.73913	0.285714	0.12	0.35	0.9375	0.5	0.857143	0.4	0.422222	0.166667	0.5	0.538462	0.5	0.46875	0.454545	0.363636	0.142857	0.25	0.240741	0.3125	0.129032
		7351.35	0.866667	1	1	1	1	0.9	0.396552	0.9	1	0.357143	0.285714	0.692308	1	0.714286	0.5	0	1	1	0.8125	1	0.75	0.666667	0.428571	1	0.486486	0.321429	0.73913	0.285714	0.12	0.35	0.9375	0.5	0.857143	0.4	0.422222	0.166667	0.5	0.538462	0.5	0.46875	0.454545	0.363636	0.142857	0.25	0.296296	0.3125	0.129032
		7437.84	0.866667	1	1	1	1	0.9	0.396552	0.9	1	0.357143	0.285714	0.692308	1	0.714286	0.5	0	1	1	0.8125	1	0.75	0.666667	0.428571	1	0.486486	0.321429	0.73913	0.285714	0.12	0.35	0.9375	0.5	0.857143	0.4	0.422222	0.166667	0.5	0.538462	0.5	0.46875	0.454545	0.363636	0.267857	0.25	0.296296	0.3125	0.129032
		7524.32	0.866667	1	1	1	1	0.9	0.396552	0.9	1	0.357143	0.285714	0.692308	1	0.714286	0.5	0	1	1	0.8125	1	0.75	0.666667	0.428571	1	0.486486	0.321429	0.73913	0.285714	0.12	0.35	0.9375	0.5	0.857143	0.4	0.422222	0.166667	0.5	0.538462	0.5	0.46875	0.454545	0.363636	0.267857	0.25	0.296296	0.3125	0.129032
		7610.81	0.866667	1	1	1	1	0.9	0.396552	0.9	1	0.357143	0.285714	0.692308	1	0.714286	0.5	0	1	1	0.8125	1	0.75	0.666667	0.428571	1	0.486486	0.321429	0.73913	0.285714	0.12	0.35	0.9375	0.5	0.857143	0.4	0.422222	0.166667	0.5	0.538462	0.5	0.46875	0.454545	0.363636	0.267857	0.25	0.296296	0.3125	0.129032
		7697.3	0.866667	1	1	1	1	0.9	0.396552	0.9	1	0.357143	0.285714	0.692308	1	0.714286	0.5	0	1	1	0.8125	1	0.75	0.666667	0.428571	1	0.486486	0.5	0.73913	0.285714	0.12	0.35	0.9375	0.5	0.857143	0.4	0.422222	0.166667	0.5	0.538462	0.5	0.46875	0.454545	0.363636	0.267857	0.25	0.296296	0.3125	0.129032
		7783.78	0.866667	1	1	1	1	0.9	0.396552	0.9	1	0.357143	0.285714	0.692308	1	0.714286	0.5	0	1	1	0.8125	1	0.75	0.666667	0.428571	1	0.486486	0.5	0.73913	0.285714	0.2	0.35	0.9375	0.5	0.857143	0.4	0.422222	0.166667	0.5	0.538462	0.5	0.46875	0.454545	0.363636	0.267857	0.25	0.296296	0.3125	0.129032
		7870.27	0.866667	1	1	1	1	0.9	0.396552	0.9	1	0.357143	0.285714	0.692308	1	0.714286	0.5	0	1	1	0.8125	1	0.75	0.666667	0.428571	1	0.486486	0.5	0.73913	0.285714	0.2	0.35	0.9375	0.5	0.857143	0.4	0.422222	0.166667	0.5	0.538462	0.5	0.46875	0.454545	0.363636	0.267857	0.25	0.296296	0.3125	0.129032
		7956.76	0.866667	1	1	1	1	0.9	0.396552	0.9	1	0.357143	0.285714	0.692308	1	0.714286	0.5	0	1	1	0.8125	1	0.75	0.666667	0.428571	1	0.486486	0.5	0.73913	0.285714	0.2	0.35	0.9375	0.5	0.857143	0.4	0.422222	0.166667	0.5	0.538462	0.5	0.46875	0.454545	0.363636	0.267857	0.25	0.296296	0.3125	0.129032
		8043.24	0.866667	1	1	1	1	1	0.396552	0.9	1	0.357143	0.285714	0.692308	1	0.714286	0.5	0	1	1	0.8125	1	0.75	0.666667	0.428571	1	0.486486	0.5	0.73913	0.285714	0.2	0.35	0.9375	0.5	0.857143	0.5	0.422222	0.166667	0.5	0.538462	0.5	0.46875	0.454545	0.363636	0.267857	0.25	0.296296	0.3125	0.129032
		8129.73	0.866667	1	1	1	1	1	0.396552	0.9	1	0.357143	0.285714	0.692308	1	0.714286	0.5	0	1	1	0.8125	1	0.75	0.666667	0.428571	1	0.486486	0.5	0.73913	0.285714	0.2	0.35	0.9375	0.5	0.857143	0.5	0.422222	0.166667	0.5	0.538462	0.5	0.46875	0.454545	0.363636	0.267857	0.25	0.296296	0.3125	0.129032
		8216.22	0.866667	1	1	1	1	1	0.396552	0.9	1	0.357143	0.285714	0.692308	1	0.714286	0.5	0	1	1	0.8125	1	0.75	0.666667	0.428571	1	0.486486	0.5	0.73913	0.285714	0.2	0.35	0.9375	0.5	0.857143	0.5	0.422222	0.166667	0.5	0.538462	0.5	0.46875	0.454545	0.363636	0.267857	0.25	0.296296	0.3125	0.129032
		8302.7	0.866667	1	1	1	1	1	0.396552	0.9	1	0.357143	0.285714	0.692308	1	0.714286	0.5	0	1	1	0.8125	1	0.75	0.666667	0.428571	1	0.486486	0.5	0.73913	0.285714	0.2	0.35	0.9375	0.5	0.857143	0.5	0.422222	0.166667	0.5	0.538462	0.5	0.46875	0.454545	0.363636	0.267857	0.25	0.296296	0.3125	0.129032
		8389.19	0.866667	1	1	1	1	1	0.396552	0.9	1	0.357143	0.285714	0.692308	1	0.714286	0.5	0	1	1	0.8125	1	0.75	0.666667	0.428571	1	0.486486	0.5	0.73913	0.357143	0.2	0.35	0.9375	0.5	0.857143	0.5	0.422222	0.166667	0.5	0.538462	0.5	0.46875	0.454545	0.363636	0.267857	0.25	0.296296	0.3125	0.129032
		8475.68	0.866667	1	1	1	1	1	0.396552	0.9	1	0.357143	0.285714	0.692308	1	0.714286	0.5	0	1	1	0.8125	1	0.75	0.666667	0.428571	1	0.486486	0.5	0.73913	0.357143	0.2	0.35	0.9375	0.5	0.857143	0.5	0.422222	0.166667	0.5	0.538462	0.5	0.46875	0.454545	0.363636	0.267857	0.25	0.296296	0.3125	0.129032
		8562.16	0.866667	1	1	1	1	1	0.396552	0.9	1	0.357143	0.285714	0.692308	1	0.714286	0.5	0	1	1	0.8125	1	0.75	0.666667	0.428571	1	0.486486	0.5	0.73913	0.357143	0.2	0.35	0.9375	0.5	0.857143	0.5	0.422222	0.166667	0.55	0.538462	0.5	0.46875	0.454545	0.363636	0.267857	0.25	0.296296	0.3125	0.129032
		8648.65	0.866667	1	1	1	1	1	0.396552	0.9	1	0.357143	0.285714	0.692308	1	0.714286	0.5	0	1	1	0.8125	1	0.75	0.666667	0.428571	1	0.486486	0.5	0.73913	0.357143	0.2	0.35	0.9375	0.5	0.857143	0.5	0.422222	0.166667	0.55	0.538462	0.5	0.46875	0.454545	0.363636	0.267857	0.25	0.296296	0.3125	0.129032
		8735.14	0.866667	1	1	1	1	1	0.396552	0.9	1	0.357143	0.285714	0.692308	1	0.714286	0.5	0	1	1	0.8125	1	0.75	0.666667	0.428571	1	0.486486	0.5	0.73913	0.357143	0.2	0.35	0.9375	0.5	0.857143	0.5	0.422222	0.166667	0.55	0.538462	0.5	0.46875	0.454545	0.363636	0.267857	0.25	0.296296	0.3125	0.129032
		8821.62	0.866667	1	1	1	1	1	0.396552	0.9	1	0.357143	0.285714	0.692308	1	0.714286	0.5	0	1	1	0.8125	1	0.75	0.666667	0.428571	1	0.486486	0.5	0.73913	0.357143	0.2	0.35	0.9375	0.733333	0.857143	0.5	0.422222	0.166667	0.55	0.538462	0.5	0.46875	0.454545	0.363636	0.267857	0.375	0.296296	0.3125	0.129032
		8908.11	0.866667	1	1	1	1	1	0.396552	1	1	0.357143	0.285714	0.692308	1	0.714286	0.5	0	1	1	0.8125	1	0.75	0.666667	0.428571	1	0.486486	0.5	0.73913	0.357143	0.2	0.35	0.9375	0.733333	0.857143	0.5	0.422222	0.166667	0.55	0.538462	0.5	0.46875	0.454545	0.363636	0.267857	0.375	0.296296	0.3125	0.129032
		8994.59	0.866667	1	1	1	1	1	0.396552	1	1	0.357143	0.285714	0.692308	1	0.714286	0.5	0	1	1	0.8125	1	0.75	0.666667	0.428571	1	0.486486	0.5	0.73913	0.357143	0.2	0.35	0.9375	0.733333	0.857143	0.5	0.422222	0.166667	0.55	0.538462	0.5	0.46875	0.454545	0.363636	0.267857	0.375	0.296296	0.3125	0.129032
		9081.08	0.866667	1	1	1	1	1	0.396552	1	1	0.357143	0.285714	0.692308	1	0.714286	0.5	0	1	1	0.8125	1	0.75	0.666667	0.428571	1	0.486486	0.5	0.73913	0.357143	0.2	0.35	0.9375	0.733333	0.857143	0.5	0.422222	0.2	0.55	0.538462	0.5	0.46875	0.454545	0.363636	0.267857	0.375	0.296296	0.3125	0.129032
		9167.57	0.866667	1	1	1	1	1	0.396552	1	1	0.357143	0.285714	0.692308	1	0.714286	0.5	0	1	1	0.8125	1	0.75	0.666667	0.428571	1	0.486486	0.5	0.73913	0.357143	0.2	0.35	0.9375	0.733333	0.857143	0.5	0.422222	0.2	0.55	0.538462	0.5	0.46875	0.454545	0.363636	0.267857	0.375	0.296296	0.3125	0.129032
		9254.05	0.866667	1	1	1	1	1	0.396552	1	1	0.357143	0.285714	0.692308	1	0.714286	0.5	0	1	1	0.8125	1	0.75	0.666667	0.428571	1	0.486486	0.5	0.73913	0.357143	0.2	0.35	0.9375	0.733333	0.857143	0.5	0.422222	0.2	0.55	0.538462	0.5	0.46875	0.454545	0.363636	0.267857	0.375	0.296296	0.3125	0.129032
		9340.54	0.866667	1	1	1	1	1	0.396552	1	1	0.357143	0.285714	0.692308	1	0.714286	0.5	0	1	1	0.8125	1	0.75	0.666667	0.428571	1	0.486486	0.5	0.73913	0.357143	0.2	0.35	0.9375	0.733333	0.857143	0.5	0.422222	0.2	0.55	0.538462	0.5	0.46875	0.454545	0.363636	0.267857	0.375	0.296296	0.3125	0.129032
		9427.03	0.866667	1	1	1	1	1	0.396552	1	1	0.357143	0.285714	0.692308	1	0.714286	0.5	0	1	1	0.8125	1	0.75	0.666667	0.428571	1	0.486486	0.5	0.73913	0.357143	0.2	0.4	0.9375	0.733333	0.857143	0.5	0.422222	0.2	0.55	0.538462	0.5	0.46875	0.454545	0.363636	0.267857	0.375	0.296296	0.3125	0.129032
		9513.51	0.866667	1	1	1	1	1	0.396552	1	1	0.357143	0.285714	0.692308	1	0.714286	0.5	0	1	1	0.8125	1	0.75	0.666667	0.428571	1	0.486486	0.5	0.73913	0.357143	0.2	0.4	0.9375	0.733333	0.857143	0.5	0.422222	0.2	0.55	0.538462	0.5	0.46875	0.454545	0.363636	0.267857	0.375	0.296296	0.3125	0.129032
		9600	0.866667	1	1	1	1	1	0.396552	1	1	0.357143	0.285714	0.692308	1	0.714286	0.5	0	1	1	0.8125	1	0.75	0.666667	0.428571	1	0.486486	0.5	0.73913	0.357143	0.2	0.4	0.9375	0.733333	0.857143	0.5	0.422222	0.2	0.55	0.538462	0.5	0.46875	0.454545	0.363636	0.267857	0.375	0.296296	0.3125	0.129032
		9686.49	0.866667	1	1	1	1	1	0.396552	1	1	0.357143	0.285714	0.692308	1	0.714286	0.5	0	1	1	0.8125	1	0.75	0.666667	0.428571	1	0.486486	0.5	0.73913	0.357143	0.48	0.4	0.9375	0.733333	0.857143	0.5	0.422222	0.2	0.55	0.538462	0.5	0.46875	0.454545	0.363636	0.267857	0.375	0.296296	0.3125	0.129032
		9772.97	0.866667	1	1	1	1	1	0.396552	1	1	0.357143	0.285714	0.692308	1	0.714286	0.5	0	1	1	0.8125	1	0.75	0.666667	0.428571	1	0.486486	0.5	0.73913	0.357143	0.48	0.4	0.9375	0.733333	0.857143	0.5	0.422222	0.2	0.55	0.538462	0.5	0.46875	0.454545	0.363636	0.267857	0.375	0.296296	0.3125	0.129032
		9859.46	0.866667	1	1	1	1	1	0.396552	1	1	0.357143	0.285714	0.692308	1	0.714286	0.5	0	1	1	0.8125	1	0.75	0.666667	0.428571	1	0.486486	0.5	0.73913	0.357143	0.48	0.4	0.9375	0.733333	0.857143	0.5	0.422222	0.2	0.55	0.538462	0.5	0.46875	0.454545	0.363636	0.267857	0.375	0.296296	0.3125	0.129032
		9945.95	0.866667	1	1	1	1	1	0.396552	1	1	0.357143	0.285714	0.692308	1	0.714286	0.5	0	1	1	0.8125	1	0.75	0.666667	0.428571	1	0.486486	0.5	0.73913	0.357143	0.48	0.4	0.9375	0.733333	0.857143	0.5	0.422222	0.2	0.55	0.538462	0.5	0.46875	0.454545	0.363636	0.267857	0.375	0.296296	0.3125	0.129032
		10032.4	0.866667	1	1	1	1	1	0.396552	1	1	0.357143	0.285714	0.692308	1	0.714286	0.5	0	1	1	0.8125	1	0.75	0.666667	0.428571	1	0.486486	0.5	0.73913	0.357143	0.48	0.4	0.9375	0.733333	0.857143	0.56	0.422222	0.2	0.55	0.538462	0.5	0.46875	0.454545	0.363636	0.267857	0.375	0.296296	0.3125	0.129032
		10118.9	0.866667	1	1	1	1	1	0.396552	1	1	0.357143	0.285714	0.692308	1	0.714286	0.5	0	1	1	0.8125	1	0.75	0.666667	0.428571	1	0.486486	0.5	0.73913	0.357143	0.48	0.4	0.9375	0.733333	0.857143	0.56	0.422222	0.2	0.55	0.538462	0.5	0.46875	0.454545	0.363636	0.267857	0.375	0.296296	0.3125	0.129032
		10205.4	0.866667	1	1	1	1	1	0.396552	1	1	0.357143	0.285714	0.692308	1	0.714286	0.5	0	1	1	0.8125	1	0.75	0.666667	0.428571	1	0.486486	0.5	0.73913	0.357143	0.48	0.4	0.9375	0.733333	0.857143	0.56	0.422222	0.2	0.55	0.538462	0.5	0.46875	0.454545	0.363636	0.267857	0.375	0.296296	0.3125	0.129032
		10291.9	0.866667	1	1	1	1	1	0.396552	1	1	0.357143	0.285714	0.692308	1	0.714286	0.5	0	1	1	0.8125	1	0.75	0.666667	0.428571	1	0.486486	0.5	0.73913	0.357143	0.48	0.4	0.9375	0.733333	0.857143	0.56	0.422222	0.2	0.55	0.538462	0.5	0.46875	0.454545	0.363636	0.267857	0.375	0.296296	0.3125	0.129032
		10378.4	0.866667	1	1	1	1	1	0.396552	1	1	0.357143	0.285714	0.692308	1	0.714286	0.5	0	1	1	0.8125	1	0.75	0.666667	0.428571	1	0.486486	0.5	0.73913	0.357143	0.48	0.4	0.9375	0.733333	0.857143	0.56	0.422222	0.2	0.55	0.538462	0.5	0.46875	0.454545	0.363636	0.267857	0.375	0.296296	0.3125	0.129032
		10464.9	0.866667	1	1	1	1	1	0.396552	1	1	0.357143	0.285714	0.692308	1	0.714286	0.5	0	1	1	0.8125	1	0.75	0.666667	0.428571	1	0.486486	0.5	0.73913	0.357143	0.48	0.4	0.9375	0.733333	0.857143	0.56	0.422222	0.2	0.55	0.538462	0.5	0.46875	0.454545	0.363636	0.267857	0.375	0.296296	0.3125	0.129032
		10551.4	0.866667	1	1	1	1	1	0.396552	1	1	0.357143	0.285714	0.692308	1	0.714286	0.5	0	1	1	0.8125	1	0.75	0.666667	0.428571	1	0.486486	0.5	0.73913	0.357143	0.48	0.4	0.9375	0.733333	0.857143	0.56	0.422222	0.2	0.55	0.538462	0.5	0.46875	0.454545	0.363636	0.267857	0.375	0.296296	0.3125	0.129032
		10637.8	0.866667	1	1	1	1	1	0.396552	1	1	0.357143	0.285714	0.692308	1	0.714286	0.5	0	1	1	0.8125	1	0.75	0.666667	0.428571	1	0.486486	0.5	0.73913	0.357143	0.48	0.4	0.9375	0.733333	0.857143	0.56	0.422222	0.2	0.55	0.538462	0.5	0.46875	0.454545	0.363636	0.267857	0.375	0.296296	0.3125	0.129032
		10724.3	0.866667	1	1	1	1	1	0.396552	1	1	0.357143	0.285714	0.692308	1	0.714286	0.5	0	1	1	0.8125	1	0.75	0.666667	0.428571	1	0.486486	0.5	0.73913	0.357143	0.48	0.4	0.9375	0.733333	0.857143	0.56	0.422222	0.2	0.55	0.538462	0.5	0.46875	0.454545	0.363636	0.267857	0.375	0.296296	0.3125	0.129032
		10810.8	0.866667	1	1	1	1	1	0.396552	1	1	0.357143	0.285714	0.692308	1	0.714286	0.5	0	1	1	0.8125	1	0.75	0.666667	0.428571	1	0.486486	0.5	0.73913	0.357143	0.48	0.4	0.9375	0.733333	0.857143	0.56	0.422222	0.2	0.55	0.538462	0.5	0.46875	0.454545	0.363636	0.267857	0.375	0.296296	0.3125	0.129032
		10897.3	0.866667	1	1	1	1	1	0.396552	1	1	0.357143	0.285714	0.692308	1	0.714286	0.5	0	1	1	0.8125	1	0.75	0.666667	0.428571	1	0.486486	0.5	0.73913	0.357143	0.48	0.4	0.9375	0.733333	0.857143	0.56	0.422222	0.2	0.55	0.538462	0.5	0.46875	0.454545	0.363636	0.267857	0.375	0.296296	0.3125	0.129032
		10983.8	0.866667	1	1	1	1	1	0.396552	1	1	0.357143	0.285714	0.692308	1	0.714286	0.5	0	1	1	0.8125	1	0.75	0.666667	0.428571	1	0.486486	0.5	0.73913	0.357143	0.48	0.4	0.9375	0.733333	0.857143	0.56	0.422222	0.266667	0.55	0.538462	0.5	0.46875	0.454545	0.363636	0.267857	0.375	0.296296	0.3125	0.129032
		11070.3	0.866667	1	1	1	1	1	0.396552	1	1	0.357143	0.285714	0.692308	1	0.714286	0.5	0	1	1	0.8125	1	0.75	0.666667	0.428571	1	0.486486	0.5	0.73913	0.357143	0.48	0.4	0.9375	0.733333	0.857143	0.56	0.422222	0.266667	0.55	0.538462	0.5	0.46875	0.454545	0.363636	0.267857	0.375	0.296296	0.3125	0.129032
		11156.8	0.866667	1	1	1	1	1	0.396552	1	1	0.357143	0.285714	0.692308	1	0.714286	0.5	0	1	1	0.8125	1	0.75	0.666667	0.428571	1	0.486486	0.607143	0.73913	0.357143	0.48	0.4	0.9375	0.733333	0.857143	0.56	0.422222	0.266667	0.55	0.538462	0.5	0.46875	0.454545	0.363636	0.267857	0.375	0.296296	0.3125	0.129032
		11243.2	0.866667	1	1	1	1	1	0.396552	1	1	0.357143	0.285714	0.692308	1	0.714286	0.5	0	1	1	0.8125	1	0.75	0.666667	0.428571	1	0.486486	0.607143	0.73913	0.357143	0.48	0.4	0.9375	0.733333	0.857143	0.56	0.422222	0.266667	0.55	0.538462	0.5	0.46875	0.454545	0.363636	0.267857	0.375	0.296296	0.3125	0.129032
		11329.7	0.866667	1	1	1	1	1	0.396552	1	1	0.357143	0.285714	0.692308	1	0.714286	0.5	0	1	1	0.8125	1	0.75	0.666667	0.428571	1	0.486486	0.607143	0.73913	0.357143	0.48	0.4	0.9375	0.733333	0.857143	0.56	0.422222	0.266667	0.55	0.538462	0.5	0.46875	0.454545	0.363636	0.267857	0.375	0.296296	0.3125	0.129032
		11416.2	0.866667	1	1	1	1	1	0.396552	1	1	0.357143	0.285714	0.692308	1	0.714286	0.5	0	1	1	0.8125	1	0.75	0.666667	0.428571	1	0.486486	0.607143	0.73913	0.357143	0.48	0.45	0.9375	0.733333	0.857143	0.56	0.422222	0.266667	0.55	0.538462	0.5	0.46875	0.454545	0.363636	0.267857	0.375	0.296296	0.3125	0.129032
		11502.7	0.866667	1	1	1	1	1	0.396552	1	1	0.357143	0.285714	0.692308	1	0.714286	0.5	0	1	1	0.8125	1	0.75	0.666667	0.428571	1	0.486486	0.607143	0.73913	0.357143	0.48	0.45	0.9375	0.733333	0.857143	0.56	0.422222	0.266667	0.55	0.538462	0.5	0.46875	0.454545	0.363636	0.267857	0.375	0.296296	0.3125	0.129032
		11589.2	0.866667	1	1	1	1	1	0.396552	1	1	0.357143	0.285714	0.692308	1	0.714286	0.5	0	1	1	0.8125	1	0.75	0.666667	0.428571	1	0.486486	0.607143	0.73913	0.464286	0.48	0.45	0.9375	0.733333	0.857143	0.56	0.422222	0.266667	0.55	0.538462	0.5	0.46875	0.454545	0.363636	0.267857	0.375	0.296296	0.3125	0.129032
		11675.7	0.866667	1	1	1	1	1	0.396552	1	1	0.357143	0.285714	0.692308	1	0.714286	0.5	0	1	1	0.8125	1	0.75	0.666667	0.428571	1	0.486486	0.607143	0.73913	0.464286	0.48	0.45	0.9375	0.733333	0.857143	0.56	0.422222	0.266667	0.55	0.538462	0.5	0.46875	0.454545	0.363636	0.267857	0.375	0.296296	0.3125	0.129032
		11762.2	0.866667	1	1	1	1	1	0.396552	1	1	0.357143	0.285714	0.692308	1	0.714286	0.5	0	1	1	0.8125	1	0.75	0.666667	0.428571	1	0.486486	0.607143	0.73913	0.464286	0.48	0.45	0.9375	0.733333	0.857143	0.56	0.422222	0.266667	0.55	0.538462	0.5	0.46875	0.454545	0.363636	0.267857	0.375	0.296296	0.3125	0.129032
		11848.6	0.866667	1	1	1	1	1	0.396552	1	1	0.357143	0.285714	0.692308	1	0.714286	0.5	0	1	1	0.8125	1	0.75	0.666667	0.428571	1	0.486486	0.607143	0.73913	0.464286	0.48	0.45	0.9375	0.733333	0.857143	0.56	0.422222	0.266667	0.55	0.538462	0.5	0.46875	0.454545	0.363636	0.267857	0.375	0.296296	0.3125	0.129032
		11935.1	0.866667	1	1	1	1	1	0.396552	1	1	0.357143	0.285714	0.692308	1	0.714286	0.5	0	1	1	0.8125	1	0.75	0.666667	0.428571	1	0.486486	0.607143	0.73913	0.464286	0.48	0.45	0.9375	0.733333	0.857143	0.56	0.422222	0.266667	0.55	0.538462	0.5	0.46875	0.454545	0.363636	0.267857	0.375	0.296296	0.3125	0.129032
		12021.6	0.866667	1	1	1	1	1	0.396552	1	1	0.357143	0.285714	0.692308	1	0.714286	0.5	0	1	1	0.8125	1	0.75	0.666667	0.428571	1	0.486486	0.607143	0.73913	0.464286	0.48	0.45	0.9375	0.733333	0.857143	0.56	0.422222	0.266667	0.55	0.538462	0.5	0.46875	0.454545	0.363636	0.267857	0.375	0.296296	0.3125	0.129032
		12108.1	0.866667	1	1	1	1	1	0.396552	1	1	0.357143	0.285714	0.692308	1	0.714286	0.5	0	1	1	0.8125	1	0.75	0.666667	0.428571	1	0.486486	0.607143	0.73913	0.464286	0.48	0.45	0.9375	0.733333	0.857143	0.56	0.422222	0.266667	0.55	0.538462	0.5	0.46875	0.454545	0.363636	0.267857	0.375	0.37037	0.3125	0.129032
		12194.6	0.866667	1	1	1	1	1	0.396552	1	1	0.357143	0.285714	0.692308	1	0.714286	0.5	0	1	1	0.8125	1	0.75	0.666667	0.428571	1	0.486486	0.607143	0.73913	0.464286	0.48	0.45	0.9375	0.733333	0.857143	0.56	0.422222	0.266667	0.55	0.538462	0.5	0.46875	0.454545	0.363636	0.267857	0.375	0.37037	0.3125	0.129032
		12281.1	0.866667	1	1	1	1	1	0.396552	1	1	0.357143	0.285714	0.692308	1	0.714286	0.5	0	1	1	0.8125	1	0.75	0.666667	0.428571	1	0.486486	0.607143	0.73913	0.464286	0.48	0.45	0.9375	0.733333	0.857143	0.56	0.422222	0.266667	0.55	0.538462	0.5	0.46875	0.454545	0.363636	0.267857	0.375	0.37037	0.3125	0.129032
		12367.6	0.866667	1	1	1	1	1	0.396552	1	1	0.357143	0.285714	0.692308	1	0.714286	0.5	0	1	1	0.8125	1	0.75	0.666667	0.428571	1	0.486486	0.607143	0.73913	0.464286	0.48	0.45	0.9375	0.733333	0.857143	0.56	0.422222	0.266667	0.55	0.538462	0.5	0.46875	0.454545	0.363636	0.267857	0.375	0.37037	0.3125	0.129032
		12454.1	0.866667	1	1	1	1	1	0.396552	1	1	0.357143	0.285714	0.692308	1	0.714286	0.5	0	1	1	0.8125	1	0.75	0.666667	0.428571	1	0.486486	0.607143	0.73913	0.464286	0.48	0.45	0.9375	0.733333	0.857143	0.56	0.422222	0.266667	0.55	0.538462	0.5	0.46875	0.454545	0.363636	0.267857	0.375	0.37037	0.3125	0.129032
		12540.5	0.866667	1	1	1	1	1	0.396552	1	1	0.357143	0.285714	0.692308	1	0.714286	0.5	0	1	1	0.8125	1	0.75	0.666667	0.428571	1	0.486486	0.607143	0.73913	0.464286	0.48	0.45	0.9375	0.733333	0.857143	0.56	0.422222	0.266667	0.55	0.538462	0.5	0.46875	0.454545	0.363636	0.267857	0.375	0.37037	0.3125	0.129032
		12627	0.866667	1	1	1	1	1	0.396552	1	1	0.357143	0.285714	0.692308	1	0.714286	0.5	0	1	1	0.8125	1	0.75	0.666667	0.428571	1	0.486486	0.607143	0.73913	0.464286	0.56	0.45	0.9375	0.733333	0.857143	0.56	0.422222	0.266667	0.55	0.538462	0.5	0.46875	0.454545	0.363636	0.267857	0.375	0.37037	0.3125	0.129032
		12713.5	0.866667	1	1	1	1	1	0.396552	1	1	0.357143	0.285714	0.692308	1	0.714286	0.5	0	1	1	0.8125	1	0.75	0.666667	0.428571	1	0.486486	0.607143	0.73913	0.464286	0.56	0.45	0.9375	0.733333	0.857143	0.56	0.422222	0.266667	0.55	0.538462	0.5	0.46875	0.454545	0.363636	0.267857	0.375	0.37037	0.3125	0.129032
		12800	0.866667	1	1	1	1	1	0.396552	1	1	0.357143	0.285714	0.692308	1	0.714286	0.5	0	1	1	0.8125	1	0.75	0.666667	0.428571	1	0.486486	0.607143	0.73913	0.464286	0.56	0.45	0.9375	0.733333	0.857143	0.56	0.422222	0.266667	0.55	0.538462	0.5	0.46875	0.454545	0.363636	0.267857	0.375	0.37037	0.3125	0.129032
		12886.5	0.866667	1	1	1	1	1	0.396552	1	1	0.357143	0.285714	0.692308	1	0.714286	0.5	0	1	1	0.8125	1	0.75	0.666667	0.428571	1	0.486486	0.607143	0.73913	0.464286	0.56	0.45	0.9375	0.733333	0.857143	0.56	0.422222	0.266667	0.55	0.538462	0.5	0.46875	0.454545	0.363636	0.267857	0.375	0.37037	0.3125	0.129032
		12973	0.866667	1	1	1	1	1	0.396552	1	1	0.357143	0.285714	0.692308	1	0.714286	0.5	0	1	1	0.8125	1	0.75	0.666667	0.428571	1	0.486486	0.607143	0.73913	0.464286	0.56	0.45	0.9375	0.733333	0.857143	0.56	0.422222	0.266667	0.55	0.538462	0.5	0.46875	0.454545	0.363636	0.267857	0.375	0.37037	0.3125	0.129032
		13059.5	0.866667	1	1	1	1	1	0.396552	1	1	0.357143	0.285714	0.692308	1	0.714286	0.5	0	1	1	0.8125	1	0.75	0.666667	0.428571	1	0.486486	0.607143	0.73913	0.464286	0.56	0.45	0.9375	0.733333	0.857143	0.56	0.422222	0.266667	0.55	0.538462	0.5	0.46875	0.454545	0.363636	0.267857	0.375	0.37037	0.3125	0.129032
		13145.9	0.866667	1	1	1	1	1	0.396552	1	1	0.357143	0.285714	0.692308	1	0.714286	0.5	0	1	1	0.8125	1	0.75	0.666667	0.428571	1	0.486486	0.607143	0.73913	0.464286	0.56	0.45	0.9375	0.733333	0.857143	0.56	0.422222	0.266667	0.55	0.538462	0.5	0.46875	0.454545	0.363636	0.267857	0.375	0.37037	0.3125	0.129032
		13232.4	0.866667	1	1	1	1	1	0.396552	1	1	0.357143	0.285714	0.692308	1	0.714286	0.5	0	1	1	0.8125	1	0.75	0.666667	0.428571	1	0.486486	0.607143	0.73913	0.464286	0.56	0.45	0.9375	0.733333	0.857143	0.56	0.422222	0.266667	0.55	0.538462	0.5	0.46875	0.454545	0.363636	0.267857	0.375	0.37037	0.3125	0.129032
		13318.9	0.866667	1	1	1	1	1	0.396552	1	1	0.357143	0.285714	0.692308	1	0.714286	0.5	0	1	1	0.8125	1	0.75	0.666667	0.428571	1	0.486486	0.607143	0.73913	0.464286	0.56	0.45	0.9375	0.733333	0.857143	0.56	0.422222	0.266667	0.55	0.538462	0.5	0.46875	0.454545	0.363636	0.303571	0.375	0.37037	0.3125	0.129032
		13405.4	0.866667	1	1	1	1	1	0.396552	1	1	0.357143	0.285714	0.692308	1	0.714286	0.5	0	1	1	0.8125	1	0.75	0.666667	0.428571	1	0.486486	0.607143	0.73913	0.464286	0.56	0.45	0.9375	0.733333	0.857143	0.56	0.422222	0.266667	0.55	0.538462	0.5	0.46875	0.454545	0.363636	0.303571	0.375	0.37037	0.3125	0.129032
		13491.9	0.866667	1	1	1	1	1	0.396552	1	1	0.357143	0.285714	0.692308	1	0.714286	0.5	0	1	1	0.8125	1	0.75	0.666667	0.428571	1	0.486486	0.607143	0.73913	0.464286	0.56	0.45	0.9375	0.733333	0.857143	0.56	0.422222	0.266667	0.55	0.538462	0.5	0.46875	0.454545	0.363636	0.303571	0.375	0.37037	0.3125	0.129032
		13578.4	0.866667	1	1	1	1	1	0.396552	1	1	0.357143	0.285714	0.692308	1	0.714286	0.5	0	1	1	0.8125	1	0.75	0.666667	0.428571	1	0.486486	0.607143	0.73913	0.464286	0.56	0.45	0.9375	0.733333	0.857143	0.56	0.422222	0.266667	0.55	0.538462	0.5	0.46875	0.454545	0.363636	0.303571	0.375	0.37037	0.3125	0.129032
		13664.9	0.866667	1	1	1	1	1	0.396552	1	1	0.357143	0.285714	0.692308	1	0.714286	0.5	0	1	1	0.8125	1	0.75	0.666667	0.428571	1	0.486486	0.607143	0.73913	0.464286	0.56	0.45	0.9375	0.733333	0.857143	0.56	0.422222	0.266667	0.55	0.538462	0.5	0.46875	0.454545	0.363636	0.303571	0.375	0.37037	0.3125	0.129032
		13751.4	0.866667	1	1	1	1	1	0.396552	1	1	0.357143	0.285714	0.692308	1	0.714286	0.5	0	1	1	0.8125	1	0.75	0.666667	0.428571	1	0.486486	0.607143	0.73913	0.589286	0.56	0.45	0.9375	0.733333	0.857143	0.56	0.422222	0.266667	0.55	0.538462	0.5	0.46875	0.454545	0.363636	0.303571	0.375	0.37037	0.3125	0.129032
		13837.8	0.866667	1	1	1	1	1	0.396552	1	1	0.357143	0.285714	0.692308	1	0.714286	0.5	0	1	1	0.8125	1	0.75	0.666667	0.428571	1	0.486486	0.607143	0.73913	0.589286	0.56	0.45	0.9375	0.733333	0.857143	0.56	0.422222	0.266667	0.55	0.538462	0.5	0.46875	0.454545	0.363636	0.303571	0.375	0.37037	0.3125	0.129032
		13924.3	0.866667	1	1	1	1	1	0.396552	1	1	0.357143	0.285714	0.692308	1	0.714286	0.5	0	1	1	0.8125	1	0.75	0.666667	0.428571	1	0.486486	0.607143	0.73913	0.589286	0.56	0.45	0.9375	0.733333	0.857143	0.56	0.422222	0.266667	0.55	0.538462	0.5	0.46875	0.454545	0.363636	0.303571	0.375	0.37037	0.3125	0.129032
		14010.8	0.866667	1	1	1	1	1	0.396552	1	1	0.357143	0.285714	0.692308	1	0.714286	0.5	0	1	1	0.8125	1	0.75	0.666667	0.428571	1	0.486486	0.607143	0.73913	0.589286	0.56	0.45	0.9375	0.733333	0.857143	0.56	0.422222	0.266667	0.55	0.538462	0.5	0.46875	0.454545	0.363636	0.303571	0.375	0.37037	0.3125	0.129032
		14097.3	0.866667	1	1	1	1	1	0.396552	1	1	0.357143	0.285714	0.692308	1	0.714286	0.5	0	1	1	0.8125	1	0.75	0.666667	0.428571	1	0.486486	0.607143	0.73913	0.589286	0.56	0.45	0.9375	0.733333	0.857143	0.56	0.422222	0.266667	0.55	0.538462	0.5	0.46875	0.454545	0.363636	0.303571	0.375	0.37037	0.3125	0.129032
		14183.8	0.866667	1	1	1	1	1	0.396552	1	1	0.357143	0.285714	0.692308	1	0.714286	0.5	0	1	1	0.8125	1	0.75	0.666667	0.428571	1	0.486486	0.607143	0.73913	0.589286	0.56	0.45	0.9375	0.733333	0.857143	0.68	0.422222	0.266667	0.55	0.538462	0.5	0.46875	0.454545	0.363636	0.303571	0.375	0.37037	0.3125	0.129032
		14270.3	0.866667	1	1	1	1	1	0.396552	1	1	0.357143	0.285714	0.692308	1	0.714286	0.5	0	1	1	0.8125	1	0.75	0.666667	0.428571	1	0.486486	0.607143	0.73913	0.589286	0.56	0.45	0.9375	0.733333	0.857143	0.68	0.422222	0.266667	0.55	0.538462	0.5	0.46875	0.454545	0.363636	0.303571	0.375	0.37037	0.3125	0.129032
		14356.8	0.866667	1	1	1	1	1	0.396552	1	1	0.357143	0.285714	0.692308	1	0.714286	0.5	0	1	1	0.8125	1	0.75	0.666667	0.428571	1	0.486486	0.607143	0.73913	0.589286	0.56	0.45	0.9375	0.733333	0.857143	0.68	0.422222	0.266667	0.55	0.538462	0.5	0.46875	0.454545	0.363636	0.303571	0.375	0.37037	0.3125	0.129032
		14443.2	0.866667	1	1	1	1	1	0.396552	1	1	0.357143	0.285714	0.692308	1	0.714286	0.5	0	1	1	0.8125	1	0.75	0.666667	0.428571	1	0.486486	0.607143	0.73913	0.589286	0.56	0.45	0.9375	0.733333	0.857143	0.68	0.422222	0.266667	0.55	0.538462	0.5	0.46875	0.454545	0.363636	0.303571	0.375	0.37037	0.3125	0.129032
		14529.7	0.866667	1	1	1	1	1	0.396552	1	1	0.357143	0.285714	0.692308	1	0.714286	0.5	0	1	1	0.8125	1	0.75	0.666667	0.428571	1	0.486486	0.607143	0.73913	0.589286	0.56	0.45	0.9375	0.733333	0.857143	0.68	0.422222	0.266667	0.55	0.538462	0.5	0.46875	0.454545	0.363636	0.303571	0.375	0.37037	0.3125	0.129032
		14616.2	0.866667	1	1	1	1	1	0.396552	1	1	0.357143	0.285714	0.692308	1	0.714286	0.5	0	1	1	0.8125	1	0.75	0.666667	0.428571	1	0.486486	0.607143	0.73913	0.589286	0.56	0.45	0.9375	0.733333	0.857143	0.68	0.422222	0.266667	0.55	0.538462	0.5	0.46875	0.454545	0.363636	0.303571	0.375	0.37037	0.3125	0.129032
		14702.7	0.866667	1	1	1	1	1	0.396552	1	1	0.357143	0.285714	0.692308	1	0.714286	0.5	0	1	1	0.8125	1	0.75	0.666667	0.428571	1	0.486486	0.607143	0.73913	0.589286	0.56	0.45	0.9375	0.733333	0.857143	0.68	0.422222	0.266667	0.55	0.538462	0.5	0.46875	0.454545	0.363636	0.303571	0.375	0.37037	0.3125	0.129032
		14789.2	0.866667	1	1	1	1	1	0.396552	1	1	0.357143	0.285714	0.692308	1	0.714286	0.5	0	1	1	0.8125	1	0.75	0.666667	0.428571	1	0.486486	0.607143	0.73913	0.589286	0.56	0.45	0.9375	0.733333	0.857143	0.68	0.422222	0.266667	0.55	0.538462	0.5	0.46875	0.454545	0.363636	0.303571	0.375	0.37037	0.3125	0.129032
		14875.7	0.866667	1	1	1	1	1	0.396552	1	1	0.357143	0.285714	0.692308	1	0.714286	0.5	0	1	1	0.8125	1	0.75	0.666667	0.428571	1	0.486486	0.607143	0.73913	0.589286	0.56	0.45	0.9375	0.733333	0.857143	0.68	0.422222	0.266667	0.55	0.538462	0.5	0.46875	0.454545	0.363636	0.303571	0.375	0.37037	0.3125	0.129032
		14962.2	0.866667	1	1	1	1	1	0.396552	1	1	0.357143	0.285714	0.692308	1	0.714286	0.5	0	1	1	0.8125	1	0.75	0.666667	0.428571	1	0.486486	0.607143	0.73913	0.589286	0.56	0.45	0.9375	0.733333	0.857143	0.68	0.422222	0.266667	0.55	0.538462	0.5	0.46875	0.454545	0.363636	0.303571	0.375	0.37037	0.3125	0.129032
		15048.6	0.866667	1	1	1	1	1	0.396552	1	1	0.357143	0.285714	0.692308	1	0.714286	0.5	0	1	1	0.8125	1	0.75	0.666667	0.428571	1	0.486486	0.607143	0.73913	0.589286	0.56	0.45	0.9375	0.733333	0.857143	0.68	0.422222	0.266667	0.55	0.538462	0.5	0.46875	0.454545	0.363636	0.303571	0.375	0.37037	0.3125	0.129032
		15135.1	0.866667	1	1	1	1	1	0.396552	1	1	0.357143	0.285714	0.692308	1	0.714286	0.5	0	1	1	0.8125	1	0.75	0.666667	0.428571	1	0.486486	0.607143	0.73913	0.589286	0.56	0.45	0.9375	0.733333	0.857143	0.68	0.422222	0.266667	0.55	0.538462	0.5	0.46875	0.454545	0.363636	0.303571	0.375	0.37037	0.3125	0.129032
		15221.6	0.866667	1	1	1	1	1	0.396552	1	1	0.357143	0.285714	0.692308	1	0.714286	0.5	0	1	1	0.8125	1	0.75	0.666667	0.428571	1	0.486486	0.607143	0.73913	0.589286	0.56	0.45	0.9375	0.733333	0.857143	0.68	0.422222	0.266667	0.55	0.538462	0.5	0.46875	0.454545	0.363636	0.303571	0.375	0.37037	0.3125	0.129032
		15308.1	0.866667	1	1	1	1	1	0.396552	1	1	0.357143	0.285714	0.692308	1	0.714286	0.5	0	1	1	0.8125	1	0.75	0.666667	0.428571	1	0.486486	0.607143	0.73913	0.589286	0.56	0.45	0.9375	0.733333	0.857143	0.68	0.422222	0.266667	0.55	0.538462	0.5	0.46875	0.454545	0.363636	0.303571	0.375	0.37037	0.3125	0.129032
		15394.6	0.866667	1	1	1	1	1	0.396552	1	1	0.357143	0.285714	0.692308	1	0.714286	0.5	0	1	1	0.8125	1	0.75	0.666667	0.428571	1	0.486486	0.607143	0.73913	0.589286	0.56	0.45	0.9375	0.733333	0.857143	0.68	0.422222	0.266667	0.55	0.538462	0.5	0.46875	0.454545	0.363636	0.303571	0.375	0.37037	0.3125	0.129032
		15481.1	0.866667	1	1	1	1	1	0.396552	1	1	0.357143	0.285714	0.692308	1	0.714286	0.5	0	1	1	0.8125	1	0.75	0.666667	0.428571	1	0.486486	0.607143	0.73913	0.589286	0.56	0.45	0.9375	0.733333	0.857143	0.68	0.422222	0.266667	0.55	0.538462	0.5	0.46875	0.454545	0.363636	0.303571	0.375	0.37037	0.3125	0.129032
		15567.6	0.866667	1	1	1	1	1	0.396552	1	1	0.357143	0.285714	0.692308	1	0.714286	0.5	0	1	1	0.8125	1	0.75	0.666667	0.428571	1	0.486486	0.607143	0.73913	0.589286	0.56	0.45	0.9375	0.733333	0.857143	0.68	0.422222	0.266667	0.55	0.538462	0.5	0.46875	0.454545	0.363636	0.303571	0.375	0.37037	0.3125	0.129032
		15654.1	0.866667	1	1	1	1	1	0.396552	1	1	0.357143	0.285714	0.692308	1	0.714286	0.5	0	1	1	0.8125	1	0.75	0.666667	0.428571	1	0.486486	0.607143	0.73913	0.589286	0.56	0.45	0.9375	0.733333	0.857143	0.68	0.422222	0.266667	0.55	0.538462	0.5	0.46875	0.454545	0.363636	0.303571	0.375	0.37037	0.3125	0.129032
		15740.5	0.866667	1	1	1	1	1	0.396552	1	1	0.357143	0.285714	0.692308	1	0.714286	0.5	0	1	1	0.8125	1	0.75	0.666667	0.428571	1	0.486486	0.607143	0.73913	0.589286	0.56	0.45	0.9375	0.733333	0.857143	0.68	0.422222	0.266667	0.55	0.538462	0.5	0.46875	0.454545	0.363636	0.303571	0.375	0.37037	0.3125	0.129032
		15827	0.866667	1	1	1	1	1	0.396552	1	1	0.357143	0.285714	0.692308	1	0.714286	0.5	0	1	1	0.8125	1	0.75	0.666667	0.428571	1	0.486486	0.607143	0.73913	0.589286	0.56	0.45	0.9375	0.733333	0.857143	0.68	0.422222	0.266667	0.55	0.538462	0.5	0.46875	0.454545	0.363636	0.303571	0.375	0.37037	0.3125	0.129032
		15913.5	0.866667	1	1	1	1	1	0.396552	1	1	0.357143	0.285714	0.692308	1	0.714286	0.5	0	1	1	0.8125	1	0.75	0.666667	0.428571	1	0.486486	0.607143	0.73913	0.589286	0.56	0.45	0.9375	0.733333	0.857143	0.68	0.422222	0.266667	0.55	0.538462	0.5	0.46875	0.454545	0.363636	0.303571	0.375	0.37037	0.3125	0.129032
		16000	0.866667	1	1	1	1	1	0.396552	1	1	0.357143	0.285714	0.692308	1	0.714286	0.5	0	1	1	0.8125	1	0.75	0.666667	0.428571	1	0.486486	0.607143	0.73913	0.589286	0.56	0.45	0.9375	0.733333	0.857143	0.68	0.422222	0.266667	0.55	0.538462	0.5	0.46875	0.454545	0.363636	0.303571	0.375	0.37037	0.3125	0.129032
		16086.5	0.866667	1	1	1	1	1	0.396552	1	1	0.357143	0.285714	0.692308	1	0.714286	0.5	0	1	1	0.8125	1	0.75	0.666667	0.428571	1	0.486486	0.607143	0.73913	0.589286	0.56	0.45	0.9375	0.733333	0.857143	0.68	0.422222	0.266667	0.55	0.538462	0.5	0.46875	0.454545	0.363636	0.303571	0.375	0.37037	0.3125	0.129032
		16173	0.866667	1	1	1	1	1	0.396552	1	1	0.357143	0.285714	0.692308	1	0.714286	0.5	0	1	1	0.8125	1	0.75	0.666667	0.428571	1	0.486486	0.607143	0.73913	0.589286	0.56	0.45	0.9375	0.733333	0.857143	0.68	0.422222	0.266667	0.55	0.538462	0.5	0.46875	0.454545	0.363636	0.303571	0.375	0.37037	0.3125	0.129032
		16259.5	0.866667	1	1	1	1	1	0.396552	1	1	0.357143	0.285714	0.692308	1	0.714286	0.5	0	1	1	0.8125	1	0.75	0.666667	0.428571	1	0.486486	0.607143	0.73913	0.589286	0.56	0.45	0.9375	0.733333	0.857143	0.68	0.422222	0.266667	0.55	0.538462	0.5	0.46875	0.454545	0.363636	0.303571	0.375	0.37037	0.3125	0.129032
		16345.9	0.866667	1	1	1	1	1	0.396552	1	1	0.357143	0.285714	0.692308	1	0.714286	0.5	0	1	1	0.8125	1	0.75	0.666667	0.428571	1	0.486486	0.607143	0.73913	0.589286	0.56	0.45	0.9375	0.733333	0.857143	0.68	0.422222	0.266667	0.55	0.538462	0.5	0.46875	0.454545	0.363636	0.303571	0.375	0.37037	0.3125	0.129032
		16432.4	0.866667	1	1	1	1	1	0.396552	1	1	0.357143	0.285714	0.692308	1	0.714286	0.5	0	1	1	0.8125	1	0.75	0.666667	0.428571	1	0.486486	0.607143	0.73913	0.589286	0.56	0.45	0.9375	0.733333	0.857143	0.68	0.422222	0.266667	0.55	0.538462	0.5	0.46875	0.454545	0.363636	0.303571	0.375	0.37037	0.3125	0.129032
		16518.9	0.866667	1	1	1	1	1	0.396552	1	1	0.357143	0.285714	0.692308	1	0.714286	0.5	0	1	1	0.8125	1	0.75	0.666667	0.428571	1	0.486486	0.607143	0.73913	0.589286	0.56	0.45	0.9375	0.733333	0.857143	0.68	0.422222	0.3	0.55	0.538462	0.5	0.46875	0.454545	0.363636	0.303571	0.375	0.37037	0.3125	0.129032
		16605.4	0.866667	1	1	1	1	1	0.396552	1	1	0.357143	0.285714	0.692308	1	0.714286	0.5	0	1	1	0.8125	1	0.75	0.666667	0.428571	1	0.486486	0.607143	0.73913	0.589286	0.56	0.45	0.9375	0.733333	0.857143	0.68	0.422222	0.3	0.55	0.538462	0.5	0.46875	0.454545	0.363636	0.303571	0.375	0.37037	0.3125	0.129032
		16691.9	0.866667	1	1	1	1	1	0.396552	1	1	0.357143	0.285714	0.692308	1	0.714286	0.5	0	1	1	0.8125	1	0.75	0.666667	0.428571	1	0.486486	0.607143	0.73913	0.589286	0.56	0.45	0.9375	0.733333	0.857143	0.68	0.422222	0.3	0.55	0.538462	0.5	0.46875	0.454545	0.363636	0.303571	0.375	0.37037	0.3125	0.129032
		16778.4	0.866667	1	1	1	1	1	0.396552	1	1	0.357143	0.285714	0.692308	1	0.714286	0.5	0	1	1	0.8125	1	0.75	0.666667	0.428571	1	0.486486	0.607143	0.73913	0.589286	0.56	0.45	0.9375	0.733333	0.857143	0.68	0.422222	0.3	0.55	0.538462	0.5	0.46875	0.454545	0.363636	0.303571	0.375	0.37037	0.3125	0.129032
		16864.9	0.866667	1	1	1	1	1	0.396552	1	1	0.357143	0.285714	0.692308	1	0.714286	0.5	0	1	1	0.8125	1	0.75	0.666667	0.428571	1	0.486486	0.607143	0.73913	0.589286	0.56	0.45	0.9375	0.733333	0.857143	0.68	0.422222	0.3	0.55	0.538462	0.5	0.46875	0.454545	0.363636	0.303571	0.375	0.37037	0.3125	0.129032
		16951.4	0.866667	1	1	1	1	1	0.396552	1	1	0.357143	0.285714	0.692308	1	0.714286	0.5	0	1	1	0.8125	1	0.75	0.666667	0.428571	1	0.486486	0.607143	0.73913	0.589286	0.56	0.45	0.9375	0.733333	0.857143	0.68	0.422222	0.3	0.55	0.538462	0.5	0.46875	0.454545	0.363636	0.303571	0.375	0.37037	0.3125	0.129032
		17037.8	0.866667	1	1	1	1	1	0.396552	1	1	0.357143	0.285714	0.692308	1	0.714286	0.5	0	1	1	0.8125	1	0.75	0.666667	0.428571	1	0.486486	0.607143	0.73913	0.589286	0.56	0.45	0.9375	0.733333	0.857143	0.68	0.422222	0.3	0.55	0.538462	0.5	0.46875	0.454545	0.363636	0.303571	0.375	0.37037	0.3125	0.129032
		17124.3	0.866667	1	1	1	1	1	0.396552	1	1	0.357143	0.285714	0.692308	1	0.714286	0.5	0	1	1	0.8125	1	0.75	0.666667	0.428571	1	0.486486	0.607143	0.73913	0.589286	0.56	0.45	0.9375	0.733333	0.857143	0.68	0.422222	0.3	0.55	0.538462	0.5	0.46875	0.454545	0.363636	0.303571	0.375	0.37037	0.3125	0.129032
		17210.8	0.866667	1	1	1	1	1	0.396552	1	1	0.357143	0.285714	0.692308	1	0.714286	0.5	0	1	1	0.8125	1	0.75	0.666667	0.428571	1	0.486486	0.607143	0.73913	0.589286	0.56	0.45	0.9375	0.733333	0.857143	0.68	0.422222	0.3	0.55	0.538462	0.5	0.46875	0.454545	0.363636	0.303571	0.375	0.37037	0.3125	0.129032
		17297.3	0.866667	1	1	1	1	1	0.396552	1	1	0.357143	0.285714	0.692308	1	0.714286	0.5	0	1	1	0.8125	1	0.75	0.666667	0.428571	1	0.486486	0.607143	0.73913	0.589286	0.56	0.45	0.9375	0.733333	0.857143	0.68	0.422222	0.3	0.55	0.538462	0.5	0.46875	0.454545	0.363636	0.303571	0.375	0.37037	0.3125	0.129032
		17383.8	0.866667	1	1	1	1	1	0.396552	1	1	0.357143	0.285714	0.692308	1	0.714286	0.5	0	1	1	0.8125	1	0.75	0.666667	0.428571	1	0.486486	0.607143	0.73913	0.589286	0.56	0.45	0.9375	0.733333	0.857143	0.68	0.422222	0.3	0.55	0.538462	0.5	0.46875	0.454545	0.363636	0.303571	0.375	0.37037	0.3125	0.129032
		17470.3	0.866667	1	1	1	1	1	0.396552	1	1	0.357143	0.285714	0.692308	1	0.714286	0.5	0	1	1	0.8125	1	0.75	0.666667	0.428571	1	0.486486	0.607143	0.73913	0.589286	0.56	0.45	0.9375	0.733333	0.857143	0.68	0.422222	0.3	0.55	0.538462	0.5	0.46875	0.454545	0.363636	0.303571	0.375	0.37037	0.3125	0.129032
		17556.8	0.866667	1	1	1	1	1	0.396552	1	1	0.357143	0.285714	0.692308	1	0.714286	0.5	0	1	1	0.8125	1	0.75	0.666667	0.428571	1	0.486486	0.607143	0.73913	0.589286	0.56	0.45	0.9375	0.733333	0.857143	0.68	0.422222	0.3	0.55	0.538462	0.5	0.46875	0.454545	0.363636	0.303571	0.375	0.37037	0.3125	0.129032
		17643.2	0.866667	1	1	1	1	1	0.396552	1	1	0.357143	0.285714	0.692308	1	0.714286	0.5	0	1	1	0.8125	1	0.75	0.666667	0.428571	1	0.486486	0.607143	0.73913	0.589286	0.56	0.45	0.9375	0.733333	0.857143	0.68	0.422222	0.3	0.55	0.538462	0.5	0.46875	0.454545	0.363636	0.303571	0.375	0.37037	0.3125	0.129032
		17729.7	0.866667	1	1	1	1	1	0.396552	1	1	0.357143	0.285714	0.692308	1	0.714286	0.5	0	1	1	0.8125	1	0.75	0.666667	0.428571	1	0.486486	0.607143	0.73913	0.589286	0.56	0.45	0.9375	0.733333	0.857143	0.68	0.422222	0.3	0.55	0.538462	0.5	0.46875	0.454545	0.363636	0.303571	0.375	0.37037	0.3125	0.129032
		17816.2	0.866667	1	1	1	1	1	0.396552	1	1	0.357143	0.285714	0.692308	1	0.714286	0.5	0	1	1	0.8125	1	0.75	0.666667	0.428571	1	0.486486	0.607143	0.73913	0.589286	0.56	0.45	0.9375	0.733333	0.857143	0.68	0.422222	0.3	0.55	0.538462	0.5	0.46875	0.454545	0.363636	0.303571	0.375	0.37037	0.3125	0.129032
		17902.7	0.866667	1	1	1	1	1	0.396552	1	1	0.357143	0.285714	0.692308	1	0.714286	0.5	0	1	1	0.8125	1	0.75	0.666667	0.428571	1	0.486486	0.607143	0.73913	0.589286	0.72	0.45	0.9375	0.733333	0.857143	0.68	0.555556	0.3	0.55	0.538462	0.5	0.46875	0.454545	0.363636	0.303571	0.375	0.37037	0.3125	0.129032
		17989.2	0.866667	1	1	1	1	1	0.396552	1	1	0.357143	0.285714	0.692308	1	0.714286	0.5	0	1	1	0.8125	1	0.75	0.666667	0.428571	1	0.486486	0.607143	0.73913	0.589286	0.72	0.45	0.9375	0.733333	0.857143	0.68	0.555556	0.3	0.55	0.538462	0.5	0.46875	0.454545	0.363636	0.303571	0.375	0.37037	0.3125	0.129032
		18075.7	0.866667	1	1	1	1	1	0.396552	1	1	0.357143	0.285714	0.692308	1	0.714286	0.5	0	1	1	0.8125	1	0.75	0.666667	0.428571	1	0.486486	0.607143	0.73913	0.589286	0.72	0.45	0.9375	0.733333	0.857143	0.68	0.555556	0.3	0.55	0.538462	0.5	0.46875	0.454545	0.363636	0.303571	0.375	0.37037	0.3125	0.129032
		18162.2	0.866667	1	1	1	1	1	0.396552	1	1	0.357143	0.285714	0.692308	1	0.714286	0.5	0	1	1	0.8125	1	0.75	0.666667	0.428571	1	0.486486	0.607143	0.73913	0.589286	0.72	0.45	0.9375	0.733333	0.857143	0.68	0.555556	0.3	0.55	0.538462	0.5	0.46875	0.454545	0.363636	0.303571	0.375	0.37037	0.3125	0.129032
		18248.6	0.866667	1	1	1	1	1	0.396552	1	1	0.357143	0.285714	0.692308	1	0.714286	0.5	0	1	1	0.8125	1	0.75	0.666667	0.428571	1	0.486486	0.607143	0.73913	0.589286	0.72	0.45	0.9375	0.733333	0.857143	0.74	0.555556	0.3	0.55	0.538462	0.5	0.46875	0.454545	0.363636	0.303571	0.375	0.37037	0.3125	0.129032
		18335.1	0.866667	1	1	1	1	1	0.396552	1	1	0.357143	0.285714	0.692308	1	0.714286	0.5	0	1	1	0.8125	1	0.75	0.666667	0.428571	1	0.486486	0.607143	0.73913	0.589286	0.72	0.45	0.9375	0.733333	0.857143	0.74	0.555556	0.3	0.55	0.538462	0.5	0.46875	0.454545	0.363636	0.303571	0.375	0.37037	0.3125	0.129032
		18421.6	0.866667	1	1	1	1	1	0.396552	1	1	0.357143	0.285714	0.692308	1	0.714286	0.5	0	1	1	0.8125	1	0.75	0.666667	0.428571	1	0.486486	0.607143	0.73913	0.589286	0.72	0.45	0.9375	0.733333	0.857143	0.74	0.555556	0.3	0.55	0.538462	0.5	0.46875	0.454545	0.363636	0.303571	0.375	0.37037	0.3125	0.129032
		18508.1	0.866667	1	1	1	1	1	0.396552	1	1	0.357143	0.285714	0.692308	1	0.714286	0.5	0	1	1	0.8125	1	0.75	0.666667	0.428571	1	0.486486	0.607143	0.73913	0.589286	0.72	0.45	0.9375	0.733333	0.857143	0.74	0.555556	0.3	0.55	0.538462	0.5	0.46875	0.454545	0.363636	0.303571	0.375	0.37037	0.3125	0.129032
		18594.6	0.866667	1	1	1	1	1	0.396552	1	1	0.357143	0.285714	0.692308	1	0.714286	0.5	0	1	1	0.8125	1	0.75	0.666667	0.428571	1	0.486486	0.607143	0.73913	0.589286	0.72	0.45	0.9375	0.733333	0.857143	0.74	0.555556	0.3	0.55	0.538462	0.5	0.46875	0.454545	0.363636	0.303571	0.375	0.37037	0.3125	0.129032
		18681.1	0.866667	1	1	1	1	1	0.396552	1	1	0.357143	0.285714	0.692308	1	0.714286	0.5	0	1	1	0.8125	1	0.75	0.666667	0.428571	1	0.486486	0.607143	0.73913	0.589286	0.72	0.45	0.9375	0.733333	0.857143	0.74	0.555556	0.3	0.55	0.538462	0.5	0.46875	0.454545	0.363636	0.303571	0.375	0.37037	0.3125	0.129032
		18767.6	0.866667	1	1	1	1	1	0.396552	1	1	0.357143	0.285714	0.692308	1	0.714286	0.5	0	1	1	0.8125	1	0.75	0.666667	0.428571	1	0.486486	0.607143	0.73913	0.589286	0.72	0.45	0.9375	0.733333	0.857143	0.74	0.555556	0.3	0.55	0.538462	0.5	0.46875	0.454545	0.363636	0.303571	0.375	0.37037	0.3125	0.129032
		18854.1	0.866667	1	1	1	1	1	0.396552	1	1	0.357143	0.285714	0.692308	1	0.714286	0.5	0	1	1	0.8125	1	0.75	0.666667	0.428571	1	0.486486	0.607143	0.73913	0.642857	0.72	0.45	0.9375	0.733333	0.857143	0.74	0.555556	0.3	0.55	0.538462	0.5	0.46875	0.454545	0.363636	0.303571	0.375	0.37037	0.3125	0.129032
		18940.5	0.866667	1	1	1	1	1	0.396552	1	1	0.357143	0.285714	0.692308	1	0.714286	0.5	0	1	1	0.8125	1	0.75	0.666667	0.428571	1	0.486486	0.607143	0.73913	0.642857	0.72	0.45	0.9375	0.733333	0.857143	0.74	0.555556	0.3	0.55	0.538462	0.5	0.46875	0.454545	0.363636	0.303571	0.375	0.37037	0.3125	0.129032
		19027	0.866667	1	1	1	1	1	0.396552	1	1	0.357143	0.285714	0.692308	1	0.714286	0.5	0	1	1	0.8125	1	0.75	0.666667	0.428571	1	0.486486	0.607143	0.73913	0.642857	0.72	0.45	0.9375	0.733333	0.857143	0.74	0.555556	0.3	0.55	0.538462	0.5	0.46875	0.454545	0.363636	0.303571	0.375	0.37037	0.3125	0.129032
		19113.5	0.866667	1	1	1	1	1	0.396552	1	1	0.357143	0.285714	0.692308	1	0.714286	0.5	0	1	1	0.8125	1	0.75	0.666667	0.428571	1	0.486486	0.607143	0.73913	0.642857	0.72	0.45	0.9375	0.733333	0.857143	0.74	0.555556	0.3	0.55	0.538462	0.5	0.46875	0.454545	0.363636	0.303571	0.375	0.37037	0.3125	0.129032
		19200	0.866667	1	1	1	1	1	0.396552	1	1	0.357143	0.285714	0.692308	1	0.714286	0.5	0	1	1	0.8125	1	0.75	0.666667	0.428571	1	0.486486	0.607143	0.73913	0.642857	0.72	0.45	0.9375	0.733333	0.857143	0.74	0.555556	0.3	0.55	0.538462	0.5	0.46875	0.454545	0.363636	0.303571	0.375	0.37037	0.3125	0.129032
		19286.5	0.866667	1	1	1	1	1	0.396552	1	1	0.357143	0.285714	0.692308	1	0.714286	0.5	0	1	1	0.8125	1	0.75	0.666667	0.428571	1	0.486486	0.607143	0.73913	0.642857	0.72	0.45	0.9375	0.733333	0.857143	0.74	0.555556	0.3	0.55	0.538462	0.5	0.46875	0.454545	0.363636	0.303571	0.375	0.37037	0.3125	0.129032
		19373	0.866667	1	1	1	1	1	0.396552	1	1	0.357143	0.285714	0.692308	1	0.714286	0.5	0	1	1	0.8125	1	0.75	0.666667	0.428571	1	0.486486	0.607143	0.73913	0.642857	0.72	0.45	0.9375	0.733333	0.857143	0.74	0.555556	0.3	0.55	0.538462	0.5	0.46875	0.454545	0.363636	0.303571	0.375	0.37037	0.3125	0.129032
		19459.5	0.866667	1	1	1	1	1	0.396552	1	1	0.357143	0.285714	0.692308	1	0.714286	0.5	0	1	1	0.8125	1	0.75	0.666667	0.428571	1	0.486486	0.607143	0.73913	0.642857	0.72	0.45	0.9375	0.733333	0.857143	0.74	0.555556	0.3	0.55	0.538462	0.5	0.46875	0.454545	0.363636	0.303571	0.375	0.37037	0.3125	0.129032
		19545.9	0.866667	1	1	1	1	1	0.396552	1	1	0.357143	0.285714	0.692308	1	0.714286	0.5	0	1	1	0.8125	1	0.75	0.666667	0.428571	1	0.486486	0.607143	0.73913	0.642857	0.72	0.45	0.9375	0.733333	0.857143	0.74	0.555556	0.3	0.55	0.538462	0.5	0.46875	0.454545	0.363636	0.303571	0.375	0.37037	0.3125	0.129032
		19632.4	0.866667	1	1	1	1	1	0.396552	1	1	0.357143	0.285714	0.692308	1	0.714286	0.5	0	1	1	0.8125	1	0.75	0.666667	0.428571	1	0.486486	0.607143	0.73913	0.642857	0.72	0.45	0.9375	0.733333	0.857143	0.74	0.555556	0.3	0.55	0.538462	0.5	0.46875	0.454545	0.363636	0.303571	0.375	0.37037	0.3125	0.129032
		19718.9	0.866667	1	1	1	1	1	0.396552	1	1	0.357143	0.285714	0.692308	1	0.714286	0.5	0	1	1	0.8125	1	0.75	0.666667	0.428571	1	0.486486	0.607143	0.73913	0.642857	0.72	0.45	0.9375	0.733333	0.857143	0.74	0.555556	0.3	0.55	0.538462	0.5	0.46875	0.454545	0.363636	0.303571	0.375	0.37037	0.3125	0.129032
		19805.4	0.866667	1	1	1	1	1	0.396552	1	1	0.357143	0.285714	0.692308	1	0.714286	0.5	0	1	1	0.8125	1	0.75	0.666667	0.428571	1	0.486486	0.607143	0.73913	0.642857	0.72	0.45	0.9375	0.733333	0.857143	0.74	0.555556	0.3	0.55	0.538462	0.5	0.46875	0.454545	0.363636	0.303571	0.375	0.37037	0.3125	0.129032
		19891.9	0.866667	1	1	1	1	1	0.396552	1	1	0.357143	0.285714	0.692308	1	0.714286	0.5	0	1	1	0.8125	1	0.75	0.666667	0.428571	1	0.486486	0.607143	0.73913	0.642857	0.72	0.45	0.9375	0.733333	0.857143	0.74	0.555556	0.3	0.55	0.538462	0.5	0.46875	0.454545	0.363636	0.303571	0.375	0.37037	0.3125	0.129032
		19978.4	0.866667	1	1	1	1	1	0.396552	1	1	0.357143	0.285714	0.692308	1	0.714286	0.5	0	1	1	0.8125	1	0.75	0.666667	0.428571	1	0.486486	0.607143	0.73913	0.642857	0.72	0.45	0.9375	0.733333	0.857143	0.74	0.555556	0.3	0.55	0.538462	0.5	0.46875	0.454545	0.363636	0.303571	0.375	0.37037	0.3125	0.129032
		20064.9	0.866667	1	1	1	1	1	0.396552	1	1	0.357143	0.285714	0.692308	1	0.714286	0.5	0	1	1	0.8125	1	0.75	0.666667	0.428571	1	0.486486	0.607143	0.73913	0.642857	0.72	0.45	0.9375	0.733333	0.857143	0.74	0.555556	0.366667	0.55	0.538462	0.5	0.46875	0.454545	0.363636	0.303571	0.375	0.37037	0.3125	0.129032
		20151.4	0.866667	1	1	1	1	1	0.396552	1	1	0.357143	0.285714	0.692308	1	0.714286	0.5	0	1	1	0.8125	1	0.75	0.666667	0.428571	1	0.486486	0.607143	0.73913	0.642857	0.72	0.45	0.9375	0.733333	0.857143	0.74	0.555556	0.366667	0.55	0.538462	0.5	0.46875	0.454545	0.363636	0.303571	0.375	0.37037	0.3125	0.129032
		20237.8	0.866667	1	1	1	1	1	0.396552	1	1	0.357143	0.285714	0.692308	1	0.714286	0.5	0	1	1	0.8125	1	0.75	0.666667	0.428571	1	0.486486	0.607143	0.73913	0.642857	0.72	0.45	0.9375	0.733333	0.857143	0.74	0.555556	0.366667	0.55	0.538462	0.5	0.46875	0.454545	0.363636	0.303571	0.375	0.37037	0.3125	0.129032
		20324.3	0.866667	1	1	1	1	1	0.396552	1	1	0.357143	0.285714	0.692308	1	0.714286	0.5	0	1	1	0.8125	1	0.75	0.666667	0.428571	1	0.486486	0.607143	0.73913	0.642857	0.72	0.45	0.9375	0.733333	0.857143	0.74	0.555556	0.366667	0.55	0.538462	0.5	0.46875	0.454545	0.363636	0.303571	0.375	0.37037	0.3125	0.129032
		20410.8	0.866667	1	1	1	1	1	0.396552	1	1	0.357143	0.285714	0.692308	1	0.714286	0.5	0	1	1	0.8125	1	0.75	0.666667	0.428571	1	0.486486	0.607143	0.73913	0.642857	0.72	0.45	0.9375	0.733333	0.857143	0.74	0.555556	0.366667	0.55	0.538462	0.5	0.46875	0.454545	0.363636	0.303571	0.375	0.37037	0.3125	0.129032
		20497.3	0.866667	1	1	1	1	1	0.396552	1	1	0.357143	0.285714	0.692308	1	0.714286	0.5	0	1	1	0.8125	1	0.75	0.666667	0.428571	1	0.486486	0.607143	0.73913	0.642857	0.72	0.45	0.9375	0.733333	0.857143	0.74	0.555556	0.366667	0.55	0.538462	0.5	0.46875	0.454545	0.363636	0.303571	0.375	0.37037	0.3125	0.129032
		20583.8	0.866667	1	1	1	1	1	0.396552	1	1	0.357143	0.285714	0.692308	1	0.714286	0.5	0	1	1	0.8125	1	0.75	0.666667	0.428571	1	0.486486	0.607143	0.73913	0.642857	0.72	0.45	0.9375	0.733333	0.857143	0.74	0.555556	0.366667	0.55	0.538462	0.5	0.46875	0.454545	0.363636	0.303571	0.375	0.37037	0.3125	0.129032
		20670.3	0.866667	1	1	1	1	1	0.396552	1	1	0.357143	0.285714	0.692308	1	0.714286	0.5	0	1	1	0.8125	1	0.75	0.666667	0.428571	1	0.486486	0.607143	0.73913	0.642857	0.72	0.45	0.9375	0.733333	0.857143	0.74	0.555556	0.366667	0.55	0.538462	0.5	0.46875	0.454545	0.363636	0.303571	0.375	0.37037	0.3125	0.129032
		20756.8	0.866667	1	1	1	1	1	0.396552	1	1	0.357143	0.285714	0.692308	1	0.714286	0.5	0	1	1	0.8125	1	0.75	0.666667	0.428571	1	0.486486	0.607143	0.73913	0.642857	0.72	0.45	0.9375	0.733333	0.857143	0.74	0.555556	0.366667	0.55	0.538462	0.5	0.46875	0.454545	0.363636	0.303571	0.375	0.37037	0.3125	0.129032
		20843.2	0.866667	1	1	1	1	1	0.396552	1	1	0.357143	0.285714	0.692308	1	0.714286	0.5	0	1	1	0.8125	1	0.75	0.666667	0.428571	1	0.486486	0.607143	0.73913	0.642857	0.72	0.45	0.9375	0.733333	0.857143	0.74	0.555556	0.366667	0.55	0.538462	0.5	0.46875	0.454545	0.363636	0.303571	0.375	0.37037	0.3125	0.129032
		20929.7	0.866667	1	1	1	1	1	0.396552	1	1	0.357143	0.285714	0.692308	1	0.714286	0.5	0	1	1	0.8125	1	0.75	0.666667	0.428571	1	0.486486	0.607143	0.73913	0.642857	0.72	0.45	0.9375	0.733333	0.857143	0.74	0.555556	0.366667	0.55	0.538462	0.5	0.46875	0.454545	0.363636	0.303571	0.375	0.37037	0.3125	0.129032
		21016.2	0.866667	1	1	1	1	1	0.396552	1	1	0.357143	0.285714	0.692308	1	0.714286	0.5	0	1	1	0.8125	1	0.75	0.666667	0.428571	1	0.486486	0.607143	0.73913	0.642857	0.72	0.45	0.9375	0.733333	0.857143	0.74	0.555556	0.366667	0.55	0.538462	0.5	0.46875	0.454545	0.363636	0.303571	0.375	0.37037	0.3125	0.129032
		21102.7	0.866667	1	1	1	1	1	0.396552	1	1	0.357143	0.285714	0.692308	1	0.714286	0.5	0	1	1	0.8125	1	0.75	0.666667	0.428571	1	0.486486	0.607143	0.73913	0.642857	0.72	0.45	0.9375	0.733333	0.857143	0.74	0.555556	0.366667	0.55	0.538462	0.5	0.46875	0.454545	0.363636	0.303571	0.375	0.37037	0.3125	0.129032
		21189.2	0.866667	1	1	1	1	1	0.396552	1	1	0.357143	0.285714	0.692308	1	0.714286	0.5	0	1	1	0.8125	1	0.75	0.666667	0.428571	1	0.486486	0.607143	0.73913	0.642857	0.72	0.45	0.9375	0.733333	0.857143	0.74	0.555556	0.366667	0.55	0.538462	0.5	0.46875	0.454545	0.363636	0.303571	0.375	0.37037	0.3125	0.129032
		21275.7	0.866667	1	1	1	1	1	0.396552	1	1	0.357143	0.285714	0.692308	1	0.714286	0.5	0	1	1	0.8125	1	0.75	0.666667	0.428571	1	0.486486	0.607143	0.73913	0.642857	0.72	0.45	0.9375	0.733333	0.857143	0.74	0.555556	0.366667	0.55	0.538462	0.5	0.46875	0.454545	0.363636	0.303571	0.375	0.37037	0.3125	0.129032
		21362.2	0.866667	1	1	1	1	1	0.396552	1	1	0.357143	0.285714	0.692308	1	0.714286	0.5	0	1	1	0.8125	1	0.75	0.666667	0.428571	1	0.486486	0.607143	0.73913	0.642857	0.72	0.45	0.9375	0.733333	0.857143	0.74	0.555556	0.366667	0.55	0.538462	0.5	0.46875	0.454545	0.363636	0.303571	0.375	0.37037	0.3125	0.129032
		21448.6	0.866667	1	1	1	1	1	0.396552	1	1	0.357143	0.285714	0.692308	1	0.714286	0.5	0	1	1	0.8125	1	0.75	0.666667	0.428571	1	0.486486	0.607143	0.73913	0.642857	0.72	0.45	0.9375	0.733333	0.857143	0.74	0.555556	0.366667	0.55	0.538462	0.5	0.46875	0.454545	0.363636	0.303571	0.375	0.37037	0.3125	0.129032
		21535.1	0.866667	1	1	1	1	1	0.396552	1	1	0.357143	0.285714	0.692308	1	0.714286	0.5	0	1	1	0.8125	1	0.75	0.666667	0.428571	1	0.486486	0.607143	0.73913	0.642857	0.72	0.45	0.9375	0.733333	0.857143	0.74	0.555556	0.366667	0.55	0.538462	0.5	0.46875	0.454545	0.363636	0.303571	0.375	0.37037	0.3125	0.129032
		21621.6	0.866667	1	1	1	1	1	0.396552	1	1	0.357143	0.285714	0.692308	1	0.714286	0.5	0	1	1	0.8125	1	0.75	0.666667	0.428571	1	0.486486	0.607143	0.73913	0.642857	0.72	0.45	0.9375	0.733333	0.857143	0.74	0.555556	0.366667	0.55	0.538462	0.5	0.46875	0.454545	0.363636	0.303571	0.375	0.37037	0.3125	0.129032
		21708.1	0.866667	1	1	1	1	1	0.396552	1	1	0.357143	0.285714	0.692308	1	0.714286	0.5	0	1	1	0.8125	1	0.75	0.666667	0.428571	1	0.486486	0.607143	0.73913	0.767857	0.72	0.45	0.9375	0.733333	0.857143	0.74	0.555556	0.366667	0.55	0.538462	0.5	0.46875	0.454545	0.363636	0.303571	0.375	0.37037	0.3125	0.129032
		21794.6	0.866667	1	1	1	1	1	0.396552	1	1	0.357143	0.285714	0.692308	1	0.714286	0.5	0	1	1	0.8125	1	0.75	0.666667	0.428571	1	0.486486	0.607143	0.73913	0.767857	0.72	0.45	0.9375	0.733333	0.857143	0.74	0.555556	0.366667	0.55	0.538462	0.5	0.46875	0.454545	0.363636	0.303571	0.375	0.37037	0.3125	0.129032
		21881.1	0.866667	1	1	1	1	1	0.396552	1	1	0.357143	0.285714	0.692308	1	0.714286	0.5	0	1	1	0.8125	1	0.75	0.666667	0.428571	1	0.486486	0.607143	0.73913	0.767857	0.72	0.45	0.9375	0.733333	0.857143	0.74	0.555556	0.366667	0.55	0.538462	0.5	0.46875	0.454545	0.363636	0.303571	0.375	0.37037	0.3125	0.129032
		21967.6	0.866667	1	1	1	1	1	0.396552	1	1	0.357143	0.285714	0.692308	1	0.714286	0.5	0	1	1	0.8125	1	0.75	0.666667	0.428571	1	0.486486	0.607143	0.73913	0.767857	0.72	0.45	0.9375	0.733333	0.857143	0.74	0.555556	0.366667	0.55	0.538462	0.5	0.46875	0.454545	0.363636	0.303571	0.375	0.37037	0.3125	0.129032
		22054.1	0.866667	1	1	1	1	1	0.396552	1	1	0.357143	0.285714	0.692308	1	0.714286	0.5	0	1	1	0.8125	1	0.75	0.666667	0.428571	1	0.486486	0.607143	0.73913	0.767857	0.72	0.45	0.9375	0.733333	0.857143	0.74	0.555556	0.366667	0.55	0.538462	0.5	0.46875	0.454545	0.363636	0.303571	0.375	0.37037	0.3125	0.129032
		22140.5	0.866667	1	1	1	1	1	0.396552	1	1	0.357143	0.285714	0.692308	1	0.714286	0.5	0	1	1	0.8125	1	0.75	0.666667	0.428571	1	0.486486	0.607143	0.73913	0.767857	0.72	0.45	0.9375	0.733333	0.857143	0.74	0.555556	0.366667	0.55	0.538462	0.5	0.46875	0.454545	0.363636	0.303571	0.375	0.37037	0.3125	0.129032
		22227	0.866667	1	1	1	1	1	0.396552	1	1	0.357143	0.285714	0.692308	1	0.714286	0.5	0	1	1	0.8125	1	0.75	0.666667	0.428571	1	0.486486	0.607143	0.73913	0.767857	0.72	0.45	0.9375	0.733333	0.857143	0.74	0.555556	0.366667	0.55	0.538462	0.5	0.46875	0.454545	0.363636	0.303571	0.375	0.37037	0.3125	0.129032
		22313.5	0.866667	1	1	1	1	1	0.396552	1	1	0.357143	0.285714	0.692308	1	0.714286	0.5	0	1	1	0.8125	1	0.75	0.666667	0.428571	1	0.486486	0.607143	0.73913	0.767857	0.72	0.45	0.9375	0.733333	0.857143	0.74	0.555556	0.366667	0.55	0.538462	0.5	0.46875	0.454545	0.363636	0.303571	0.375	0.37037	0.3125	0.129032
		22400	0.866667	1	1	1	1	1	0.396552	1	1	0.357143	0.285714	0.692308	1	0.714286	0.5	0	1	1	0.8125	1	0.75	0.666667	0.428571	1	0.486486	0.607143	0.73913	0.767857	0.72	0.45	0.9375	0.733333	0.857143	0.74	0.555556	0.366667	0.55	0.538462	0.5	0.46875	0.454545	0.363636	0.303571	0.375	0.37037	0.3125	0.129032
		22486.5	0.866667	1	1	1	1	1	0.396552	1	1	0.357143	0.285714	0.692308	1	0.714286	0.5	0	1	1	0.8125	1	0.75	0.666667	0.428571	1	0.486486	0.607143	0.73913	0.767857	0.72	0.45	0.9375	0.733333	0.857143	0.74	0.555556	0.366667	0.55	0.538462	0.5	0.46875	0.454545	0.363636	0.303571	0.375	0.37037	0.3125	0.129032
		22573	0.866667	1	1	1	1	1	0.396552	1	1	0.357143	0.285714	0.692308	1	0.714286	0.5	0	1	1	0.8125	1	0.75	0.666667	0.428571	1	0.486486	0.607143	0.73913	0.767857	0.72	0.45	0.9375	0.733333	0.857143	0.74	0.555556	0.366667	0.55	0.538462	0.5	0.46875	0.454545	0.363636	0.303571	0.375	0.37037	0.3125	0.129032
		22659.5	0.866667	1	1	1	1	1	0.396552	1	1	0.357143	0.285714	0.692308	1	0.714286	0.5	0	1	1	0.8125	1	0.75	0.666667	0.428571	1	0.486486	0.607143	0.73913	0.767857	0.72	0.45	0.9375	0.733333	0.857143	0.74	0.555556	0.366667	0.55	0.538462	0.5	0.46875	0.454545	0.363636	0.303571	0.375	0.37037	0.3125	0.129032
		22745.9	0.866667	1	1	1	1	1	0.396552	1	1	0.357143	0.285714	0.692308	1	0.714286	0.5	0	1	1	0.8125	1	0.75	0.666667	0.428571	1	0.486486	0.607143	0.73913	0.767857	0.72	0.45	0.9375	0.733333	0.857143	0.74	0.555556	0.366667	0.55	0.538462	0.5	0.46875	0.454545	0.363636	0.303571	0.375	0.37037	0.3125	0.129032
		22832.4	0.866667	1	1	1	1	1	0.396552	1	1	0.357143	0.285714	0.692308	1	0.714286	0.5	0	1	1	0.8125	1	0.75	0.666667	0.428571	1	0.486486	0.607143	0.73913	0.767857	0.72	0.45	0.9375	0.733333	0.857143	0.74	0.555556	0.366667	0.55	0.538462	0.5	0.46875	0.454545	0.363636	0.303571	0.375	0.37037	0.3125	0.129032
		22918.9	0.866667	1	1	1	1	1	0.396552	1	1	0.357143	0.285714	0.692308	1	0.714286	0.5	0	1	1	0.8125	1	0.75	0.666667	0.428571	1	0.486486	0.607143	0.73913	0.767857	0.96	0.45	0.9375	0.733333	0.857143	0.74	0.555556	0.366667	0.55	0.538462	0.5	0.46875	0.454545	0.363636	0.303571	0.375	0.37037	0.3125	0.129032
		23005.4	0.866667	1	1	1	1	1	0.396552	1	1	0.357143	0.285714	0.692308	1	0.714286	0.5	0	1	1	0.8125	1	0.75	0.666667	0.428571	1	0.486486	0.607143	0.73913	0.767857	0.96	0.45	0.9375	0.733333	0.857143	0.74	0.555556	0.366667	0.55	0.538462	0.5	0.46875	0.454545	0.363636	0.303571	0.375	0.37037	0.3125	0.129032
		23091.9	0.866667	1	1	1	1	1	0.396552	1	1	0.357143	0.285714	0.692308	1	0.714286	0.5	0	1	1	0.8125	1	0.75	0.666667	0.428571	1	0.486486	0.607143	0.73913	0.767857	0.96	0.45	0.9375	0.733333	0.857143	0.74	0.555556	0.366667	0.55	0.538462	0.5	0.46875	0.454545	0.363636	0.303571	0.375	0.37037	0.3125	0.129032
		23178.4	0.866667	1	1	1	1	1	0.396552	1	1	0.357143	0.285714	0.692308	1	0.714286	0.5	0	1	1	0.8125	1	0.75	0.666667	0.428571	1	0.486486	0.607143	0.73913	0.767857	0.96	0.45	0.9375	0.733333	0.857143	0.74	0.555556	0.366667	0.55	0.538462	0.5	0.46875	0.454545	0.363636	0.303571	0.375	0.37037	0.3125	0.129032
		23264.9	0.866667	1	1	1	1	1	0.396552	1	1	0.357143	0.285714	0.692308	1	0.714286	0.5	0	1	1	0.8125	1	0.75	0.666667	0.428571	1	0.486486	0.607143	0.73913	0.767857	0.96	0.45	0.9375	0.733333	0.857143	0.74	0.555556	0.366667	0.55	0.538462	0.5	0.46875	0.454545	0.363636	0.303571	0.375	0.37037	0.3125	0.129032
		23351.4	0.866667	1	1	1	1	1	0.396552	1	1	0.357143	0.285714	0.692308	1	0.714286	0.5	0	1	1	0.8125	1	0.75	0.666667	0.428571	1	0.486486	0.607143	0.73913	0.767857	0.96	0.45	0.9375	0.733333	0.857143	0.74	0.555556	0.366667	0.55	0.538462	0.5	0.46875	0.454545	0.363636	0.303571	0.375	0.37037	0.3125	0.129032
		23437.8	0.866667	1	1	1	1	1	0.396552	1	1	0.357143	0.285714	0.692308	1	0.714286	0.5	0	1	1	0.8125	1	0.75	0.666667	0.428571	1	0.486486	0.607143	0.73913	0.767857	0.96	0.45	0.9375	0.733333	0.857143	0.74	0.555556	0.366667	0.55	0.538462	0.5	0.46875	0.454545	0.363636	0.303571	0.375	0.37037	0.3125	0.129032
		23524.3	0.866667	1	1	1	1	1	0.396552	1	1	0.357143	0.285714	0.692308	1	0.714286	0.5	0	1	1	0.8125	1	0.75	0.666667	0.428571	1	0.486486	0.607143	0.73913	0.767857	0.96	0.45	0.9375	0.733333	0.857143	0.74	0.555556	0.366667	0.55	0.538462	0.5	0.46875	0.454545	0.363636	0.303571	0.375	0.37037	0.3125	0.129032
		23610.8	0.866667	1	1	1	1	1	0.396552	1	1	0.357143	0.285714	0.692308	1	0.714286	0.5	0	1	1	0.8125	1	0.75	0.666667	0.428571	1	0.486486	0.607143	0.73913	0.767857	0.96	0.45	0.9375	0.733333	0.857143	0.74	0.555556	0.366667	0.55	0.538462	0.5	0.46875	0.454545	0.363636	0.303571	0.375	0.37037	0.3125	0.129032
		23697.3	0.866667	1	1	1	1	1	0.396552	1	1	0.357143	0.285714	0.692308	1	0.714286	0.5	0	1	1	0.8125	1	0.75	0.666667	0.428571	1	0.486486	0.607143	0.73913	0.767857	0.96	0.45	0.9375	0.733333	0.857143	0.74	0.555556	0.366667	0.55	0.538462	0.5	0.46875	0.454545	0.363636	0.303571	0.375	0.37037	0.3125	0.129032
		23783.8	0.866667	1	1	1	1	1	0.396552	1	1	0.357143	0.285714	0.692308	1	0.714286	0.5	0	1	1	0.8125	1	0.75	0.666667	0.428571	1	0.486486	0.607143	0.73913	0.767857	0.96	0.45	0.9375	0.733333	0.857143	0.74	0.555556	0.366667	0.55	0.538462	0.5	0.46875	0.454545	0.363636	0.303571	0.375	0.37037	0.3125	0.129032
		23870.3	0.866667	1	1	1	1	1	0.396552	1	1	0.357143	0.285714	0.692308	1	0.714286	0.5	0	1	1	0.8125	1	0.75	0.666667	0.428571	1	0.486486	0.607143	0.73913	0.767857	0.96	0.45	0.9375	0.733333	0.857143	0.74	0.555556	0.366667	0.55	0.538462	0.5	0.46875	0.454545	0.363636	0.303571	0.375	0.37037	0.3125	0.129032
		23956.8	0.866667	1	1	1	1	1	0.396552	1	1	0.357143	0.285714	0.692308	1	0.714286	0.5	0	1	1	0.8125	1	0.75	0.666667	0.428571	1	0.486486	0.607143	0.73913	0.767857	0.96	0.45	0.9375	0.733333	0.857143	0.74	0.555556	0.366667	0.55	0.538462	0.5	0.46875	0.454545	0.363636	0.303571	0.375	0.37037	0.3125	0.129032
		24043.2	0.866667	1	1	1	1	1	0.396552	1	1	0.357143	0.285714	0.692308	1	0.714286	0.5	0	1	1	0.8125	1	0.75	0.666667	0.428571	1	0.486486	0.607143	0.73913	0.767857	0.96	0.45	0.9375	0.733333	0.857143	0.74	0.555556	0.366667	0.55	0.538462	0.5	0.46875	0.454545	0.363636	0.303571	0.375	0.37037	0.3125	0.129032
		24129.7	0.866667	1	1	1	1	1	0.396552	1	1	0.357143	0.285714	0.692308	1	0.714286	0.5	0	1	1	0.8125	1	0.75	0.666667	0.428571	1	0.486486	0.607143	0.73913	0.767857	0.96	0.45	0.9375	0.733333	0.857143	0.8	0.555556	0.366667	0.55	0.538462	0.5	0.46875	0.454545	0.363636	0.303571	0.375	0.37037	0.3125	0.129032
		24216.2	0.866667	1	1	1	1	1	0.396552	1	1	0.357143	0.285714	0.692308	1	0.714286	0.5	0	1	1	0.8125	1	0.75	0.666667	0.428571	1	0.486486	0.607143	0.73913	0.767857	0.96	0.45	0.9375	0.733333	0.857143	0.8	0.555556	0.366667	0.55	0.538462	0.5	0.46875	0.454545	0.363636	0.303571	0.375	0.37037	0.3125	0.129032
		24302.7	0.866667	1	1	1	1	1	0.396552	1	1	0.357143	0.285714	0.692308	1	0.714286	0.5	0	1	1	0.8125	1	0.75	0.666667	0.428571	1	0.486486	0.607143	0.73913	0.767857	0.96	0.45	0.9375	0.733333	0.857143	0.8	0.555556	0.366667	0.55	0.538462	0.5	0.46875	0.454545	0.363636	0.303571	0.375	0.37037	0.3125	0.129032
		24389.2	0.866667	1	1	1	1	1	0.396552	1	1	0.357143	0.285714	0.692308	1	0.714286	0.5	0	1	1	0.8125	1	0.75	0.666667	0.428571	1	0.486486	0.607143	0.73913	0.767857	0.96	0.45	0.9375	0.733333	0.857143	0.8	0.555556	0.366667	0.55	0.538462	0.5	0.46875	0.454545	0.363636	0.303571	0.375	0.37037	0.3125	0.129032
		24475.7	0.866667	1	1	1	1	1	0.396552	1	1	0.357143	0.285714	0.692308	1	0.714286	0.5	0	1	1	0.8125	1	0.75	0.666667	0.428571	1	0.486486	0.607143	0.73913	0.767857	0.96	0.45	0.9375	0.733333	0.857143	0.8	0.555556	0.366667	0.55	0.538462	0.5	0.46875	0.454545	0.363636	0.303571	0.375	0.37037	0.3125	0.129032
		24562.2	0.866667	1	1	1	1	1	0.396552	1	1	0.357143	0.285714	0.692308	1	0.714286	0.5	0	1	1	0.8125	1	0.75	0.666667	0.428571	1	0.486486	0.607143	0.73913	0.767857	0.96	0.45	0.9375	0.733333	0.857143	0.8	0.555556	0.366667	0.55	0.538462	0.5	0.46875	0.454545	0.363636	0.303571	0.375	0.37037	0.3125	0.129032
		24648.6	0.866667	1	1	1	1	1	0.396552	1	1	0.357143	0.285714	0.692308	1	0.714286	0.5	0	1	1	0.8125	1	0.75	0.666667	0.428571	1	0.486486	0.607143	0.73913	0.767857	0.96	0.45	0.9375	0.733333	0.857143	0.8	0.555556	0.366667	0.55	0.538462	0.5	0.46875	0.454545	0.363636	0.303571	0.375	0.37037	0.3125	0.129032
		24735.1	0.866667	1	1	1	1	1	0.396552	1	1	0.357143	0.285714	0.692308	1	0.714286	0.5	0	1	1	0.8125	1	0.75	0.666667	0.428571	1	0.486486	0.607143	0.73913	0.767857	0.96	0.45	0.9375	0.733333	0.857143	0.8	0.555556	0.366667	0.55	0.538462	0.5	0.46875	0.454545	0.363636	0.303571	0.375	0.37037	0.3125	0.129032
		24821.6	0.866667	1	1	1	1	1	0.396552	1	1	0.357143	0.285714	0.692308	1	0.714286	0.5	0	1	1	0.8125	1	0.75	0.666667	0.428571	1	0.486486	0.607143	0.73913	0.767857	0.96	0.45	0.9375	0.733333	0.857143	0.8	0.555556	0.366667	0.55	0.538462	0.5	0.46875	0.454545	0.363636	0.303571	0.375	0.37037	0.3125	0.129032
		24908.1	0.866667	1	1	1	1	1	0.396552	1	1	0.357143	0.285714	0.692308	1	0.714286	0.5	0	1	1	0.8125	1	0.75	0.666667	0.428571	1	0.486486	0.607143	0.73913	0.767857	0.96	0.45	0.9375	0.733333	0.857143	0.8	0.555556	0.366667	0.55	0.538462	0.5	0.46875	0.454545	0.363636	0.303571	0.375	0.37037	0.3125	0.129032
		24994.6	0.866667	1	1	1	1	1	0.396552	1	1	0.357143	0.285714	0.692308	1	0.714286	0.5	0	1	1	0.8125	1	0.75	0.666667	0.428571	1	0.486486	0.607143	0.73913	0.767857	0.96	0.45	0.9375	0.733333	0.857143	0.8	0.555556	0.366667	0.55	0.538462	0.5	0.46875	0.454545	0.363636	0.303571	0.375	0.37037	0.3125	0.129032
		25081.1	0.866667	1	1	1	1	1	0.396552	1	1	0.357143	0.285714	0.692308	1	0.714286	0.5	0	1	1	0.8125	1	0.75	0.666667	0.428571	1	0.486486	0.607143	0.73913	0.767857	0.96	0.45	0.9375	0.733333	0.857143	0.8	0.555556	0.366667	0.55	0.538462	0.5	0.46875	0.454545	0.363636	0.303571	0.375	0.37037	0.3125	0.129032
		25167.6	0.866667	1	1	1	1	1	0.396552	1	1	0.357143	0.285714	0.692308	1	0.714286	0.5	0	1	1	0.8125	1	0.75	0.666667	0.428571	1	0.486486	0.607143	0.73913	0.767857	0.96	0.45	0.9375	0.733333	0.857143	0.8	0.555556	0.366667	0.55	0.538462	0.5	0.46875	0.454545	0.363636	0.303571	0.375	0.37037	0.3125	0.129032
		25254.1	0.866667	1	1	1	1	1	0.396552	1	1	0.357143	0.285714	0.692308	1	0.714286	0.5	0	1	1	0.8125	1	0.75	0.666667	0.428571	1	0.486486	0.607143	0.73913	0.767857	0.96	0.45	0.9375	0.733333	0.857143	0.8	0.555556	0.366667	0.55	0.538462	0.5	0.46875	0.454545	0.363636	0.303571	0.375	0.37037	0.3125	0.129032
		25340.5	0.866667	1	1	1	1	1	0.396552	1	1	0.357143	0.285714	0.692308	1	0.714286	0.5	0	1	1	0.8125	1	0.75	0.666667	0.428571	1	0.486486	0.607143	0.73913	0.767857	0.96	0.45	0.9375	0.733333	0.857143	0.8	0.555556	0.366667	0.55	0.538462	0.5	0.46875	0.454545	0.363636	0.303571	0.375	0.37037	0.3125	0.129032
		25427	0.866667	1	1	1	1	1	0.396552	1	1	0.357143	0.285714	0.692308	1	0.714286	0.5	0	1	1	0.8125	1	0.75	0.666667	0.428571	1	0.486486	0.607143	0.73913	0.767857	0.96	0.45	0.9375	0.733333	0.857143	0.8	0.555556	0.366667	0.55	0.538462	0.5	0.46875	0.454545	0.363636	0.303571	0.375	0.37037	0.3125	0.129032
		25513.5	0.866667	1	1	1	1	1	0.396552	1	1	0.357143	0.285714	0.692308	1	0.714286	0.5	0	1	1	0.8125	1	0.75	0.666667	0.428571	1	0.486486	0.607143	0.73913	0.767857	0.96	0.45	0.9375	0.733333	0.857143	0.8	0.555556	0.366667	0.55	0.538462	0.5	0.46875	0.454545	0.363636	0.303571	0.375	0.37037	0.3125	0.129032
		25600	0.866667	1	1	1	1	1	0.396552	1	1	0.357143	0.285714	0.692308	1	0.714286	0.5	0	1	1	0.8125	1	0.75	0.666667	0.428571	1	0.486486	0.607143	0.73913	0.767857	0.96	0.45	0.9375	0.733333	0.857143	0.8	0.555556	0.366667	0.55	0.538462	0.5	0.46875	0.454545	0.363636	0.303571	0.375	0.37037	0.3125	0.129032
		25686.5	0.866667	1	1	1	1	1	0.396552	1	1	0.357143	0.285714	0.692308	1	0.714286	0.5	0	1	1	0.8125	1	0.75	0.666667	0.428571	1	0.486486	0.607143	0.73913	0.767857	0.96	0.45	0.9375	0.733333	0.857143	0.8	0.555556	0.366667	0.55	0.538462	0.5	0.46875	0.454545	0.363636	0.303571	0.375	0.37037	0.3125	0.129032
		25773	0.866667	1	1	1	1	1	0.396552	1	1	0.357143	0.285714	0.692308	1	0.714286	0.5	0	1	1	0.8125	1	0.75	0.666667	0.428571	1	0.486486	0.607143	0.73913	0.767857	0.96	0.45	0.9375	0.733333	0.857143	0.8	0.555556	0.366667	0.55	0.538462	0.5	0.46875	0.454545	0.363636	0.303571	0.375	0.37037	0.3125	0.129032
		25859.5	0.866667	1	1	1	1	1	0.396552	1	1	0.357143	0.285714	0.692308	1	0.714286	0.5	0	1	1	0.8125	1	0.75	0.666667	0.428571	1	0.486486	0.607143	0.73913	0.767857	0.96	0.45	0.9375	0.733333	0.857143	0.8	0.555556	0.366667	0.55	0.538462	0.5	0.46875	0.454545	0.363636	0.303571	0.375	0.37037	0.3125	0.129032
		25945.9	0.866667	1	1	1	1	1	0.396552	1	1	0.357143	0.285714	0.692308	1	0.714286	0.5	0	1	1	0.8125	1	0.75	0.666667	0.428571	1	0.486486	0.607143	0.73913	0.767857	0.96	0.45	0.9375	0.733333	0.857143	0.8	0.555556	0.366667	0.55	0.538462	0.5	0.46875	0.454545	0.363636	0.303571	0.375	0.37037	0.3125	0.129032
		26032.4	0.866667	1	1	1	1	1	0.396552	1	1	0.357143	0.285714	0.692308	1	0.714286	0.5	0	1	1	0.8125	1	0.75	0.666667	0.428571	1	0.486486	0.607143	0.73913	0.767857	0.96	0.45	0.9375	0.733333	0.857143	0.8	0.555556	0.366667	0.55	0.538462	0.5	0.46875	0.454545	0.363636	0.303571	0.375	0.37037	0.3125	0.129032
		26118.9	0.866667	1	1	1	1	1	0.396552	1	1	0.357143	0.285714	0.692308	1	0.714286	0.5	0	1	1	0.8125	1	0.75	0.666667	0.428571	1	0.486486	0.607143	0.73913	0.767857	0.96	0.45	0.9375	0.733333	0.857143	0.8	0.555556	0.366667	0.55	0.538462	0.5	0.46875	0.454545	0.363636	0.303571	0.375	0.37037	0.3125	0.129032
		26205.4	0.866667	1	1	1	1	1	0.396552	1	1	0.357143	0.285714	0.692308	1	0.714286	0.5	0	1	1	0.8125	1	0.75	0.666667	0.428571	1	0.486486	0.607143	0.73913	0.767857	0.96	0.45	0.9375	0.733333	0.857143	0.8	0.555556	0.366667	0.55	0.538462	0.5	0.46875	0.454545	0.363636	0.303571	0.375	0.37037	0.3125	0.129032
		26291.9	0.866667	1	1	1	1	1	0.396552	1	1	0.357143	0.285714	0.692308	1	0.714286	0.5	0	1	1	0.8125	1	0.75	0.666667	0.428571	1	0.486486	0.607143	0.73913	0.767857	0.96	0.45	0.9375	0.733333	0.857143	0.8	0.555556	0.366667	0.55	0.538462	0.5	0.46875	0.454545	0.363636	0.303571	0.375	0.37037	0.3125	0.129032
		26378.4	0.866667	1	1	1	1	1	0.396552	1	1	0.357143	0.285714	0.692308	1	0.714286	0.5	0	1	1	0.8125	1	0.75	0.666667	0.428571	1	0.486486	0.607143	0.73913	0.767857	0.96	0.45	0.9375	0.733333	0.857143	0.8	0.555556	0.366667	0.55	0.538462	0.5	0.46875	0.454545	0.363636	0.303571	0.375	0.37037	0.3125	0.129032
		26464.9	0.866667	1	1	1	1	1	0.396552	1	1	0.357143	0.285714	0.692308	1	0.714286	0.5	0	1	1	0.8125	1	0.75	0.666667	0.428571	1	0.486486	0.607143	0.73913	0.767857	0.96	0.45	0.9375	0.733333	0.857143	0.8	0.555556	0.366667	0.55	0.538462	0.5	0.46875	0.454545	0.363636	0.303571	0.375	0.37037	0.3125	0.129032
		26551.4	0.866667	1	1	1	1	1	0.396552	1	1	0.357143	0.285714	0.692308	1	0.714286	0.5	0	1	1	0.8125	1	0.75	0.666667	0.428571	1	0.486486	0.607143	0.73913	0.767857	0.96	0.45	0.9375	0.733333	0.857143	0.8	0.555556	0.366667	0.55	0.538462	0.5	0.46875	0.454545	0.363636	0.303571	0.375	0.37037	0.3125	0.129032
		26637.8	0.866667	1	1	1	1	1	0.396552	1	1	0.357143	0.285714	0.692308	1	0.714286	0.5	0	1	1	0.8125	1	0.75	0.666667	0.428571	1	0.486486	0.607143	0.73913	0.767857	0.96	0.45	0.9375	0.733333	0.857143	0.8	0.555556	0.366667	0.55	0.538462	0.5	0.46875	0.454545	0.363636	0.303571	0.375	0.37037	0.3125	0.129032
		26724.3	0.866667	1	1	1	1	1	0.396552	1	1	0.357143	0.285714	0.692308	1	0.714286	0.5	0	1	1	0.8125	1	0.75	0.666667	0.428571	1	0.486486	0.607143	0.73913	0.767857	0.96	0.45	0.9375	0.733333	0.857143	0.8	0.555556	0.366667	0.55	0.538462	0.5	0.46875	0.454545	0.363636	0.303571	0.375	0.37037	0.3125	0.129032
		26810.8	0.866667	1	1	1	1	1	0.396552	1	1	0.357143	0.285714	0.692308	1	0.714286	0.5	0	1	1	0.8125	1	0.75	0.666667	0.428571	1	0.486486	0.607143	0.73913	0.767857	0.96	0.45	0.9375	0.733333	0.857143	0.8	0.555556	0.366667	0.55	0.538462	0.5	0.46875	0.454545	0.363636	0.303571	0.375	0.37037	0.3125	0.129032
		26897.3	0.866667	1	1	1	1	1	0.396552	1	1	0.357143	0.285714	0.692308	1	0.714286	0.5	0	1	1	0.8125	1	0.75	0.666667	0.428571	1	0.486486	0.607143	0.73913	0.767857	0.96	0.45	0.9375	0.733333	0.857143	0.8	0.555556	0.366667	0.55	0.538462	0.5	0.46875	0.454545	0.363636	0.303571	0.375	0.37037	0.3125	0.129032
		26983.8	0.866667	1	1	1	1	1	0.396552	1	1	0.357143	0.285714	0.692308	1	0.714286	0.5	0	1	1	0.8125	1	0.75	0.666667	0.428571	1	0.486486	0.607143	0.73913	0.767857	0.96	0.45	0.9375	0.733333	0.857143	0.8	0.555556	0.366667	0.55	0.538462	0.5	0.46875	0.454545	0.363636	0.303571	0.375	0.37037	0.3125	0.129032
		27070.3	0.866667	1	1	1	1	1	0.396552	1	1	0.357143	0.285714	0.692308	1	0.714286	0.5	0	1	1	0.8125	1	0.75	0.666667	0.428571	1	0.486486	0.607143	0.73913	0.767857	0.96	0.45	0.9375	0.733333	0.857143	0.8	0.555556	0.366667	0.55	0.538462	0.5	0.46875	0.454545	0.363636	0.303571	0.375	0.37037	0.3125	0.129032
		27156.8	0.866667	1	1	1	1	1	0.396552	1	1	0.357143	0.285714	0.692308	1	0.714286	0.5	0	1	1	0.8125	1	0.75	0.666667	0.428571	1	0.486486	0.607143	0.73913	0.767857	0.96	0.45	0.9375	0.733333	0.857143	0.8	0.555556	0.366667	0.55	0.538462	0.5	0.46875	0.454545	0.363636	0.303571	0.375	0.37037	0.3125	0.129032
		27243.2	0.866667	1	1	1	1	1	0.396552	1	1	0.357143	0.285714	0.692308	1	0.714286	0.5	0	1	1	0.8125	1	0.75	0.666667	0.428571	1	0.486486	0.607143	0.73913	0.767857	0.96	0.45	0.9375	0.733333	0.857143	0.8	0.555556	0.366667	0.55	0.538462	0.5	0.46875	0.454545	0.363636	0.303571	0.375	0.37037	0.3125	0.129032
		27329.7	0.866667	1	1	1	1	1	0.396552	1	1	0.357143	0.285714	0.692308	1	0.714286	0.5	0	1	1	0.8125	1	0.75	0.666667	0.428571	1	0.486486	0.607143	0.73913	0.767857	0.96	0.45	0.9375	0.733333	0.857143	0.8	0.555556	0.366667	0.55	0.538462	0.5	0.46875	0.454545	0.363636	0.303571	0.375	0.37037	0.3125	0.129032
		27416.2	0.866667	1	1	1	1	1	0.396552	1	1	0.357143	0.285714	0.692308	1	0.714286	0.5	0	1	1	0.8125	1	0.75	0.666667	0.428571	1	0.486486	0.607143	0.73913	0.767857	0.96	0.45	0.9375	0.733333	0.857143	0.8	0.555556	0.366667	0.55	0.538462	0.5	0.46875	0.454545	0.363636	0.303571	0.375	0.37037	0.3125	0.129032
		27502.7	0.866667	1	1	1	1	1	0.396552	1	1	0.357143	0.285714	0.692308	1	0.714286	0.5	0	1	1	0.8125	1	0.75	0.666667	0.428571	1	0.486486	0.607143	0.73913	0.767857	0.96	0.45	0.9375	0.733333	0.857143	0.8	0.555556	0.366667	0.55	0.538462	0.5	0.46875	0.454545	0.363636	0.303571	0.375	0.37037	0.3125	0.129032
		27589.2	0.866667	1	1	1	1	1	0.396552	1	1	0.357143	0.285714	0.692308	1	0.714286	0.5	0	1	1	0.8125	1	0.75	0.666667	0.428571	1	0.486486	0.607143	0.73913	0.767857	0.96	0.45	0.9375	0.733333	0.857143	0.8	0.555556	0.366667	0.55	0.538462	0.5	0.46875	0.454545	0.363636	0.303571	0.375	0.37037	0.3125	0.129032
		27675.7	0.866667	1	1	1	1	1	0.396552	1	1	0.357143	0.285714	0.692308	1	0.714286	0.5	0	1	1	0.8125	1	0.75	0.666667	0.428571	1	0.486486	0.607143	0.73913	0.767857	0.96	0.45	0.9375	0.733333	0.857143	0.8	0.555556	0.366667	0.55	0.538462	0.5	0.46875	0.454545	0.363636	0.303571	0.375	0.37037	0.3125	0.129032
		27762.2	0.866667	1	1	1	1	1	0.396552	1	1	0.357143	0.285714	0.692308	1	0.714286	0.5	0	1	1	0.8125	1	0.75	0.666667	0.428571	1	0.486486	0.607143	0.73913	0.767857	0.96	0.45	0.9375	0.733333	0.857143	0.8	0.622222	0.366667	0.55	0.538462	0.5	0.46875	0.454545	0.363636	0.303571	0.375	0.37037	0.3125	0.129032
		27848.6	0.866667	1	1	1	1	1	0.396552	1	1	0.357143	0.285714	0.692308	1	0.714286	0.5	0	1	1	0.8125	1	0.75	0.666667	0.428571	1	0.486486	0.607143	0.73913	0.767857	0.96	0.45	0.9375	0.733333	0.857143	0.8	0.622222	0.366667	0.55	0.538462	0.5	0.46875	0.454545	0.363636	0.303571	0.375	0.37037	0.3125	0.129032
		27935.1	0.866667	1	1	1	1	1	0.396552	1	1	0.357143	0.285714	0.692308	1	0.714286	0.5	0	1	1	0.8125	1	0.75	0.666667	0.428571	1	0.486486	0.607143	0.73913	0.767857	0.96	0.45	0.9375	0.733333	0.857143	0.8	0.622222	0.366667	0.55	0.538462	0.5	0.46875	0.454545	0.363636	0.303571	0.375	0.37037	0.3125	0.129032
		28021.6	0.866667	1	1	1	1	1	0.396552	1	1	0.357143	0.285714	0.692308	1	0.714286	0.5	0	1	1	0.8125	1	0.75	0.666667	0.428571	1	0.486486	0.607143	0.73913	0.767857	0.96	0.45	0.9375	0.733333	0.857143	0.8	0.622222	0.366667	0.55	0.538462	0.5	0.46875	0.454545	0.363636	0.303571	0.375	0.37037	0.3125	0.129032
		28108.1	0.866667	1	1	1	1	1	0.396552	1	1	0.357143	0.285714	0.692308	1	0.714286	0.5	0	1	1	0.8125	1	0.75	0.666667	0.428571	1	0.486486	0.607143	0.73913	0.767857	0.96	0.45	0.9375	0.733333	0.857143	0.8	0.622222	0.366667	0.55	0.538462	0.5	0.46875	0.454545	0.363636	0.303571	0.375	0.37037	0.3125	0.129032
		28194.6	0.866667	1	1	1	1	1	0.396552	1	1	0.357143	0.285714	0.692308	1	0.714286	0.5	0	1	1	0.8125	1	0.75	0.666667	0.428571	1	0.486486	0.607143	0.73913	0.767857	0.96	0.45	0.9375	0.733333	0.857143	0.8	0.622222	0.366667	0.55	0.538462	0.5	0.46875	0.454545	0.363636	0.303571	0.375	0.37037	0.3125	0.129032
		28281.1	0.866667	1	1	1	1	1	0.396552	1	1	0.357143	0.285714	0.692308	1	0.714286	0.5	0	1	1	0.8125	1	0.75	0.666667	0.428571	1	0.486486	0.607143	0.73913	0.767857	0.96	0.45	0.9375	0.733333	0.857143	0.8	0.622222	0.366667	0.55	0.538462	0.5	0.46875	0.454545	0.363636	0.303571	0.375	0.37037	0.3125	0.129032
		28367.6	0.866667	1	1	1	1	1	0.396552	1	1	0.357143	0.285714	0.692308	1	0.714286	0.5	0	1	1	0.8125	1	0.75	0.666667	0.428571	1	0.486486	0.607143	0.73913	0.767857	0.96	0.45	0.9375	0.733333	0.857143	0.8	0.622222	0.366667	0.55	0.538462	0.5	0.46875	0.454545	0.363636	0.303571	0.375	0.37037	0.3125	0.129032
		28454.1	0.866667	1	1	1	1	1	0.396552	1	1	0.357143	0.285714	0.692308	1	0.714286	0.5	0	1	1	0.8125	1	0.75	0.666667	0.428571	1	0.486486	0.607143	0.73913	0.767857	0.96	0.45	0.9375	0.733333	0.857143	0.8	0.622222	0.366667	0.55	0.538462	0.5	0.46875	0.454545	0.363636	0.303571	0.375	0.37037	0.3125	0.129032
		28540.5	0.866667	1	1	1	1	1	0.396552	1	1	0.357143	0.285714	0.692308	1	0.714286	0.5	0	1	1	0.8125	1	0.75	0.666667	0.428571	1	0.486486	0.607143	0.73913	0.767857	0.96	0.45	0.9375	0.733333	0.857143	0.8	0.622222	0.366667	0.55	0.538462	0.5	0.46875	0.454545	0.363636	0.303571	0.375	0.37037	0.3125	0.129032
		28627	0.866667	1	1	1	1	1	0.396552	1	1	0.357143	0.285714	0.692308	1	0.714286	0.5	0	1	1	0.8125	1	0.75	0.666667	0.428571	1	0.486486	0.607143	0.73913	0.767857	0.96	0.45	0.9375	0.733333	0.857143	0.8	0.622222	0.366667	0.55	0.538462	0.5	0.46875	0.454545	0.363636	0.303571	0.375	0.37037	0.3125	0.129032
		28713.5	0.866667	1	1	1	1	1	0.396552	1	1	0.357143	0.285714	0.692308	1	0.714286	0.5	0	1	1	0.8125	1	0.75	0.666667	0.428571	1	0.486486	0.607143	0.73913	0.767857	0.96	0.45	0.9375	0.733333	0.857143	0.8	0.622222	0.366667	0.55	0.538462	0.5	0.46875	0.454545	0.363636	0.303571	0.375	0.37037	0.3125	0.129032
		28800	0.866667	1	1	1	1	1	0.396552	1	1	0.357143	0.285714	0.692308	1	0.714286	0.5	0	1	1	0.8125	1	0.75	0.666667	0.428571	1	0.486486	0.607143	0.73913	0.767857	0.96	0.45	0.9375	0.733333	0.857143	0.8	0.622222	0.366667	0.55	0.538462	0.5	0.46875	0.454545	0.363636	0.303571	0.375	0.37037	0.3125	0.129032
		28886.5	0.866667	1	1	1	1	1	0.396552	1	1	0.357143	0.285714	0.692308	1	0.714286	0.5	0.75	1	1	0.8125	1	0.75	0.666667	0.428571	1	0.486486	0.607143	0.73913	0.767857	0.96	0.45	0.9375	0.733333	0.857143	0.8	0.622222	0.366667	0.55	0.538462	0.5	0.46875	0.454545	0.363636	0.303571	0.375	0.37037	0.3125	0.129032
		28973	0.866667	1	1	1	1	1	0.396552	1	1	0.357143	0.285714	0.692308	1	0.714286	0.5	0.75	1	1	0.8125	1	0.75	0.666667	0.428571	1	0.486486	0.607143	0.73913	0.767857	0.96	0.45	0.9375	0.733333	0.857143	0.8	0.622222	0.366667	0.55	0.538462	0.5	0.46875	0.454545	0.363636	0.303571	0.375	0.37037	0.3125	0.129032
		29059.5	0.866667	1	1	1	1	1	0.396552	1	1	0.357143	0.285714	0.692308	1	0.714286	0.5	0.75	1	1	0.8125	1	0.75	0.666667	0.428571	1	0.486486	0.607143	0.73913	0.767857	0.96	0.45	0.9375	0.733333	0.857143	0.8	0.622222	0.366667	0.55	0.538462	0.5	0.46875	0.454545	0.363636	0.303571	0.375	0.37037	0.3125	0.129032
		29145.9	0.866667	1	1	1	1	1	0.396552	1	1	0.357143	0.285714	0.692308	1	0.714286	0.5	0.75	1	1	0.8125	1	0.75	0.666667	0.428571	1	0.486486	0.607143	0.73913	0.767857	0.96	0.45	0.9375	0.733333	0.857143	0.8	0.622222	0.366667	0.55	0.538462	0.5	0.46875	0.454545	0.363636	0.303571	0.375	0.37037	0.3125	0.129032
		29232.4	0.866667	1	1	1	1	1	0.396552	1	1	0.357143	0.285714	0.692308	1	0.714286	0.5	0.75	1	1	0.8125	1	0.75	0.666667	0.428571	1	0.486486	0.607143	0.73913	0.767857	0.96	0.45	0.9375	0.733333	0.857143	0.8	0.622222	0.366667	0.55	0.538462	0.5	0.46875	0.454545	0.363636	0.303571	0.375	0.37037	0.3125	0.129032
		29318.9	0.866667	1	1	1	1	1	0.396552	1	1	0.357143	0.285714	0.692308	1	0.714286	0.5	0.75	1	1	0.8125	1	0.75	0.666667	0.428571	1	0.486486	0.607143	0.73913	0.767857	0.96	0.45	0.9375	0.733333	0.857143	0.8	0.622222	0.366667	0.55	0.538462	0.5	0.46875	0.454545	0.363636	0.303571	0.375	0.37037	0.3125	0.129032
		29405.4	0.866667	1	1	1	1	1	0.396552	1	1	0.357143	0.285714	0.692308	1	0.714286	0.5	0.75	1	1	0.8125	1	0.75	0.666667	0.428571	1	0.486486	0.607143	0.73913	0.767857	0.96	0.45	0.9375	0.733333	0.857143	0.8	0.622222	0.366667	0.55	0.538462	0.5	0.46875	0.454545	0.363636	0.303571	0.375	0.37037	0.3125	0.129032
		29491.9	0.866667	1	1	1	1	1	0.396552	1	1	0.357143	0.285714	0.692308	1	0.714286	0.5	0.75	1	1	0.8125	1	0.75	0.666667	0.428571	1	0.486486	0.607143	0.73913	0.767857	0.96	0.45	0.9375	0.733333	0.857143	0.8	0.622222	0.366667	0.55	0.538462	0.5	0.46875	0.454545	0.363636	0.303571	0.375	0.37037	0.3125	0.129032
		29578.4	0.866667	1	1	1	1	1	0.396552	1	1	0.357143	0.285714	0.692308	1	0.714286	0.5	0.75	1	1	0.8125	1	0.75	0.666667	0.428571	1	0.486486	0.607143	0.73913	0.767857	0.96	0.45	0.9375	0.733333	0.857143	0.8	0.622222	0.366667	0.55	0.538462	0.5	0.46875	0.454545	0.363636	0.303571	0.375	0.37037	0.3125	0.129032
		29664.9	0.866667	1	1	1	1	1	0.396552	1	1	0.357143	0.285714	0.692308	1	0.714286	0.5	0.75	1	1	0.8125	1	0.75	0.666667	0.428571	1	0.486486	0.607143	0.73913	0.767857	0.96	0.45	0.9375	0.733333	0.857143	0.8	0.622222	0.366667	0.55	0.538462	0.5	0.46875	0.454545	0.363636	0.303571	0.375	0.37037	0.3125	0.129032
		29751.4	0.866667	1	1	1	1	1	0.396552	1	1	0.357143	0.285714	0.692308	1	0.714286	0.5	0.75	1	1	0.8125	1	0.75	0.666667	0.428571	1	0.486486	0.607143	0.73913	0.767857	0.96	0.45	0.9375	0.733333	0.857143	0.8	0.622222	0.366667	0.55	0.538462	0.5	0.46875	0.454545	0.363636	0.303571	0.375	0.37037	0.3125	0.129032
		29837.8	0.866667	1	1	1	1	1	0.396552	1	1	0.357143	0.285714	0.692308	1	0.714286	0.5	0.75	1	1	0.8125	1	0.75	0.666667	0.428571	1	0.486486	0.607143	0.73913	0.767857	0.96	0.45	0.9375	0.733333	0.857143	0.8	0.622222	0.366667	0.55	0.538462	0.5	0.46875	0.454545	0.363636	0.303571	0.375	0.37037	0.3125	0.129032
		29924.3	0.866667	1	1	1	1	1	0.396552	1	1	0.357143	0.285714	0.692308	1	0.714286	0.5	0.75	1	1	0.8125	1	0.75	0.666667	0.428571	1	0.486486	0.607143	0.73913	0.767857	0.96	0.45	0.9375	0.733333	0.857143	0.8	0.622222	0.366667	0.55	0.538462	0.5	0.46875	0.454545	0.363636	0.303571	0.375	0.37037	0.3125	0.129032
		30010.8	0.866667	1	1	1	1	1	0.396552	1	1	0.357143	0.285714	0.692308	1	0.714286	0.5	0.75	1	1	0.8125	1	0.75	0.666667	0.428571	1	0.486486	0.607143	0.73913	0.767857	0.96	0.45	0.9375	0.733333	0.857143	0.8	0.622222	0.366667	0.55	0.538462	0.5	0.46875	0.454545	0.363636	0.303571	0.375	0.37037	0.3125	0.129032
		30097.3	0.866667	1	1	1	1	1	0.396552	1	1	0.357143	0.285714	0.692308	1	0.714286	0.5	0.75	1	1	0.8125	1	0.75	0.666667	0.428571	1	0.486486	0.607143	0.73913	0.767857	0.96	0.45	0.9375	0.733333	0.857143	0.8	0.622222	0.366667	0.55	0.538462	0.5	0.46875	0.454545	0.363636	0.303571	0.375	0.37037	0.3125	0.129032
		30183.8	0.866667	1	1	1	1	1	0.396552	1	1	0.357143	0.285714	0.692308	1	0.714286	0.5	0.75	1	1	0.8125	1	0.75	0.666667	0.428571	1	0.486486	0.607143	0.73913	0.767857	0.96	0.45	0.9375	0.733333	0.857143	0.8	0.622222	0.366667	0.55	0.538462	0.5	0.46875	0.454545	0.363636	0.303571	0.375	0.37037	0.3125	0.129032
		30270.3	0.866667	1	1	1	1	1	0.396552	1	1	0.357143	0.285714	0.692308	1	0.714286	0.5	0.75	1	1	0.8125	1	0.75	0.666667	0.428571	1	0.486486	0.607143	0.73913	0.767857	0.96	0.45	0.9375	0.733333	0.857143	0.8	0.622222	0.366667	0.55	0.538462	0.5	0.46875	0.454545	0.363636	0.303571	0.375	0.37037	0.3125	0.129032
		30356.8	0.866667	1	1	1	1	1	0.396552	1	1	0.357143	0.285714	0.692308	1	0.714286	0.5	0.75	1	1	0.8125	1	0.75	0.666667	0.428571	1	0.486486	0.607143	0.73913	0.767857	0.96	0.45	0.9375	0.733333	0.857143	0.8	0.622222	0.366667	0.55	0.538462	0.5	0.46875	0.454545	0.363636	0.303571	0.375	0.37037	0.3125	0.129032
		30443.2	0.866667	1	1	1	1	1	0.396552	1	1	0.357143	0.285714	0.692308	1	0.714286	0.5	0.75	1	1	0.8125	1	0.75	0.666667	0.428571	1	0.486486	0.607143	0.73913	0.767857	0.96	0.45	0.9375	0.733333	0.857143	0.8	0.622222	0.366667	0.55	0.538462	0.5	0.46875	0.454545	0.363636	0.303571	0.375	0.37037	0.3125	0.129032
		30529.7	0.866667	1	1	1	1	1	0.396552	1	1	0.357143	0.285714	0.692308	1	0.714286	0.5	0.75	1	1	0.8125	1	0.75	0.666667	0.428571	1	0.486486	0.607143	0.73913	0.767857	0.96	0.45	0.9375	0.733333	0.857143	0.8	0.622222	0.366667	0.55	0.538462	0.5	0.46875	0.454545	0.363636	0.303571	0.375	0.37037	0.3125	0.129032
		30616.2	0.866667	1	1	1	1	1	0.396552	1	1	0.357143	0.285714	0.692308	1	0.714286	0.5	0.75	1	1	0.8125	1	0.75	0.666667	0.428571	1	0.486486	0.607143	0.73913	0.767857	0.96	0.45	0.9375	0.733333	0.857143	0.8	0.622222	0.366667	0.55	0.538462	0.5	0.46875	0.454545	0.363636	0.303571	0.375	0.37037	0.3125	0.129032
		30702.7	0.866667	1	1	1	1	1	0.396552	1	1	0.357143	0.285714	0.692308	1	0.714286	0.5	0.75	1	1	0.8125	1	0.75	0.666667	0.428571	1	0.486486	0.607143	0.73913	0.767857	0.96	0.45	0.9375	0.733333	0.857143	0.8	0.622222	0.366667	0.55	0.538462	0.5	0.46875	0.454545	0.363636	0.303571	0.375	0.37037	0.3125	0.129032
		30789.2	0.866667	1	1	1	1	1	0.396552	1	1	0.357143	0.285714	0.692308	1	0.714286	0.5	0.75	1	1	0.8125	1	0.75	0.666667	0.428571	1	0.486486	0.607143	0.73913	0.767857	0.96	0.45	0.9375	0.733333	0.857143	0.8	0.622222	0.366667	0.55	0.538462	0.5	0.46875	0.454545	0.363636	0.303571	0.375	0.37037	0.3125	0.129032
		30875.7	0.866667	1	1	1	1	1	0.396552	1	1	0.357143	0.285714	0.692308	1	0.714286	0.5	0.75	1	1	0.8125	1	0.75	0.666667	0.428571	1	0.486486	0.607143	0.73913	0.767857	0.96	0.45	0.9375	0.733333	0.857143	0.8	0.622222	0.366667	0.55	0.538462	0.5	0.46875	0.454545	0.363636	0.303571	0.375	0.37037	0.3125	0.129032
		30962.2	0.866667	1	1	1	1	1	0.396552	1	1	0.357143	0.285714	0.692308	1	0.714286	0.5	0.75	1	1	0.8125	1	0.75	0.666667	0.428571	1	0.486486	0.607143	0.73913	0.767857	0.96	0.45	0.9375	0.733333	0.857143	0.8	0.622222	0.366667	0.55	0.538462	0.5	0.46875	0.454545	0.363636	0.303571	0.375	0.37037	0.3125	0.129032
		31048.6	0.866667	1	1	1	1	1	0.396552	1	1	0.357143	0.285714	0.692308	1	0.714286	0.5	0.75	1	1	0.8125	1	0.75	0.666667	0.428571	1	0.486486	0.607143	0.73913	0.767857	0.96	0.45	0.9375	0.733333	0.857143	0.8	0.622222	0.366667	0.55	0.538462	0.5	0.46875	0.454545	0.363636	0.303571	0.375	0.37037	0.3125	0.129032
		31135.1	0.866667	1	1	1	1	1	0.396552	1	1	0.357143	0.285714	0.692308	1	0.714286	0.5	0.75	1	1	0.8125	1	0.75	0.666667	0.428571	1	0.486486	0.607143	0.73913	0.767857	0.96	0.45	0.9375	0.733333	0.857143	0.8	0.622222	0.433333	0.55	0.538462	0.5	0.46875	0.454545	0.363636	0.303571	0.375	0.37037	0.3125	0.129032
		31221.6	0.866667	1	1	1	1	1	0.396552	1	1	0.357143	0.285714	0.692308	1	0.714286	0.5	0.75	1	1	0.8125	1	0.75	0.666667	0.428571	1	0.486486	0.607143	0.73913	0.767857	0.96	0.45	0.9375	0.733333	0.857143	0.8	0.622222	0.433333	0.55	0.538462	0.5	0.46875	0.454545	0.363636	0.303571	0.375	0.37037	0.3125	0.129032
		31308.1	0.866667	1	1	1	1	1	0.396552	1	1	0.357143	0.285714	0.692308	1	0.714286	0.5	0.75	1	1	0.8125	1	0.75	0.666667	0.428571	1	0.486486	0.607143	0.73913	0.767857	0.96	0.45	0.9375	0.733333	0.857143	0.8	0.622222	0.433333	0.55	0.538462	0.5	0.46875	0.454545	0.363636	0.303571	0.375	0.37037	0.3125	0.129032
		31394.6	0.866667	1	1	1	1	1	0.396552	1	1	0.357143	0.285714	0.692308	1	0.714286	0.5	0.75	1	1	0.8125	1	0.75	0.666667	0.428571	1	0.486486	0.607143	0.73913	0.767857	0.96	0.45	0.9375	0.733333	0.857143	0.8	0.622222	0.433333	0.55	0.538462	0.5	0.46875	0.454545	0.363636	0.303571	0.375	0.37037	0.3125	0.129032
		31481.1	0.866667	1	1	1	1	1	0.396552	1	1	0.357143	0.285714	0.692308	1	0.714286	0.5	0.75	1	1	0.8125	1	0.75	0.666667	0.428571	1	0.486486	0.607143	0.73913	0.767857	0.96	0.45	0.9375	0.733333	0.857143	0.8	0.622222	0.433333	0.55	0.538462	0.5	0.46875	0.454545	0.363636	0.303571	0.375	0.37037	0.3125	0.129032
		31567.6	0.866667	1	1	1	1	1	0.396552	1	1	0.357143	0.285714	0.692308	1	0.714286	0.5	0.75	1	1	0.8125	1	0.75	0.666667	0.428571	1	0.486486	0.607143	0.73913	0.767857	0.96	0.45	0.9375	0.733333	0.857143	0.8	0.622222	0.433333	0.55	0.538462	0.5	0.46875	0.454545	0.363636	0.303571	0.375	0.37037	0.3125	0.129032
		31654.1	0.866667	1	1	1	1	1	0.396552	1	1	0.357143	0.285714	0.692308	1	0.714286	0.5	0.75	1	1	0.8125	1	0.75	0.666667	0.428571	1	0.486486	0.607143	0.73913	0.767857	0.96	0.45	0.9375	0.733333	0.857143	0.8	0.622222	0.433333	0.55	0.538462	0.5	0.46875	0.454545	0.363636	0.303571	0.375	0.37037	0.3125	0.129032
		31740.5	0.866667	1	1	1	1	1	0.396552	1	1	0.357143	0.285714	0.692308	1	0.714286	0.5	0.75	1	1	0.8125	1	0.75	0.666667	0.428571	1	0.486486	0.607143	0.73913	0.767857	0.96	0.45	0.9375	0.733333	0.857143	0.8	0.622222	0.433333	0.55	0.538462	0.5	0.46875	0.454545	0.363636	0.303571	0.375	0.37037	0.3125	0.129032
		31827	0.866667	1	1	1	1	1	0.396552	1	1	0.357143	0.285714	0.692308	1	0.714286	0.5	0.75	1	1	0.8125	1	0.75	0.666667	0.428571	1	0.486486	0.607143	0.73913	0.767857	0.96	0.45	0.9375	0.733333	0.857143	0.8	0.622222	0.433333	0.55	0.538462	0.5	0.46875	0.454545	0.363636	0.303571	0.375	0.37037	0.3125	0.129032
		31913.5	0.866667	1	1	1	1	1	0.396552	1	1	0.357143	0.285714	0.692308	1	0.714286	0.5	0.75	1	1	0.8125	1	0.75	0.666667	0.428571	1	0.486486	0.607143	0.73913	0.767857	0.96	0.45	0.9375	0.733333	0.857143	0.8	0.622222	0.433333	0.55	0.538462	0.5	0.46875	0.454545	0.363636	0.303571	0.375	0.37037	0.3125	0.129032
		32000	0.866667	1	1	1	1	1	0.396552	1	1	0.357143	0.285714	0.692308	1	0.714286	0.5	0.75	1	1	0.8125	1	0.75	0.666667	0.428571	1	0.486486	0.607143	0.73913	0.767857	0.96	0.45	0.9375	0.733333	0.857143	0.8	0.622222	0.433333	0.55	0.538462	0.5	0.46875	0.454545	0.363636	0.303571	0.375	0.37037	0.3125	0.129032
		32086.5	0.866667	1	1	1	1	1	0.396552	1	1	0.357143	0.285714	0.692308	1	0.714286	0.5	0.75	1	1	0.8125	1	0.75	0.666667	0.428571	1	0.486486	0.607143	0.73913	0.767857	0.96	0.45	0.9375	0.733333	0.857143	0.8	0.622222	0.433333	0.55	0.538462	0.5	0.46875	0.454545	0.363636	0.303571	0.375	0.37037	0.3125	0.129032
		32173	0.866667	1	1	1	1	1	0.396552	1	1	0.357143	0.285714	0.692308	1	0.714286	0.5	0.75	1	1	0.8125	1	0.75	0.666667	0.428571	1	0.486486	0.607143	0.73913	0.767857	0.96	0.45	0.9375	0.733333	0.857143	0.8	0.622222	0.433333	0.55	0.538462	0.5	0.46875	0.454545	0.363636	0.303571	0.375	0.37037	0.3125	0.129032
		32259.5	0.866667	1	1	1	1	1	0.396552	1	1	0.357143	0.285714	0.692308	1	0.714286	0.5	0.75	1	1	0.8125	1	0.75	0.666667	0.428571	1	0.486486	0.607143	0.73913	0.767857	0.96	0.45	0.9375	0.733333	0.857143	0.8	0.622222	0.433333	0.55	0.538462	0.5	0.46875	0.454545	0.363636	0.303571	0.375	0.37037	0.3125	0.129032
		32345.9	0.866667	1	1	1	1	1	0.396552	1	1	0.357143	0.285714	0.692308	1	0.714286	0.5	0.75	1	1	0.8125	1	0.75	0.666667	0.428571	1	0.486486	0.607143	0.73913	0.767857	0.96	0.45	0.9375	0.733333	0.857143	0.8	0.622222	0.433333	0.55	0.538462	0.5	0.46875	0.454545	0.363636	0.303571	0.375	0.37037	0.3125	0.129032
		32432.4	0.866667	1	1	1	1	1	0.396552	1	1	0.357143	0.285714	0.692308	1	0.714286	0.5	0.75	1	1	0.8125	1	0.75	0.666667	0.428571	1	0.486486	0.607143	0.73913	0.767857	0.96	0.45	0.9375	0.733333	0.857143	0.8	0.622222	0.433333	0.55	0.538462	0.5	0.46875	0.454545	0.363636	0.303571	0.375	0.37037	0.3125	0.129032
		32518.9	0.866667	1	1	1	1	1	0.396552	1	1	0.357143	0.285714	0.692308	1	0.714286	0.5	0.75	1	1	0.8125	1	0.75	0.666667	0.428571	1	0.486486	0.607143	0.73913	0.767857	0.96	0.45	0.9375	0.733333	0.857143	0.8	0.622222	0.433333	0.55	0.538462	0.5	0.46875	0.454545	0.363636	0.303571	0.375	0.37037	0.3125	0.129032
		32605.4	0.866667	1	1	1	1	1	0.396552	1	1	0.357143	0.285714	0.692308	1	0.714286	0.5	0.75	1	1	0.8125	1	0.75	0.666667	0.428571	1	0.486486	0.607143	0.73913	0.767857	0.96	0.45	0.9375	0.733333	0.857143	0.8	0.622222	0.433333	0.55	0.538462	0.5	0.46875	0.454545	0.363636	0.303571	0.375	0.37037	0.3125	0.129032
		32691.9	0.866667	1	1	1	1	1	0.396552	1	1	0.357143	0.285714	0.692308	1	0.714286	0.5	0.75	1	1	0.8125	1	0.75	0.666667	0.428571	1	0.486486	0.607143	0.73913	0.767857	0.96	0.45	0.9375	0.733333	0.857143	0.8	0.622222	0.433333	0.55	0.538462	0.5	0.46875	0.454545	0.363636	0.303571	0.375	0.37037	0.3125	0.129032
		32778.4	0.866667	1	1	1	1	1	0.396552	1	1	0.357143	0.285714	0.692308	1	0.714286	0.5	0.75	1	1	0.8125	1	0.75	0.666667	0.428571	1	0.486486	0.607143	0.73913	0.767857	0.96	0.45	0.9375	0.733333	0.857143	0.8	0.622222	0.433333	0.55	0.538462	0.5	0.46875	0.454545	0.363636	0.303571	0.375	0.37037	0.3125	0.129032
		32864.9	0.866667	1	1	1	1	1	0.396552	1	1	0.357143	0.285714	0.692308	1	0.714286	0.5	0.75	1	1	0.8125	1	0.75	0.666667	0.428571	1	0.486486	0.607143	0.73913	0.767857	0.96	0.45	0.9375	0.733333	0.857143	0.8	0.622222	0.433333	0.55	0.538462	0.5	0.46875	0.454545	0.363636	0.303571	0.375	0.37037	0.3125	0.129032
		32951.4	0.866667	1	1	1	1	1	0.396552	1	1	0.357143	0.285714	0.692308	1	0.714286	0.5	0.75	1	1	0.8125	1	0.75	0.666667	0.428571	1	0.486486	0.607143	0.73913	0.767857	0.96	0.45	0.9375	0.733333	0.857143	0.8	0.622222	0.433333	0.55	0.538462	0.5	0.46875	0.454545	0.363636	0.303571	0.375	0.37037	0.3125	0.129032
		33037.8	0.866667	1	1	1	1	1	0.396552	1	1	0.357143	0.285714	0.692308	1	0.714286	0.5	0.75	1	1	0.8125	1	0.75	0.666667	0.428571	1	0.486486	0.607143	0.73913	0.767857	0.96	0.45	0.9375	0.733333	0.857143	0.8	0.622222	0.433333	0.55	0.538462	0.5	0.46875	0.454545	0.363636	0.303571	0.375	0.37037	0.3125	0.129032
		33124.3	0.866667	1	1	1	1	1	0.396552	1	1	0.357143	0.285714	0.692308	1	0.714286	0.5	0.75	1	1	0.8125	1	0.75	0.666667	0.428571	1	0.486486	0.607143	0.73913	0.767857	0.96	0.45	0.9375	0.733333	0.857143	0.8	0.622222	0.433333	0.55	0.538462	0.5	0.46875	0.454545	0.363636	0.303571	0.375	0.37037	0.3125	0.129032
		33210.8	0.866667	1	1	1	1	1	0.396552	1	1	0.357143	0.285714	0.692308	1	0.714286	0.5	0.75	1	1	0.8125	1	0.75	0.666667	0.428571	1	0.486486	0.607143	0.73913	0.767857	0.96	0.45	0.9375	0.733333	0.857143	0.8	0.622222	0.433333	0.55	0.538462	0.5	0.46875	0.454545	0.363636	0.303571	0.375	0.37037	0.3125	0.129032
		33297.3	0.866667	1	1	1	1	1	0.396552	1	1	0.357143	0.285714	0.692308	1	0.714286	0.5	0.75	1	1	0.8125	1	0.75	0.666667	0.428571	1	0.486486	0.607143	0.73913	0.767857	0.96	0.45	0.9375	0.733333	0.857143	0.8	0.622222	0.433333	0.55	0.538462	0.5	0.46875	0.454545	0.363636	0.303571	0.375	0.37037	0.3125	0.129032
		33383.8	0.866667	1	1	1	1	1	0.396552	1	1	0.357143	0.285714	0.692308	1	0.714286	0.5	0.75	1	1	0.8125	1	0.75	0.666667	0.428571	1	0.486486	0.607143	0.73913	0.767857	0.96	0.45	0.9375	0.733333	0.857143	0.8	0.622222	0.433333	0.55	0.538462	0.5	0.46875	0.454545	0.363636	0.303571	0.375	0.37037	0.3125	0.129032
		33470.3	0.866667	1	1	1	1	1	0.396552	1	1	0.357143	0.285714	0.692308	1	0.714286	0.5	0.75	1	1	0.8125	1	0.75	0.666667	0.428571	1	0.486486	0.607143	0.73913	0.767857	0.96	0.45	0.9375	0.733333	0.857143	0.8	0.622222	0.433333	0.55	0.538462	0.5	0.46875	0.454545	0.363636	0.303571	0.375	0.37037	0.3125	0.129032
		33556.8	0.866667	1	1	1	1	1	0.396552	1	1	0.357143	0.285714	0.692308	1	0.714286	0.5	0.75	1	1	0.8125	1	0.75	0.666667	0.428571	1	0.486486	0.607143	0.73913	0.767857	0.96	0.45	0.9375	0.733333	0.857143	0.8	0.622222	0.433333	0.55	0.538462	0.5	0.46875	0.454545	0.363636	0.303571	0.375	0.37037	0.3125	0.129032
		33643.2	0.866667	1	1	1	1	1	0.396552	1	1	0.357143	0.285714	0.692308	1	0.714286	0.5	0.75	1	1	0.8125	1	0.75	0.666667	0.428571	1	0.486486	0.607143	0.73913	0.767857	0.96	0.45	0.9375	0.733333	0.857143	0.8	0.622222	0.433333	0.55	0.538462	0.5	0.46875	0.454545	0.363636	0.303571	0.375	0.37037	0.3125	0.129032
		33729.7	0.866667	1	1	1	1	1	0.396552	1	1	0.357143	0.285714	0.692308	1	0.714286	0.5	0.75	1	1	0.8125	1	0.75	0.666667	0.428571	1	0.486486	0.607143	0.73913	0.767857	0.96	0.45	0.9375	0.733333	0.857143	0.8	0.622222	0.433333	0.55	0.538462	0.5	0.46875	0.454545	0.363636	0.303571	0.375	0.37037	0.3125	0.129032
		33816.2	0.866667	1	1	1	1	1	0.396552	1	1	0.357143	0.285714	0.692308	1	0.714286	0.5	0.75	1	1	0.8125	1	0.75	0.666667	0.428571	1	0.486486	0.607143	0.73913	0.767857	0.96	0.45	0.9375	0.733333	0.857143	0.8	0.622222	0.433333	0.55	0.538462	0.5	0.46875	0.454545	0.363636	0.303571	0.375	0.37037	0.3125	0.129032
		33902.7	0.866667	1	1	1	1	1	0.396552	1	1	0.357143	0.285714	0.692308	1	0.714286	0.5	0.75	1	1	0.8125	1	0.75	0.666667	0.428571	1	0.486486	0.607143	0.73913	0.767857	0.96	0.45	0.9375	0.733333	0.857143	0.8	0.622222	0.433333	0.55	0.538462	0.5	0.46875	0.454545	0.363636	0.303571	0.375	0.37037	0.3125	0.129032
		33989.2	0.866667	1	1	1	1	1	0.396552	1	1	0.357143	0.285714	0.692308	1	0.714286	0.5	0.75	1	1	0.8125	1	0.75	0.666667	0.428571	1	0.486486	0.607143	0.73913	0.767857	0.96	0.45	0.9375	0.733333	0.857143	0.8	0.622222	0.433333	0.55	0.538462	0.5	0.46875	0.454545	0.363636	0.303571	0.375	0.37037	0.3125	0.129032
		34075.7	0.866667	1	1	1	1	1	0.396552	1	1	0.357143	0.285714	0.692308	1	0.714286	0.5	0.75	1	1	0.8125	1	0.75	0.666667	0.428571	1	0.486486	0.607143	0.73913	0.767857	0.96	0.45	0.9375	0.733333	0.857143	0.8	0.622222	0.433333	0.55	0.538462	0.5	0.46875	0.454545	0.363636	0.303571	0.375	0.37037	0.3125	0.129032
		34162.2	0.866667	1	1	1	1	1	0.396552	1	1	0.357143	0.285714	0.692308	1	0.714286	0.5	0.75	1	1	0.8125	1	0.75	0.666667	0.428571	1	0.486486	0.607143	0.73913	0.767857	0.96	0.45	0.9375	0.733333	0.857143	0.8	0.622222	0.433333	0.55	0.538462	0.5	0.46875	0.454545	0.363636	0.303571	0.375	0.37037	0.3125	0.129032
		34248.6	0.866667	1	1	1	1	1	0.396552	1	1	0.357143	0.285714	0.692308	1	0.714286	0.5	0.75	1	1	0.8125	1	0.75	0.666667	0.428571	1	0.486486	0.607143	0.73913	0.767857	0.96	0.45	0.9375	0.733333	0.857143	0.8	0.622222	0.433333	0.55	0.538462	0.5	0.46875	0.454545	0.363636	0.303571	0.375	0.37037	0.3125	0.129032
		34335.1	0.866667	1	1	1	1	1	0.396552	1	1	0.357143	0.285714	0.692308	1	0.714286	0.5	0.75	1	1	0.8125	1	0.75	0.666667	0.428571	1	0.486486	0.607143	0.73913	0.767857	0.96	0.45	0.9375	0.733333	0.857143	0.8	0.622222	0.433333	0.55	0.538462	0.5	0.46875	0.454545	0.363636	0.303571	0.375	0.37037	0.3125	0.129032
		34421.6	0.866667	1	1	1	1	1	0.396552	1	1	0.357143	0.285714	0.692308	1	0.714286	0.5	0.75	1	1	0.8125	1	0.75	0.666667	0.428571	1	0.486486	0.607143	0.73913	0.767857	0.96	0.45	0.9375	0.733333	0.857143	0.8	0.622222	0.433333	0.55	0.538462	0.5	0.46875	0.454545	0.363636	0.303571	0.375	0.37037	0.3125	0.129032
		34508.1	0.866667	1	1	1	1	1	0.396552	1	1	0.357143	0.285714	0.692308	1	0.714286	0.5	0.75	1	1	0.8125	1	0.75	0.666667	0.428571	1	0.486486	0.607143	0.73913	0.767857	0.96	0.45	0.9375	0.733333	0.857143	0.8	0.622222	0.433333	0.55	0.538462	0.5	0.46875	0.454545	0.363636	0.303571	0.375	0.37037	0.3125	0.129032
		34594.6	0.866667	1	1	1	1	1	0.396552	1	1	0.357143	0.285714	0.692308	1	0.714286	0.5	0.75	1	1	0.8125	1	0.75	0.666667	0.428571	1	0.486486	0.607143	0.73913	0.767857	0.96	0.45	0.9375	0.733333	0.857143	0.8	0.622222	0.433333	0.55	0.538462	0.5	0.46875	0.454545	0.363636	0.303571	0.375	0.37037	0.3125	0.129032
		34681.1	0.866667	1	1	1	1	1	0.396552	1	1	0.357143	0.285714	0.692308	1	0.714286	0.5	0.75	1	1	0.8125	1	0.75	0.666667	0.428571	1	0.486486	0.607143	0.73913	0.767857	0.96	0.45	0.9375	0.733333	0.857143	0.8	0.622222	0.433333	0.55	0.538462	0.5	0.46875	0.454545	0.363636	0.303571	0.375	0.37037	0.3125	0.129032
		34767.6	0.866667	1	1	1	1	1	0.396552	1	1	0.357143	0.285714	0.692308	1	0.714286	0.5	0.75	1	1	0.8125	1	0.75	0.666667	0.428571	1	0.486486	0.607143	0.73913	0.767857	0.96	0.45	0.9375	0.733333	0.857143	0.8	0.622222	0.433333	0.55	0.538462	0.5	0.46875	0.454545	0.363636	0.303571	0.375	0.37037	0.3125	0.129032
		34854.1	0.866667	1	1	1	1	1	0.396552	1	1	0.357143	0.285714	0.692308	1	0.714286	0.5	0.75	1	1	0.8125	1	0.75	0.666667	0.428571	1	0.486486	0.607143	0.73913	0.892857	0.96	0.45	0.9375	0.733333	0.857143	0.8	0.622222	0.433333	0.55	0.538462	0.5	0.46875	0.454545	0.363636	0.321429	0.375	0.37037	0.3125	0.129032
		34940.5	0.866667	1	1	1	1	1	0.396552	1	1	0.357143	0.285714	0.692308	1	0.714286	0.5	0.75	1	1	0.8125	1	0.75	0.666667	0.428571	1	0.486486	0.607143	0.73913	0.892857	0.96	0.45	0.9375	0.733333	0.857143	0.8	0.622222	0.433333	0.55	0.538462	0.5	0.46875	0.454545	0.363636	0.321429	0.375	0.37037	0.3125	0.129032
		35027	0.866667	1	1	1	1	1	0.396552	1	1	0.357143	0.285714	0.692308	1	0.714286	0.5	0.75	1	1	0.8125	1	0.75	0.666667	0.428571	1	0.486486	0.607143	0.73913	0.892857	0.96	0.45	0.9375	0.733333	0.857143	0.8	0.622222	0.433333	0.55	0.538462	0.5	0.46875	0.454545	0.363636	0.321429	0.375	0.37037	0.3125	0.129032
		35113.5	0.866667	1	1	1	1	1	0.396552	1	1	0.357143	0.285714	0.692308	1	0.714286	0.5	0.75	1	1	0.8125	1	0.75	0.666667	0.428571	1	0.486486	0.607143	0.73913	0.892857	0.96	0.45	0.9375	0.733333	0.857143	0.8	0.622222	0.433333	0.55	0.538462	0.5	0.46875	0.454545	0.363636	0.321429	0.375	0.37037	0.3125	0.129032
		35200	0.866667	1	1	1	1	1	0.396552	1	1	0.357143	0.285714	0.692308	1	0.714286	0.5	0.75	1	1	0.8125	1	0.75	0.666667	0.428571	1	0.486486	0.607143	0.73913	0.892857	0.96	0.45	0.9375	0.733333	0.857143	0.8	0.622222	0.433333	0.55	0.538462	0.5	0.46875	0.454545	0.363636	0.321429	0.375	0.37037	0.3125	0.129032
		35286.5	0.866667	1	1	1	1	1	0.396552	1	1	0.357143	0.285714	0.692308	1	0.714286	0.5	0.75	1	1	0.8125	1	0.75	0.666667	0.428571	1	0.486486	0.607143	0.73913	0.892857	0.96	0.45	0.9375	0.733333	0.857143	0.8	0.622222	0.433333	0.55	0.538462	0.5	0.46875	0.454545	0.363636	0.321429	0.375	0.37037	0.3125	0.129032
		35373	0.866667	1	1	1	1	1	0.396552	1	1	0.357143	0.285714	0.692308	1	0.714286	0.5	0.75	1	1	0.8125	1	0.75	0.666667	0.428571	1	0.486486	0.607143	0.73913	0.892857	0.96	0.45	0.9375	0.733333	0.857143	0.8	0.622222	0.433333	0.55	0.538462	0.5	0.46875	0.454545	0.363636	0.321429	0.375	0.37037	0.3125	0.129032
		35459.5	0.866667	1	1	1	1	1	0.396552	1	1	0.357143	0.285714	0.692308	1	0.714286	0.5	0.75	1	1	0.8125	1	0.75	0.666667	0.428571	1	0.486486	0.607143	0.73913	0.892857	0.96	0.45	0.9375	0.733333	0.857143	0.8	0.622222	0.433333	0.55	0.538462	0.5	0.46875	0.454545	0.363636	0.321429	0.375	0.37037	0.3125	0.129032
		35545.9	0.866667	1	1	1	1	1	0.396552	1	1	0.357143	0.285714	0.692308	1	0.714286	0.5	0.75	1	1	0.8125	1	0.75	0.666667	0.428571	1	0.486486	0.607143	0.73913	0.892857	0.96	0.45	0.9375	0.733333	0.857143	0.8	0.622222	0.433333	0.55	0.538462	0.5	0.46875	0.454545	0.363636	0.321429	0.375	0.37037	0.3125	0.129032
		35632.4	0.866667	1	1	1	1	1	0.396552	1	1	0.357143	0.285714	0.692308	1	0.714286	0.5	0.75	1	1	0.8125	1	0.75	0.666667	0.428571	1	0.486486	0.607143	0.73913	0.892857	0.96	0.45	0.9375	0.733333	0.857143	0.8	0.622222	0.433333	0.55	0.538462	0.5	0.46875	0.454545	0.363636	0.321429	0.375	0.37037	0.3125	0.129032
		35718.9	0.866667	1	1	1	1	1	0.396552	1	1	0.357143	0.285714	0.692308	1	0.714286	0.5	0.75	1	1	0.8125	1	0.75	0.666667	0.428571	1	0.486486	0.607143	0.73913	0.892857	0.96	0.45	0.9375	0.733333	0.857143	0.8	0.622222	0.433333	0.55	0.538462	0.5	0.46875	0.454545	0.363636	0.321429	0.375	0.37037	0.3125	0.129032
		35805.4	0.866667	1	1	1	1	1	0.396552	1	1	0.357143	0.285714	0.692308	1	0.714286	0.5	0.75	1	1	0.8125	1	0.75	0.666667	0.428571	1	0.486486	0.607143	0.73913	0.892857	0.96	0.45	0.9375	0.733333	0.857143	0.8	0.622222	0.433333	0.55	0.538462	0.5	0.46875	0.454545	0.363636	0.321429	0.375	0.37037	0.3125	0.129032
		35891.9	0.866667	1	1	1	1	1	0.396552	1	1	0.357143	0.285714	0.692308	1	0.714286	0.5	0.75	1	1	0.8125	1	0.75	0.666667	0.428571	1	0.486486	0.607143	0.73913	0.892857	0.96	0.45	0.9375	0.733333	0.857143	0.8	0.622222	0.433333	0.55	0.538462	0.5	0.46875	0.454545	0.363636	0.321429	0.375	0.37037	0.3125	0.129032
		35978.4	0.866667	1	1	1	1	1	0.396552	1	1	0.357143	0.285714	0.692308	1	0.714286	0.5	0.75	1	1	0.8125	1	0.75	0.666667	0.428571	1	0.486486	0.607143	0.73913	0.892857	0.96	0.45	0.9375	0.733333	0.857143	0.8	0.622222	0.433333	0.55	0.538462	0.5	0.46875	0.454545	0.363636	0.321429	0.375	0.37037	0.3125	0.129032
		36064.9	0.866667	1	1	1	1	1	0.396552	1	1	0.357143	0.285714	0.692308	1	0.714286	0.5	0.75	1	1	0.8125	1	0.75	0.666667	0.428571	1	0.486486	0.607143	0.73913	0.892857	0.96	0.45	0.9375	0.733333	0.857143	0.8	0.622222	0.433333	0.55	0.538462	0.5	0.46875	0.454545	0.363636	0.321429	0.375	0.37037	0.3125	0.129032
		36151.4	0.866667	1	1	1	1	1	0.396552	1	1	0.357143	0.285714	0.692308	1	0.714286	0.5	0.75	1	1	0.8125	1	0.75	0.666667	0.428571	1	0.486486	0.607143	0.73913	0.892857	0.96	0.45	0.9375	0.733333	0.857143	0.8	0.622222	0.433333	0.55	0.538462	0.5	0.46875	0.454545	0.363636	0.321429	0.375	0.37037	0.3125	0.129032
		36237.8	0.866667	1	1	1	1	1	0.396552	1	1	0.357143	0.285714	0.692308	1	0.714286	0.5	0.75	1	1	0.8125	1	0.75	0.666667	0.428571	1	0.486486	0.607143	0.73913	0.892857	0.96	0.45	0.9375	0.733333	0.857143	0.8	0.622222	0.433333	0.55	0.538462	0.5	0.46875	0.454545	0.363636	0.321429	0.375	0.37037	0.3125	0.129032
		36324.3	0.866667	1	1	1	1	1	0.396552	1	1	0.357143	0.285714	0.692308	1	0.714286	0.5	0.75	1	1	0.8125	1	0.75	0.666667	0.428571	1	0.486486	0.607143	0.73913	0.892857	0.96	0.45	0.9375	0.733333	0.857143	0.8	0.622222	0.433333	0.55	0.538462	0.5	0.46875	0.454545	0.363636	0.321429	0.375	0.37037	0.3125	0.129032
		36410.8	0.866667	1	1	1	1	1	0.396552	1	1	0.357143	0.285714	0.692308	1	0.714286	0.5	0.75	1	1	0.8125	1	0.75	0.666667	0.428571	1	0.486486	0.607143	0.73913	0.892857	0.96	0.45	0.9375	0.733333	0.857143	0.8	0.622222	0.433333	0.55	0.538462	0.5	0.46875	0.454545	0.363636	0.321429	0.375	0.37037	0.3125	0.129032
		36497.3	0.866667	1	1	1	1	1	0.396552	1	1	0.357143	0.285714	0.692308	1	0.714286	0.5	0.75	1	1	0.8125	1	0.75	0.666667	0.428571	1	0.486486	0.607143	0.73913	0.892857	0.96	0.45	0.9375	0.733333	0.857143	0.8	0.622222	0.433333	0.55	0.538462	0.5	0.46875	0.454545	0.363636	0.321429	0.375	0.37037	0.3125	0.129032
		36583.8	0.866667	1	1	1	1	1	0.396552	1	1	0.357143	0.285714	0.692308	1	0.714286	0.5	0.75	1	1	0.8125	1	0.75	0.666667	0.428571	1	0.486486	0.607143	0.73913	0.892857	0.96	0.45	0.9375	0.733333	0.857143	0.8	0.622222	0.433333	0.55	0.538462	0.5	0.46875	0.454545	0.363636	0.321429	0.375	0.37037	0.3125	0.129032
		36670.3	0.866667	1	1	1	1	1	0.396552	1	1	0.357143	0.285714	0.692308	1	0.714286	0.5	0.75	1	1	0.8125	1	0.75	0.666667	0.428571	1	0.486486	0.607143	0.73913	0.892857	0.96	0.45	0.9375	0.733333	0.857143	0.8	0.622222	0.433333	0.55	0.538462	0.5	0.46875	0.454545	0.363636	0.321429	0.375	0.37037	0.3125	0.129032
		36756.8	0.866667	1	1	1	1	1	0.396552	1	1	0.357143	0.285714	0.692308	1	0.714286	0.5	0.75	1	1	0.8125	1	0.75	0.666667	0.428571	1	0.486486	0.607143	0.73913	0.892857	0.96	0.45	0.9375	0.733333	0.857143	0.8	0.622222	0.433333	0.55	0.538462	0.5	0.46875	0.454545	0.363636	0.321429	0.375	0.37037	0.3125	0.129032
		36843.2	0.866667	1	1	1	1	1	0.396552	1	1	0.357143	0.285714	0.692308	1	0.714286	0.5	0.75	1	1	0.8125	1	0.75	0.666667	0.428571	1	0.486486	0.607143	0.73913	0.892857	0.96	0.45	0.9375	0.733333	0.857143	0.8	0.622222	0.433333	0.55	0.538462	0.5	0.46875	0.454545	0.363636	0.321429	0.375	0.37037	0.3125	0.129032
		36929.7	0.866667	1	1	1	1	1	0.396552	1	1	0.357143	0.285714	0.692308	1	0.714286	0.5	0.75	1	1	0.8125	1	0.75	0.666667	0.428571	1	0.486486	0.607143	0.73913	0.892857	0.96	0.45	0.9375	0.733333	0.857143	0.8	0.622222	0.433333	0.55	0.538462	0.5	0.46875	0.454545	0.363636	0.321429	0.375	0.37037	0.3125	0.129032
		37016.2	0.866667	1	1	1	1	1	0.396552	1	1	0.357143	0.285714	0.692308	1	0.714286	0.5	0.75	1	1	0.8125	1	0.75	0.666667	0.428571	1	0.486486	0.607143	0.73913	0.892857	0.96	0.45	0.9375	0.733333	0.857143	0.8	0.622222	0.433333	0.55	0.538462	0.5	0.46875	0.454545	0.363636	0.321429	0.375	0.37037	0.3125	0.129032
		37102.7	0.866667	1	1	1	1	1	0.396552	1	1	0.357143	0.285714	0.692308	1	0.714286	0.5	0.75	1	1	0.8125	1	0.75	0.666667	0.428571	1	0.486486	0.607143	0.73913	0.892857	0.96	0.45	0.9375	0.733333	0.857143	0.8	0.622222	0.433333	0.55	0.538462	0.5	0.46875	0.454545	0.363636	0.321429	0.375	0.37037	0.3125	0.129032
		37189.2	0.866667	1	1	1	1	1	0.396552	1	1	0.357143	0.285714	0.692308	1	0.714286	0.5	0.75	1	1	0.8125	1	0.75	0.666667	0.428571	1	0.486486	0.607143	0.73913	0.892857	0.96	0.45	0.9375	0.733333	0.857143	0.8	0.622222	0.433333	0.55	0.538462	0.5	0.46875	0.454545	0.363636	0.321429	0.375	0.37037	0.3125	0.129032
		37275.7	0.866667	1	1	1	1	1	0.396552	1	1	0.357143	0.285714	0.692308	1	0.714286	0.5	0.75	1	1	0.8125	1	0.75	0.666667	0.428571	1	0.486486	0.607143	0.73913	0.892857	0.96	0.45	0.9375	0.733333	0.857143	0.8	0.622222	0.433333	0.55	0.538462	0.5	0.46875	0.454545	0.363636	0.321429	0.375	0.37037	0.3125	0.129032
		37362.2	0.866667	1	1	1	1	1	0.396552	1	1	0.357143	0.285714	0.692308	1	0.714286	0.5	0.75	1	1	0.8125	1	0.75	0.666667	0.428571	1	0.486486	0.607143	0.73913	0.892857	0.96	0.45	0.9375	0.733333	0.857143	0.8	0.622222	0.433333	0.55	0.538462	0.5	0.46875	0.454545	0.363636	0.321429	0.375	0.37037	0.3125	0.129032
		37448.6	0.866667	1	1	1	1	1	0.396552	1	1	0.357143	0.285714	0.692308	1	0.714286	0.5	0.75	1	1	0.8125	1	0.75	0.666667	0.428571	1	0.486486	0.607143	0.73913	0.892857	0.96	0.45	0.9375	0.733333	0.857143	0.8	0.622222	0.433333	0.55	0.538462	0.5	0.46875	0.454545	0.363636	0.321429	0.375	0.37037	0.3125	0.129032
		37535.1	0.866667	1	1	1	1	1	0.396552	1	1	0.357143	0.285714	0.692308	1	0.714286	0.5	0.75	1	1	0.8125	1	0.75	0.666667	0.428571	1	0.486486	0.607143	0.73913	0.892857	0.96	0.45	0.9375	0.733333	0.857143	0.8	0.622222	0.433333	0.55	0.538462	0.5	0.46875	0.454545	0.363636	0.321429	0.375	0.37037	0.3125	0.129032
		37621.6	0.866667	1	1	1	1	1	0.396552	1	1	0.357143	0.285714	0.692308	1	0.714286	0.5	0.75	1	1	0.8125	1	0.75	0.666667	0.428571	1	0.486486	0.607143	0.73913	0.892857	0.96	0.45	0.9375	0.733333	0.857143	0.8	0.622222	0.433333	0.55	0.538462	0.5	0.46875	0.454545	0.363636	0.321429	0.375	0.37037	0.3125	0.129032
		37708.1	0.866667	1	1	1	1	1	0.396552	1	1	0.357143	0.285714	0.692308	1	0.714286	0.5	0.75	1	1	0.8125	1	0.75	0.666667	0.428571	1	0.486486	0.607143	0.73913	0.892857	0.96	0.45	0.9375	0.733333	0.857143	0.8	0.622222	0.433333	0.55	0.538462	0.5	0.46875	0.454545	0.363636	0.321429	0.375	0.37037	0.3125	0.129032
		37794.6	0.866667	1	1	1	1	1	0.396552	1	1	0.357143	0.285714	0.692308	1	0.714286	0.5	0.75	1	1	0.8125	1	0.75	0.666667	0.428571	1	0.486486	0.607143	0.73913	0.892857	0.96	0.45	0.9375	0.733333	0.857143	0.8	0.622222	0.433333	0.55	0.538462	0.5	0.46875	0.454545	0.363636	0.321429	0.375	0.37037	0.3125	0.129032
		37881.1	0.866667	1	1	1	1	1	0.396552	1	1	0.357143	0.285714	0.692308	1	0.714286	0.5	0.75	1	1	0.8125	1	0.75	0.666667	0.428571	1	0.486486	0.607143	0.73913	0.892857	0.96	0.45	0.9375	0.733333	0.857143	0.8	0.622222	0.433333	0.55	0.538462	0.5	0.46875	0.454545	0.363636	0.321429	0.375	0.37037	0.3125	0.129032
		37967.6	0.866667	1	1	1	1	1	0.396552	1	1	0.357143	0.285714	0.692308	1	0.714286	0.5	0.75	1	1	0.8125	1	0.75	0.666667	0.428571	1	0.486486	0.607143	0.73913	0.892857	0.96	0.45	0.9375	0.733333	0.857143	0.8	0.622222	0.433333	0.55	0.538462	0.5	0.46875	0.454545	0.363636	0.321429	0.375	0.37037	0.3125	0.129032
		38054.1	0.866667	1	1	1	1	1	0.396552	1	1	0.357143	0.285714	0.692308	1	0.714286	0.5	0.75	1	1	0.8125	1	0.75	0.666667	0.428571	1	0.486486	0.607143	0.73913	0.892857	0.96	0.45	0.9375	0.733333	0.857143	0.8	0.622222	0.433333	0.55	0.538462	0.5	0.46875	0.454545	0.363636	0.321429	0.375	0.37037	0.3125	0.129032
		38140.5	0.866667	1	1	1	1	1	0.396552	1	1	0.357143	0.285714	0.692308	1	0.714286	0.5	0.75	1	1	0.8125	1	0.75	0.666667	0.428571	1	0.486486	0.607143	0.73913	0.892857	0.96	0.45	0.9375	0.733333	0.857143	0.8	0.622222	0.433333	0.55	0.538462	0.5	0.46875	0.454545	0.363636	0.321429	0.375	0.37037	0.3125	0.129032
		38227	0.866667	1	1	1	1	1	0.396552	1	1	0.357143	0.285714	0.692308	1	0.714286	0.5	0.75	1	1	0.8125	1	0.75	0.666667	0.428571	1	0.486486	0.607143	0.73913	0.892857	0.96	0.45	0.9375	0.733333	0.857143	0.8	0.622222	0.433333	0.55	0.538462	0.5	0.46875	0.454545	0.363636	0.321429	0.375	0.37037	0.3125	0.129032
		38313.5	0.866667	1	1	1	1	1	0.396552	1	1	0.357143	0.285714	0.692308	1	0.714286	0.5	0.75	1	1	0.8125	1	0.75	0.666667	0.428571	1	0.486486	0.607143	0.73913	0.892857	0.96	0.45	0.9375	0.733333	0.857143	0.8	0.622222	0.433333	0.55	0.538462	0.5	0.46875	0.454545	0.363636	0.321429	0.375	0.37037	0.3125	0.129032
		38400	0.866667	1	1	1	1	1	0.396552	1	1	0.357143	0.571429	0.692308	1	0.714286	0.5	0.75	1	1	0.8125	1	0.75	0.666667	0.428571	1	0.486486	0.607143	0.73913	0.892857	0.96	0.45	0.9375	0.733333	0.857143	0.8	0.622222	0.433333	0.55	0.538462	0.5	0.46875	0.454545	0.363636	0.321429	0.375	0.37037	0.3125	0.129032
		38486.5	0.866667	1	1	1	1	1	0.396552	1	1	0.357143	0.571429	0.692308	1	0.714286	0.5	0.75	1	1	0.8125	1	0.75	0.666667	0.428571	1	0.486486	0.607143	0.73913	0.892857	0.96	0.45	0.9375	0.733333	0.857143	0.8	0.622222	0.433333	0.55	0.538462	0.5	0.46875	0.454545	0.363636	0.321429	0.375	0.37037	0.3125	0.129032
		38573	0.866667	1	1	1	1	1	0.396552	1	1	0.357143	0.571429	0.692308	1	0.714286	0.5	0.75	1	1	0.8125	1	0.75	0.666667	0.428571	1	0.486486	0.607143	0.73913	0.892857	0.96	0.45	0.9375	0.733333	0.857143	0.8	0.622222	0.433333	0.55	0.538462	0.5	0.46875	0.454545	0.363636	0.321429	0.375	0.37037	0.3125	0.129032
		38659.5	0.866667	1	1	1	1	1	0.396552	1	1	0.357143	0.571429	0.692308	1	0.714286	0.5	0.75	1	1	0.8125	1	0.75	0.666667	0.428571	1	0.486486	0.607143	0.73913	0.892857	0.96	0.45	0.9375	0.733333	0.857143	0.8	0.622222	0.433333	0.55	0.538462	0.5	0.46875	0.454545	0.363636	0.321429	0.375	0.37037	0.3125	0.129032
		38745.9	0.866667	1	1	1	1	1	0.396552	1	1	0.357143	0.571429	0.692308	1	0.714286	0.5	0.75	1	1	0.8125	1	0.75	0.666667	0.428571	1	0.486486	0.607143	0.73913	0.892857	0.96	0.45	0.9375	0.733333	0.857143	0.8	0.622222	0.433333	0.55	0.538462	0.5	0.46875	0.454545	0.363636	0.321429	0.375	0.37037	0.3125	0.129032
		38832.4	0.866667	1	1	1	1	1	0.396552	1	1	0.357143	0.571429	0.692308	1	0.714286	0.5	0.75	1	1	0.8125	1	0.75	0.666667	0.428571	1	0.486486	0.607143	0.73913	0.892857	0.96	0.45	0.9375	0.733333	0.857143	0.8	0.622222	0.433333	0.55	0.538462	0.5	0.46875	0.454545	0.363636	0.321429	0.375	0.37037	0.3125	0.129032
		38918.9	0.866667	1	1	1	1	1	0.396552	1	1	0.357143	0.571429	0.692308	1	0.714286	0.5	0.75	1	1	0.8125	1	0.75	0.666667	0.428571	1	0.486486	0.607143	0.73913	0.892857	0.96	0.45	0.9375	0.733333	0.857143	0.8	0.622222	0.433333	0.55	0.538462	0.5	0.46875	0.454545	0.363636	0.321429	0.375	0.37037	0.3125	0.129032
		39005.4	0.866667	1	1	1	1	1	0.396552	1	1	0.357143	0.571429	0.692308	1	0.714286	0.5	0.75	1	1	0.8125	1	0.75	0.666667	0.428571	1	0.486486	0.607143	0.73913	0.892857	0.96	0.45	0.9375	0.733333	0.857143	0.8	0.622222	0.433333	0.55	0.538462	0.5	0.46875	0.454545	0.363636	0.321429	0.375	0.37037	0.3125	0.129032
		39091.9	0.866667	1	1	1	1	1	0.396552	1	1	0.357143	0.571429	0.692308	1	0.714286	0.5	0.75	1	1	0.8125	1	0.75	0.666667	0.428571	1	0.486486	0.607143	0.73913	0.892857	0.96	0.45	0.9375	0.733333	0.857143	0.8	0.622222	0.466667	0.55	0.538462	0.5	0.46875	0.454545	0.363636	0.321429	0.375	0.37037	0.3125	0.129032
		39178.4	0.866667	1	1	1	1	1	0.396552	1	1	0.357143	0.571429	0.692308	1	0.714286	0.5	0.75	1	1	0.8125	1	0.75	0.666667	0.428571	1	0.486486	0.607143	0.73913	0.892857	0.96	0.45	0.9375	0.733333	0.857143	0.8	0.622222	0.466667	0.55	0.538462	0.5	0.46875	0.454545	0.363636	0.321429	0.375	0.37037	0.3125	0.129032
		39264.9	0.866667	1	1	1	1	1	0.396552	1	1	0.357143	0.571429	0.692308	1	0.714286	0.5	0.75	1	1	0.8125	1	0.75	0.666667	0.428571	1	0.486486	0.607143	0.73913	0.892857	0.96	0.45	0.9375	0.733333	0.857143	0.8	0.622222	0.466667	0.55	0.538462	0.5	0.46875	0.454545	0.363636	0.321429	0.375	0.37037	0.3125	0.129032
		39351.4	0.866667	1	1	1	1	1	0.396552	1	1	0.357143	0.571429	0.692308	1	0.714286	0.5	0.75	1	1	0.8125	1	0.75	0.666667	0.428571	1	0.486486	0.607143	0.73913	0.892857	0.96	0.45	0.9375	0.733333	0.857143	0.8	0.622222	0.466667	0.55	0.538462	0.5	0.46875	0.454545	0.363636	0.321429	0.375	0.37037	0.3125	0.129032
		39437.8	0.866667	1	1	1	1	1	0.396552	1	1	0.357143	0.571429	0.692308	1	0.714286	0.5	0.75	1	1	0.8125	1	0.75	0.666667	0.428571	1	0.486486	0.607143	0.73913	0.892857	0.96	0.45	0.9375	0.733333	0.857143	0.8	0.622222	0.466667	0.55	0.538462	0.5	0.46875	0.454545	0.363636	0.321429	0.375	0.37037	0.3125	0.129032
		39524.3	0.866667	1	1	1	1	1	0.396552	1	1	0.357143	0.571429	0.692308	1	0.714286	0.5	0.75	1	1	0.8125	1	0.75	0.666667	0.428571	1	0.486486	0.607143	0.73913	0.892857	0.96	0.45	0.9375	0.733333	0.857143	0.8	0.622222	0.466667	0.55	0.538462	0.5	0.46875	0.454545	0.363636	0.321429	0.375	0.37037	0.3125	0.129032
		39610.8	0.866667	1	1	1	1	1	0.396552	1	1	0.357143	0.571429	0.692308	1	0.714286	0.5	0.75	1	1	0.8125	1	0.75	0.666667	0.428571	1	0.486486	0.607143	0.73913	0.892857	0.96	0.45	0.9375	0.733333	0.857143	0.8	0.622222	0.466667	0.55	0.538462	0.5	0.46875	0.454545	0.363636	0.321429	0.375	0.37037	0.3125	0.129032
		39697.3	0.866667	1	1	1	1	1	0.396552	1	1	0.357143	0.571429	0.692308	1	0.714286	0.5	0.75	1	1	0.8125	1	0.75	0.666667	0.428571	1	0.486486	0.607143	0.73913	0.892857	0.96	0.45	0.9375	0.733333	0.857143	0.8	0.622222	0.466667	0.55	0.538462	0.5	0.46875	0.454545	0.363636	0.321429	0.375	0.37037	0.3125	0.129032
		39783.8	0.866667	1	1	1	1	1	0.396552	1	1	0.357143	0.571429	0.692308	1	0.714286	0.5	0.75	1	1	0.8125	1	0.75	0.666667	0.428571	1	0.486486	0.607143	0.73913	0.892857	0.96	0.45	0.9375	0.733333	0.857143	0.8	0.622222	0.466667	0.55	0.538462	0.5	0.46875	0.454545	0.363636	0.321429	0.375	0.37037	0.3125	0.129032
		39870.3	0.866667	1	1	1	1	1	0.396552	1	1	0.357143	0.571429	0.692308	1	0.714286	0.5	0.75	1	1	0.8125	1	0.75	0.666667	0.428571	1	0.486486	0.607143	0.73913	0.892857	0.96	0.45	0.9375	0.733333	0.857143	0.8	0.622222	0.466667	0.55	0.538462	0.5	0.46875	0.454545	0.363636	0.321429	0.375	0.37037	0.3125	0.129032
		39956.8	0.866667	1	1	1	1	1	0.396552	1	1	0.357143	0.571429	0.692308	1	0.714286	0.5	0.75	1	1	0.8125	1	0.75	0.666667	0.428571	1	0.486486	0.607143	0.73913	0.892857	0.96	0.45	0.9375	0.733333	0.857143	0.8	0.622222	0.466667	0.55	0.538462	0.5	0.46875	0.454545	0.363636	0.321429	0.375	0.37037	0.3125	0.129032
		40043.2	0.866667	1	1	1	1	1	0.396552	1	1	0.357143	0.571429	0.692308	1	0.714286	0.5	0.75	1	1	0.8125	1	0.75	0.666667	0.428571	1	0.486486	0.607143	0.73913	0.892857	0.96	0.45	0.9375	0.733333	0.857143	0.8	0.622222	0.466667	0.55	0.538462	0.5	0.46875	0.454545	0.363636	0.321429	0.375	0.37037	0.3125	0.129032
		40129.7	0.866667	1	1	1	1	1	0.396552	1	1	0.357143	0.571429	0.692308	1	0.714286	0.5	0.75	1	1	0.8125	1	0.75	0.666667	0.428571	1	0.486486	0.607143	0.73913	0.892857	0.96	0.45	0.9375	0.733333	0.857143	0.8	0.622222	0.466667	0.55	0.538462	0.5	0.46875	0.454545	0.363636	0.321429	0.375	0.37037	0.3125	0.129032
		40216.2	0.866667	1	1	1	1	1	0.396552	1	1	0.357143	0.571429	0.692308	1	0.714286	0.5	0.75	1	1	0.8125	1	0.75	0.666667	0.428571	1	0.486486	0.607143	0.73913	0.892857	0.96	0.45	0.9375	0.733333	0.857143	0.8	0.622222	0.466667	0.55	0.538462	0.5	0.46875	0.454545	0.363636	0.321429	0.375	0.37037	0.3125	0.129032
		40302.7	0.866667	1	1	1	1	1	0.396552	1	1	0.357143	0.571429	0.692308	1	0.714286	0.5	0.75	1	1	0.8125	1	0.75	0.666667	0.428571	1	0.486486	0.607143	0.73913	0.892857	0.96	0.45	0.9375	0.733333	0.857143	0.8	0.622222	0.466667	0.55	0.538462	0.5	0.46875	0.454545	0.363636	0.321429	0.375	0.37037	0.3125	0.129032
		40389.2	0.866667	1	1	1	1	1	0.396552	1	1	0.357143	0.571429	0.692308	1	0.714286	0.5	0.75	1	1	0.8125	1	0.75	0.666667	0.428571	1	0.486486	0.607143	0.73913	0.892857	0.96	0.45	0.9375	0.733333	0.857143	0.8	0.622222	0.466667	0.55	0.538462	0.5	0.46875	0.454545	0.363636	0.321429	0.375	0.37037	0.3125	0.129032
		40475.7	0.866667	1	1	1	1	1	0.396552	1	1	0.357143	0.571429	0.692308	1	0.714286	0.5	0.75	1	1	0.8125	1	0.75	0.666667	0.428571	1	0.486486	0.607143	0.73913	0.892857	0.96	0.45	0.9375	0.733333	0.857143	0.8	0.622222	0.466667	0.55	0.538462	0.5	0.46875	0.454545	0.363636	0.321429	0.375	0.37037	0.3125	0.129032
		40562.2	0.866667	1	1	1	1	1	0.396552	1	1	0.357143	0.571429	0.692308	1	0.714286	0.5	0.75	1	1	0.8125	1	0.75	0.666667	0.428571	1	0.486486	0.607143	0.73913	0.982143	0.96	0.45	0.9375	0.733333	0.857143	0.8	0.622222	0.466667	0.55	0.538462	0.5	0.46875	0.454545	0.363636	0.321429	0.375	0.37037	0.3125	0.129032
		40648.6	0.866667	1	1	1	1	1	0.396552	1	1	0.357143	0.571429	0.692308	1	0.714286	0.5	0.75	1	1	0.8125	1	0.75	0.666667	0.428571	1	0.486486	0.607143	0.73913	0.982143	0.96	0.45	0.9375	0.733333	0.857143	0.8	0.622222	0.466667	0.55	0.538462	0.5	0.46875	0.454545	0.363636	0.321429	0.375	0.37037	0.3125	0.129032
		40735.1	0.866667	1	1	1	1	1	0.396552	1	1	0.357143	0.571429	0.692308	1	0.714286	0.5	0.75	1	1	0.8125	1	0.75	0.666667	0.428571	1	0.486486	0.607143	0.73913	0.982143	0.96	0.45	0.9375	0.733333	0.857143	0.8	0.622222	0.466667	0.55	0.538462	0.5	0.46875	0.454545	0.363636	0.321429	0.375	0.37037	0.3125	0.129032
		40821.6	0.866667	1	1	1	1	1	0.396552	1	1	0.357143	0.571429	0.692308	1	0.714286	0.5	0.75	1	1	0.8125	1	0.75	0.666667	0.428571	1	0.486486	0.607143	0.73913	0.982143	0.96	0.45	0.9375	0.733333	0.857143	0.8	0.622222	0.466667	0.55	0.538462	0.5	0.46875	0.454545	0.363636	0.321429	0.375	0.37037	0.3125	0.129032
		40908.1	0.866667	1	1	1	1	1	0.396552	1	1	0.357143	0.571429	0.692308	1	0.714286	0.5	0.75	1	1	0.8125	1	0.75	0.666667	0.428571	1	0.486486	0.607143	0.73913	0.982143	0.96	0.45	0.9375	0.733333	0.857143	0.8	0.622222	0.466667	0.55	0.538462	0.5	0.46875	0.454545	0.363636	0.321429	0.375	0.37037	0.3125	0.129032
		40994.6	0.866667	1	1	1	1	1	0.396552	1	1	0.357143	0.571429	0.692308	1	0.714286	0.5	0.75	1	1	0.8125	1	0.75	0.666667	0.428571	1	0.486486	0.607143	0.73913	0.982143	0.96	0.45	0.9375	0.733333	0.857143	0.8	0.622222	0.466667	0.55	0.538462	0.5	0.46875	0.454545	0.363636	0.321429	0.375	0.37037	0.3125	0.129032
		41081.1	0.866667	1	1	1	1	1	0.396552	1	1	0.357143	0.571429	0.692308	1	0.714286	0.5	0.75	1	1	0.8125	1	0.75	0.666667	0.428571	1	0.486486	0.607143	0.73913	0.982143	0.96	0.45	0.9375	0.733333	0.857143	0.8	0.622222	0.466667	0.55	0.538462	0.5	0.46875	0.454545	0.363636	0.321429	0.375	0.37037	0.3125	0.129032
		41167.6	0.866667	1	1	1	1	1	0.396552	1	1	0.357143	0.571429	0.692308	1	0.714286	0.5	0.75	1	1	0.8125	1	0.75	0.666667	0.428571	1	0.486486	0.607143	0.73913	0.982143	0.96	0.45	0.9375	0.733333	0.857143	0.8	0.622222	0.466667	0.55	0.538462	0.5	0.46875	0.454545	0.363636	0.321429	0.375	0.37037	0.3125	0.129032
		41254.1	0.866667	1	1	1	1	1	0.396552	1	1	0.357143	0.571429	0.692308	1	0.714286	0.5	0.75	1	1	0.8125	1	0.75	0.666667	0.428571	1	0.486486	0.607143	0.73913	0.982143	0.96	0.45	0.9375	0.733333	0.857143	0.8	0.622222	0.466667	0.55	0.538462	0.5	0.46875	0.454545	0.363636	0.321429	0.375	0.37037	0.3125	0.129032
		41340.5	0.866667	1	1	1	1	1	0.396552	1	1	0.357143	0.571429	0.692308	1	0.714286	0.5	0.75	1	1	0.8125	1	0.75	0.666667	0.428571	1	0.486486	0.607143	0.73913	0.982143	0.96	0.45	0.9375	0.733333	0.857143	0.8	0.622222	0.466667	0.55	0.538462	0.5	0.46875	0.454545	0.363636	0.321429	0.375	0.37037	0.3125	0.129032
		41427	0.866667	1	1	1	1	1	0.396552	1	1	0.357143	0.571429	0.692308	1	0.714286	0.5	0.75	1	1	0.8125	1	0.75	0.666667	0.428571	1	0.486486	0.607143	0.73913	0.982143	0.96	0.45	0.9375	0.733333	0.857143	0.8	0.622222	0.466667	0.55	0.538462	0.5	0.46875	0.454545	0.363636	0.321429	0.375	0.37037	0.3125	0.129032
		41513.5	0.866667	1	1	1	1	1	0.396552	1	1	0.357143	0.571429	0.692308	1	0.714286	0.5	0.75	1	1	0.8125	1	0.75	0.666667	0.428571	1	0.486486	0.607143	0.73913	0.982143	0.96	0.45	0.9375	0.733333	0.857143	0.8	0.622222	0.466667	0.55	0.538462	0.5	0.46875	0.454545	0.363636	0.321429	0.375	0.37037	0.3125	0.129032
		41600	0.866667	1	1	1	1	1	0.396552	1	1	0.357143	0.571429	0.692308	1	0.714286	0.5	0.75	1	1	0.8125	1	0.75	0.666667	0.428571	1	0.486486	0.607143	0.73913	0.982143	0.96	0.45	0.9375	0.733333	0.857143	0.8	0.622222	0.466667	0.55	0.538462	0.5	0.46875	0.454545	0.363636	0.321429	0.375	0.37037	0.3125	0.129032
		41686.5	0.866667	1	1	1	1	1	0.396552	1	1	0.357143	0.571429	0.692308	1	0.714286	0.5	0.75	1	1	0.8125	1	0.75	0.666667	0.428571	1	0.486486	0.607143	0.73913	0.982143	0.96	0.45	0.9375	0.733333	0.857143	0.8	0.622222	0.466667	0.55	0.538462	0.5	0.46875	0.454545	0.363636	0.321429	0.375	0.37037	0.3125	0.129032
		41773	0.866667	1	1	1	1	1	0.396552	1	1	0.357143	0.571429	0.692308	1	0.714286	0.5	0.75	1	1	0.8125	1	0.75	0.666667	0.428571	1	0.486486	0.607143	0.73913	0.982143	0.96	0.45	0.9375	0.733333	0.857143	0.8	0.622222	0.466667	0.55	0.538462	0.5	0.46875	0.454545	0.363636	0.321429	0.375	0.37037	0.3125	0.129032
		41859.5	0.866667	1	1	1	1	1	0.396552	1	1	0.357143	0.571429	0.692308	1	0.714286	0.5	0.75	1	1	0.8125	1	0.75	0.666667	0.428571	1	0.486486	0.607143	0.73913	0.982143	0.96	0.45	0.9375	0.733333	0.857143	0.8	0.622222	0.466667	0.55	0.538462	0.5	0.46875	0.454545	0.363636	0.321429	0.375	0.37037	0.3125	0.129032
		41945.9	0.866667	1	1	1	1	1	0.396552	1	1	0.357143	0.571429	0.692308	1	0.714286	0.5	0.75	1	1	0.8125	1	0.75	0.666667	0.428571	1	0.486486	0.607143	0.73913	0.982143	0.96	0.45	0.9375	0.733333	0.857143	0.8	0.622222	0.466667	0.55	0.538462	0.5	0.46875	0.454545	0.363636	0.321429	0.375	0.37037	0.3125	0.129032
		42032.4	0.866667	1	1	1	1	1	0.396552	1	1	0.357143	0.571429	0.692308	1	0.714286	0.5	0.75	1	1	0.8125	1	0.75	0.666667	0.428571	1	0.486486	0.607143	0.73913	0.982143	0.96	0.45	0.9375	0.733333	0.857143	0.8	0.622222	0.466667	0.55	0.538462	0.5	0.46875	0.454545	0.363636	0.321429	0.375	0.37037	0.3125	0.129032
		42118.9	0.866667	1	1	1	1	1	0.396552	1	1	0.357143	0.571429	0.692308	1	0.714286	0.5	0.75	1	1	0.8125	1	0.75	0.666667	0.428571	1	0.486486	0.607143	0.73913	0.982143	0.96	0.45	0.9375	0.733333	0.857143	0.8	0.622222	0.466667	0.55	0.538462	0.5	0.46875	0.454545	0.363636	0.321429	0.375	0.37037	0.3125	0.129032
		42205.4	0.866667	1	1	1	1	1	0.396552	1	1	0.357143	0.571429	0.692308	1	0.714286	0.5	0.75	1	1	0.8125	1	0.75	0.666667	0.428571	1	0.486486	0.607143	0.73913	0.982143	0.96	0.45	0.9375	0.733333	0.857143	0.8	0.622222	0.466667	0.55	0.538462	0.5	0.46875	0.454545	0.363636	0.321429	0.375	0.37037	0.3125	0.129032
		42291.9	0.866667	1	1	1	1	1	0.396552	1	1	0.357143	0.571429	0.692308	1	0.714286	0.5	0.75	1	1	0.8125	1	0.75	0.666667	0.428571	1	0.486486	0.607143	0.73913	0.982143	0.96	0.45	0.9375	0.733333	0.857143	0.8	0.622222	0.466667	0.55	0.538462	0.5	0.46875	0.454545	0.363636	0.321429	0.375	0.37037	0.3125	0.129032
		42378.4	0.866667	1	1	1	1	1	0.396552	1	1	0.357143	0.571429	0.692308	1	0.714286	0.5	0.75	1	1	0.8125	1	0.75	0.666667	0.428571	1	0.486486	0.607143	0.73913	0.982143	0.96	0.45	0.9375	0.733333	0.857143	0.8	0.622222	0.466667	0.55	0.538462	0.5	0.46875	0.454545	0.363636	0.321429	0.375	0.37037	0.3125	0.129032
		42464.9	0.866667	1	1	1	1	1	0.396552	1	1	0.357143	0.571429	0.692308	1	0.714286	0.5	0.75	1	1	0.8125	1	0.75	0.666667	0.428571	1	0.486486	0.607143	0.73913	0.982143	0.96	0.45	0.9375	0.733333	0.857143	0.8	0.622222	0.466667	0.55	0.538462	0.5	0.46875	0.454545	0.363636	0.321429	0.375	0.37037	0.3125	0.129032
		42551.4	0.866667	1	1	1	1	1	0.396552	1	1	0.357143	0.571429	0.692308	1	0.714286	0.5	0.75	1	1	0.8125	1	0.75	0.666667	0.428571	1	0.486486	0.607143	0.73913	0.982143	0.96	0.45	0.9375	0.733333	0.857143	0.8	0.622222	0.466667	0.55	0.538462	0.5	0.46875	0.454545	0.363636	0.321429	0.375	0.37037	0.3125	0.129032
		42637.8	0.866667	1	1	1	1	1	0.396552	1	1	0.357143	0.571429	0.692308	1	0.714286	0.5	0.75	1	1	0.8125	1	0.75	0.666667	0.428571	1	0.486486	0.607143	0.73913	0.982143	0.96	0.45	0.9375	0.733333	0.857143	0.8	0.622222	0.466667	0.55	0.538462	0.5	0.46875	0.454545	0.363636	0.321429	0.375	0.37037	0.3125	0.129032
		42724.3	0.866667	1	1	1	1	1	0.396552	1	1	0.357143	0.571429	0.692308	1	0.714286	0.5	0.75	1	1	0.8125	1	0.75	0.666667	0.428571	1	0.486486	0.607143	0.73913	0.982143	0.96	0.45	0.9375	0.733333	0.857143	0.8	0.622222	0.466667	0.55	0.538462	0.5	0.46875	0.454545	0.363636	0.321429	0.375	0.37037	0.3125	0.129032
		42810.8	0.866667	1	1	1	1	1	0.396552	1	1	0.357143	0.571429	0.692308	1	0.714286	0.5	0.75	1	1	0.8125	1	0.75	0.666667	0.428571	1	0.486486	0.607143	0.73913	0.982143	0.96	0.45	0.9375	0.733333	0.857143	0.8	0.622222	0.466667	0.55	0.538462	0.5	0.46875	0.454545	0.363636	0.321429	0.375	0.37037	0.3125	0.129032
		42897.3	0.866667	1	1	1	1	1	0.396552	1	1	0.357143	0.571429	0.692308	1	0.714286	0.5	0.75	1	1	0.8125	1	0.75	0.666667	0.428571	1	0.486486	0.607143	0.73913	0.982143	0.96	0.45	0.9375	0.733333	0.857143	0.8	0.622222	0.466667	0.55	0.538462	0.5	0.46875	0.454545	0.363636	0.321429	0.375	0.37037	0.3125	0.129032
		42983.8	0.866667	1	1	1	1	1	0.396552	1	1	0.357143	0.571429	0.692308	1	0.714286	0.5	0.75	1	1	0.8125	1	0.75	0.666667	0.428571	1	0.486486	0.607143	0.73913	0.982143	0.96	0.45	0.9375	0.733333	0.857143	0.8	0.622222	0.466667	0.55	0.538462	0.5	0.46875	0.454545	0.363636	0.321429	0.375	0.37037	0.3125	0.129032
		43070.3	0.866667	1	1	1	1	1	0.396552	1	1	0.357143	0.571429	0.692308	1	0.714286	0.5	0.75	1	1	0.8125	1	0.75	0.666667	0.428571	1	0.486486	0.607143	0.73913	0.982143	0.96	0.45	0.9375	0.733333	0.857143	0.8	0.622222	0.466667	0.55	0.538462	0.5	0.46875	0.454545	0.363636	0.321429	0.375	0.37037	0.3125	0.129032
		43156.8	0.866667	1	1	1	1	1	0.396552	1	1	0.357143	0.571429	0.692308	1	0.714286	0.5	0.75	1	1	0.8125	1	0.75	0.666667	0.428571	1	0.486486	0.607143	0.73913	0.982143	0.96	0.45	0.9375	0.733333	0.857143	0.8	0.622222	0.466667	0.55	0.538462	0.5	0.46875	0.454545	0.363636	0.321429	0.375	0.37037	0.3125	0.129032
		43243.2	0.866667	1	1	1	1	1	0.396552	1	1	0.357143	0.571429	0.692308	1	0.714286	0.5	0.75	1	1	0.8125	1	0.75	0.666667	0.428571	1	0.486486	0.607143	0.73913	0.982143	0.96	0.45	0.9375	0.733333	0.857143	0.8	0.622222	0.466667	0.55	0.538462	0.5	0.46875	0.454545	0.363636	0.321429	0.375	0.37037	0.3125	0.129032
		43329.7	0.866667	1	1	1	1	1	0.396552	1	1	0.357143	0.571429	0.692308	1	0.714286	0.5	0.75	1	1	0.8125	1	0.75	0.666667	0.428571	1	0.486486	0.607143	0.73913	0.982143	0.96	0.45	0.9375	0.733333	0.857143	0.8	0.622222	0.466667	0.55	0.538462	0.5	0.46875	0.454545	0.363636	0.321429	0.375	0.37037	0.3125	0.129032
		43416.2	0.866667	1	1	1	1	1	0.396552	1	1	0.357143	0.571429	0.692308	1	0.714286	0.5	0.75	1	1	0.8125	1	0.75	0.666667	0.428571	1	0.486486	0.607143	0.73913	0.982143	0.96	0.45	0.9375	0.733333	0.857143	0.8	0.622222	0.466667	0.55	0.538462	0.5	0.46875	0.454545	0.363636	0.321429	0.375	0.37037	0.3125	0.129032
		43502.7	0.866667	1	1	1	1	1	0.396552	1	1	0.357143	0.571429	0.692308	1	0.714286	0.5	0.75	1	1	0.8125	1	0.75	0.666667	0.428571	1	0.486486	0.607143	0.73913	0.982143	0.96	0.45	0.9375	0.733333	0.857143	0.8	0.622222	0.466667	0.55	0.538462	0.5	0.46875	0.454545	0.363636	0.321429	0.375	0.37037	0.3125	0.129032
		43589.2	0.866667	1	1	1	1	1	0.396552	1	1	0.357143	0.571429	0.692308	1	0.714286	0.5	0.75	1	1	0.8125	1	0.75	0.666667	0.428571	1	0.486486	0.607143	0.73913	0.982143	0.96	0.45	0.9375	0.733333	0.857143	0.8	0.622222	0.466667	0.55	0.538462	0.5	0.46875	0.454545	0.363636	0.321429	0.375	0.37037	0.3125	0.129032
		43675.7	0.866667	1	1	1	1	1	0.396552	1	1	0.357143	0.571429	0.692308	1	0.714286	0.5	0.75	1	1	0.8125	1	0.75	0.666667	0.428571	1	0.486486	0.607143	0.73913	0.982143	0.96	0.45	0.9375	0.733333	0.857143	0.8	0.622222	0.466667	0.55	0.538462	0.5	0.46875	0.454545	0.363636	0.321429	0.375	0.37037	0.3125	0.129032
		43762.2	0.866667	1	1	1	1	1	0.396552	1	1	0.357143	0.571429	0.692308	1	0.714286	0.5	0.75	1	1	0.8125	1	0.75	0.666667	0.428571	1	0.486486	0.607143	0.73913	0.982143	0.96	0.45	0.9375	0.733333	0.857143	0.8	0.622222	0.466667	0.55	0.538462	0.5	0.46875	0.454545	0.363636	0.321429	0.375	0.37037	0.3125	0.129032
		43848.6	0.866667	1	1	1	1	1	0.396552	1	1	0.357143	0.571429	0.692308	1	0.714286	0.5	0.75	1	1	0.8125	1	0.75	0.666667	0.428571	1	0.486486	0.607143	0.73913	0.982143	0.96	0.45	0.9375	0.733333	0.857143	0.8	0.622222	0.466667	0.55	0.538462	0.5	0.46875	0.454545	0.363636	0.321429	0.375	0.37037	0.3125	0.129032
		43935.1	0.866667	1	1	1	1	1	0.396552	1	1	0.357143	0.571429	0.692308	1	0.714286	0.5	0.75	1	1	0.8125	1	0.75	0.666667	0.428571	1	0.486486	0.607143	0.73913	0.982143	0.96	0.45	0.9375	0.733333	0.857143	0.8	0.622222	0.466667	0.55	0.538462	0.5	0.46875	0.454545	0.363636	0.321429	0.375	0.37037	0.3125	0.129032
		44021.6	0.866667	1	1	1	1	1	0.396552	1	1	0.357143	0.571429	0.692308	1	0.714286	0.5	0.75	1	1	0.8125	1	0.75	0.666667	0.428571	1	0.486486	0.607143	0.73913	0.982143	0.96	0.45	0.9375	0.733333	0.857143	0.8	0.622222	0.466667	0.55	0.538462	0.5	0.46875	0.454545	0.363636	0.321429	0.375	0.37037	0.3125	0.129032
		44108.1	0.866667	1	1	1	1	1	0.396552	1	1	0.357143	0.571429	0.692308	1	0.714286	0.5	0.75	1	1	0.8125	1	0.75	0.666667	0.428571	1	0.486486	0.607143	0.73913	0.982143	0.96	0.45	0.9375	0.733333	0.857143	0.8	0.622222	0.466667	0.55	0.538462	0.5	0.46875	0.454545	0.363636	0.321429	0.375	0.37037	0.3125	0.129032
		44194.6	0.866667	1	1	1	1	1	0.396552	1	1	0.357143	0.571429	0.692308	1	0.714286	0.5	0.75	1	1	0.8125	1	0.75	0.666667	0.428571	1	0.486486	0.607143	0.73913	0.982143	0.96	0.45	0.9375	0.733333	0.857143	0.8	0.622222	0.466667	0.55	0.538462	0.5	0.46875	0.454545	0.363636	0.321429	0.375	0.37037	0.3125	0.129032
		44281.1	0.866667	1	1	1	1	1	0.396552	1	1	0.357143	0.571429	0.692308	1	0.714286	0.5	0.75	1	1	0.8125	1	0.75	0.666667	0.428571	1	0.486486	0.607143	0.73913	0.982143	0.96	0.45	0.9375	0.733333	0.857143	0.8	0.622222	0.466667	0.55	0.538462	0.5	0.46875	0.454545	0.363636	0.321429	0.375	0.37037	0.3125	0.129032
		44367.6	0.866667	1	1	1	1	1	0.396552	1	1	0.357143	0.571429	0.692308	1	0.714286	0.5	0.75	1	1	0.8125	1	0.75	0.666667	0.428571	1	0.486486	0.607143	0.73913	0.982143	0.96	0.45	0.9375	0.733333	0.857143	0.8	0.622222	0.466667	0.55	0.538462	0.5	0.46875	0.454545	0.363636	0.321429	0.375	0.37037	0.3125	0.129032
		44454.1	0.866667	1	1	1	1	1	0.396552	1	1	0.357143	0.571429	0.692308	1	0.714286	0.5	0.75	1	1	0.8125	1	0.75	0.666667	0.428571	1	0.486486	0.607143	0.73913	0.982143	0.96	0.45	0.9375	0.733333	0.857143	0.8	0.622222	0.466667	0.55	0.538462	0.5	0.46875	0.454545	0.363636	0.321429	0.375	0.37037	0.3125	0.129032
		44540.5	0.866667	1	1	1	1	1	0.396552	1	1	0.357143	0.571429	0.692308	1	0.714286	0.5	0.75	1	1	0.8125	1	0.75	0.666667	0.428571	1	0.486486	0.607143	0.73913	0.982143	0.96	0.45	0.9375	0.733333	0.857143	0.8	0.622222	0.466667	0.55	0.538462	0.5	0.46875	0.454545	0.363636	0.321429	0.375	0.37037	0.3125	0.129032
		44627	0.866667	1	1	1	1	1	0.396552	1	1	0.357143	0.571429	0.692308	1	0.714286	0.5	0.75	1	1	0.8125	1	0.75	0.666667	0.428571	1	0.486486	0.607143	0.73913	0.982143	0.96	0.45	0.9375	0.733333	0.857143	0.8	0.622222	0.466667	0.55	0.538462	0.5	0.46875	0.454545	0.363636	0.321429	0.375	0.37037	0.3125	0.129032
		44713.5	0.866667	1	1	1	1	1	0.396552	1	1	0.357143	0.571429	0.692308	1	0.714286	0.5	0.75	1	1	0.8125	1	0.75	0.666667	0.428571	1	0.486486	0.607143	0.73913	0.982143	0.96	0.45	0.9375	0.733333	0.857143	0.8	0.622222	0.466667	0.55	0.538462	0.5	0.46875	0.454545	0.363636	0.321429	0.375	0.37037	0.3125	0.129032
		44800	0.866667	1	1	1	1	1	0.396552	1	1	0.357143	0.571429	0.692308	1	0.714286	0.5	0.75	1	1	0.8125	1	0.75	0.666667	0.428571	1	0.486486	0.607143	0.73913	0.982143	0.96	0.45	0.9375	0.733333	0.857143	0.8	0.622222	0.466667	0.55	0.538462	0.5	0.46875	0.454545	0.363636	0.321429	0.375	0.37037	0.3125	0.129032
		44886.5	0.866667	1	1	1	1	1	0.396552	1	1	0.357143	0.571429	0.692308	1	0.714286	0.5	0.75	1	1	0.8125	1	0.75	0.666667	0.428571	1	0.486486	0.607143	0.73913	0.982143	0.96	0.45	0.9375	0.733333	0.857143	0.8	0.622222	0.466667	0.55	0.538462	0.5	0.46875	0.454545	0.363636	0.321429	0.375	0.37037	0.3125	0.129032
		44973	0.866667	1	1	1	1	1	0.396552	1	1	0.357143	0.571429	0.692308	1	0.714286	0.5	0.75	1	1	0.8125	1	0.75	0.666667	0.428571	1	0.486486	0.607143	0.73913	0.982143	0.96	0.45	0.9375	0.733333	0.857143	0.8	0.622222	0.466667	0.55	0.538462	0.5	0.46875	0.454545	0.363636	0.321429	0.375	0.37037	0.3125	0.129032
		45059.5	0.866667	1	1	1	1	1	0.396552	1	1	0.357143	0.571429	0.692308	1	0.714286	0.5	0.75	1	1	0.8125	1	0.75	0.666667	0.428571	1	0.486486	0.607143	0.73913	0.982143	0.96	0.45	0.9375	0.733333	0.857143	0.8	0.622222	0.466667	0.55	0.538462	0.5	0.46875	0.454545	0.363636	0.321429	0.375	0.37037	0.3125	0.129032
		45145.9	0.866667	1	1	1	1	1	0.396552	1	1	0.357143	0.571429	0.692308	1	0.714286	0.5	0.75	1	1	0.8125	1	0.75	0.666667	0.428571	1	0.486486	0.607143	0.73913	0.982143	0.96	0.45	0.9375	0.733333	0.857143	0.8	0.622222	0.466667	0.55	0.538462	0.5	0.46875	0.454545	0.363636	0.321429	0.375	0.37037	0.3125	0.129032
		45232.4	0.866667	1	1	1	1	1	0.396552	1	1	0.357143	0.571429	0.692308	1	0.714286	0.5	0.75	1	1	0.8125	1	0.75	0.666667	0.428571	1	0.486486	0.607143	0.73913	0.982143	0.96	0.45	0.9375	0.733333	0.857143	0.8	0.622222	0.466667	0.55	0.538462	0.5	0.46875	0.454545	0.363636	0.321429	0.375	0.37037	0.3125	0.129032
		45318.9	0.866667	1	1	1	1	1	0.396552	1	1	0.357143	0.571429	0.692308	1	0.714286	0.5	0.75	1	1	0.8125	1	0.75	0.666667	0.428571	1	0.486486	0.607143	0.73913	0.982143	0.96	0.45	0.9375	0.733333	0.857143	0.8	0.622222	0.466667	0.55	0.538462	0.5	0.46875	0.454545	0.363636	0.321429	0.375	0.37037	0.3125	0.129032
		45405.4	0.866667	1	1	1	1	1	0.396552	1	1	0.357143	0.571429	0.692308	1	0.714286	0.5	0.75	1	1	0.8125	1	0.75	0.666667	0.428571	1	0.486486	0.607143	0.73913	0.982143	0.96	0.45	0.9375	0.733333	0.857143	0.8	0.622222	0.466667	0.55	0.538462	0.5	0.46875	0.454545	0.363636	0.321429	0.375	0.37037	0.3125	0.129032
		45491.9	0.866667	1	1	1	1	1	0.396552	1	1	0.357143	0.571429	0.692308	1	0.714286	0.5	0.75	1	1	0.8125	1	0.75	0.666667	0.428571	1	0.486486	0.607143	0.73913	0.982143	0.96	0.45	0.9375	0.733333	0.857143	0.8	0.622222	0.466667	0.55	0.538462	0.5	0.46875	0.454545	0.363636	0.321429	0.375	0.37037	0.3125	0.129032
		45578.4	0.866667	1	1	1	1	1	0.396552	1	1	0.357143	0.571429	0.692308	1	0.714286	0.5	0.75	1	1	0.8125	1	0.75	0.666667	0.428571	1	0.486486	0.607143	0.73913	0.982143	0.96	0.45	0.9375	0.733333	0.857143	0.8	0.622222	0.466667	0.55	0.538462	0.5	0.46875	0.454545	0.363636	0.321429	0.375	0.37037	0.3125	0.129032
		45664.9	0.866667	1	1	1	1	1	0.396552	1	1	0.357143	0.571429	0.692308	1	0.714286	0.5	0.75	1	1	0.8125	1	0.75	0.666667	0.428571	1	0.486486	0.607143	0.73913	0.982143	0.96	0.45	0.9375	0.733333	0.857143	0.8	0.622222	0.466667	0.55	0.538462	0.5	0.46875	0.454545	0.363636	0.321429	0.375	0.37037	0.3125	0.129032
		45751.4	0.866667	1	1	1	1	1	0.396552	1	1	0.357143	0.571429	0.692308	1	0.714286	0.5	0.75	1	1	0.8125	1	0.75	0.666667	0.428571	1	0.486486	0.607143	0.73913	0.982143	0.96	0.45	0.9375	0.733333	0.857143	0.8	0.622222	0.466667	0.55	0.538462	0.5	0.46875	0.454545	0.363636	0.321429	0.375	0.37037	0.3125	0.129032
		45837.8	0.866667	1	1	1	1	1	0.396552	1	1	0.357143	0.571429	0.692308	1	0.714286	0.5	0.75	1	1	0.8125	1	0.75	0.666667	0.428571	1	0.486486	0.607143	0.73913	0.982143	0.96	0.45	0.9375	0.733333	0.857143	0.8	0.622222	0.466667	0.55	0.538462	0.5	0.46875	0.454545	0.363636	0.321429	0.375	0.37037	0.3125	0.129032
		45924.3	0.866667	1	1	1	1	1	0.396552	1	1	0.357143	0.571429	0.692308	1	0.714286	0.5	0.75	1	1	0.8125	1	0.75	0.666667	0.428571	1	0.486486	0.607143	0.73913	0.982143	0.96	0.45	0.9375	0.733333	0.857143	0.8	0.622222	0.466667	0.55	0.538462	0.5	0.46875	0.454545	0.363636	0.321429	0.375	0.37037	0.3125	0.129032
		46010.8	0.866667	1	1	1	1	1	0.396552	1	1	0.357143	0.571429	0.692308	1	0.714286	0.5	0.75	1	1	0.8125	1	0.75	0.666667	0.428571	1	0.486486	0.607143	0.73913	0.982143	0.96	0.45	0.9375	0.733333	0.857143	0.8	0.622222	0.466667	0.55	0.538462	0.5	0.46875	0.454545	0.363636	0.321429	0.375	0.37037	0.3125	0.129032
		46097.3	0.866667	1	1	1	1	1	0.396552	1	1	0.357143	0.571429	0.692308	1	0.714286	0.5	0.75	1	1	0.8125	1	0.75	0.666667	0.428571	1	0.486486	0.607143	0.73913	0.982143	0.96	0.45	0.9375	0.733333	0.857143	0.8	0.622222	0.466667	0.55	0.538462	0.5	0.46875	0.454545	0.363636	0.321429	0.375	0.37037	0.3125	0.129032
		46183.8	0.866667	1	1	1	1	1	0.396552	1	1	0.357143	0.571429	0.692308	1	0.714286	0.5	0.75	1	1	0.8125	1	0.75	0.666667	0.428571	1	0.486486	0.607143	0.73913	0.982143	0.96	0.45	0.9375	0.733333	0.857143	0.8	0.622222	0.466667	0.55	0.538462	0.5	0.46875	0.454545	0.363636	0.321429	0.375	0.37037	0.3125	0.129032
		46270.3	0.866667	1	1	1	1	1	0.396552	1	1	0.357143	0.571429	0.692308	1	0.714286	0.5	0.75	1	1	0.8125	1	0.75	0.666667	0.428571	1	0.486486	0.607143	0.73913	0.982143	0.96	0.45	0.9375	0.733333	0.857143	0.8	0.622222	0.466667	0.55	0.538462	0.5	0.46875	0.454545	0.363636	0.321429	0.375	0.37037	0.3125	0.129032
		46356.8	0.866667	1	1	1	1	1	0.396552	1	1	0.357143	0.571429	0.692308	1	0.714286	0.5	0.75	1	1	0.8125	1	0.75	0.666667	0.428571	1	0.486486	0.607143	0.73913	0.982143	0.96	0.45	0.9375	0.733333	0.857143	0.8	0.622222	0.466667	0.55	0.538462	0.5	0.46875	0.454545	0.363636	0.321429	0.375	0.37037	0.3125	0.129032
		46443.2	0.866667	1	1	1	1	1	0.396552	1	1	0.357143	0.571429	0.692308	1	0.714286	0.5	0.75	1	1	0.8125	1	0.75	0.666667	0.428571	1	0.486486	0.607143	0.73913	0.982143	0.96	0.45	0.9375	0.733333	0.857143	0.8	0.622222	0.466667	0.55	0.538462	0.5	0.46875	0.454545	0.363636	0.321429	0.375	0.37037	0.3125	0.129032
		46529.7	0.866667	1	1	1	1	1	0.396552	1	1	0.357143	0.571429	0.692308	1	0.714286	0.5	0.75	1	1	0.8125	1	0.75	0.666667	0.428571	1	0.486486	0.607143	0.73913	0.982143	0.96	0.45	0.9375	0.733333	0.857143	0.8	0.622222	0.466667	0.55	0.538462	0.5	0.46875	0.454545	0.363636	0.321429	0.375	0.37037	0.3125	0.129032
		46616.2	0.866667	1	1	1	1	1	0.396552	1	1	0.357143	0.571429	0.692308	1	0.714286	0.5	0.75	1	1	0.8125	1	0.75	0.666667	0.428571	1	0.486486	0.607143	0.73913	0.982143	0.96	0.45	0.9375	0.733333	0.857143	0.8	0.622222	0.466667	0.55	0.538462	0.5	0.46875	0.454545	0.363636	0.321429	0.375	0.37037	0.3125	0.129032
		46702.7	0.866667	1	1	1	1	1	0.396552	1	1	0.357143	0.571429	0.692308	1	0.714286	0.5	0.75	1	1	0.8125	1	0.75	0.666667	0.428571	1	0.486486	0.607143	0.73913	0.982143	0.96	0.45	0.9375	0.733333	0.857143	0.8	0.622222	0.466667	0.55	0.538462	0.5	0.46875	0.454545	0.363636	0.321429	0.375	0.37037	0.3125	0.129032
		46789.2	0.866667	1	1	1	1	1	0.396552	1	1	0.357143	0.571429	0.692308	1	0.714286	0.5	0.75	1	1	0.8125	1	0.75	0.666667	0.428571	1	0.486486	0.607143	0.73913	0.982143	0.96	0.45	0.9375	0.733333	0.857143	0.8	0.622222	0.533333	0.55	0.538462	0.5	0.46875	0.454545	0.363636	0.321429	0.375	0.37037	0.3125	0.129032
		46875.7	0.866667	1	1	1	1	1	0.396552	1	1	0.357143	0.571429	0.692308	1	0.714286	0.5	0.75	1	1	0.8125	1	0.75	0.666667	0.428571	1	0.486486	0.607143	0.73913	0.982143	0.96	0.45	0.9375	0.733333	0.857143	0.8	0.622222	0.533333	0.55	0.538462	0.5	0.46875	0.454545	0.363636	0.321429	0.375	0.37037	0.3125	0.129032
		46962.2	0.866667	1	1	1	1	1	0.396552	1	1	0.357143	0.571429	0.692308	1	0.714286	0.5	0.75	1	1	0.8125	1	0.75	0.666667	0.428571	1	0.486486	0.607143	0.73913	0.982143	0.96	0.45	0.9375	0.733333	0.857143	0.8	0.622222	0.533333	0.55	0.538462	0.5	0.46875	0.454545	0.363636	0.321429	0.375	0.37037	0.3125	0.129032
		47048.6	0.866667	1	1	1	1	1	0.396552	1	1	0.357143	0.571429	0.692308	1	0.714286	0.5	0.75	1	1	0.8125	1	0.75	0.666667	0.428571	1	0.486486	0.607143	0.73913	0.982143	0.96	0.45	0.9375	0.733333	0.857143	0.8	0.622222	0.533333	0.55	0.538462	0.5	0.46875	0.454545	0.363636	0.321429	0.375	0.37037	0.3125	0.129032
		47135.1	0.866667	1	1	1	1	1	0.396552	1	1	0.357143	0.571429	0.692308	1	0.714286	0.5	0.75	1	1	0.8125	1	0.75	0.666667	0.428571	1	0.486486	0.607143	0.73913	0.982143	0.96	0.45	0.9375	0.733333	0.857143	0.8	0.622222	0.533333	0.55	0.538462	0.5	0.46875	0.454545	0.363636	0.321429	0.375	0.37037	0.3125	0.129032
		47221.6	0.866667	1	1	1	1	1	0.396552	1	1	0.357143	0.571429	0.692308	1	0.714286	0.5	0.75	1	1	0.8125	1	0.75	0.666667	0.428571	1	0.486486	0.607143	0.73913	0.982143	0.96	0.45	0.9375	0.733333	0.857143	0.8	0.622222	0.533333	0.55	0.538462	0.5	0.46875	0.454545	0.363636	0.321429	0.375	0.37037	0.3125	0.129032
		47308.1	0.866667	1	1	1	1	1	0.396552	1	1	0.357143	0.571429	0.692308	1	0.714286	0.5	0.75	1	1	0.8125	1	0.75	0.666667	0.428571	1	0.486486	0.607143	0.73913	0.982143	0.96	0.45	0.9375	0.733333	0.857143	0.8	0.622222	0.533333	0.55	0.538462	0.5	0.46875	0.454545	0.363636	0.321429	0.375	0.37037	0.3125	0.129032
		47394.6	0.866667	1	1	1	1	1	0.396552	1	1	0.357143	0.571429	0.692308	1	0.714286	0.5	0.75	1	1	0.8125	1	0.75	0.666667	0.428571	1	0.486486	0.607143	0.73913	0.982143	0.96	0.45	0.9375	0.733333	0.857143	0.8	0.622222	0.533333	0.55	0.538462	0.5	0.46875	0.454545	0.363636	0.321429	0.375	0.37037	0.3125	0.129032
		47481.1	0.866667	1	1	1	1	1	0.396552	1	1	0.357143	0.571429	0.692308	1	0.714286	0.5	0.75	1	1	0.8125	1	0.75	0.666667	0.428571	1	0.486486	0.607143	0.73913	0.982143	0.96	0.45	0.9375	0.733333	0.857143	0.8	0.622222	0.533333	0.55	0.538462	0.5	0.46875	0.454545	0.363636	0.321429	0.375	0.37037	0.3125	0.129032
		47567.6	0.866667	1	1	1	1	1	0.396552	1	1	0.357143	0.571429	0.692308	1	0.714286	0.5	0.75	1	1	0.8125	1	0.75	0.666667	0.428571	1	0.486486	0.607143	0.73913	0.982143	0.96	0.45	0.9375	0.733333	0.857143	0.8	0.622222	0.533333	0.55	0.538462	0.5	0.46875	0.454545	0.363636	0.321429	0.375	0.37037	0.3125	0.129032
		47654.1	0.866667	1	1	1	1	1	0.396552	1	1	0.357143	0.571429	0.692308	1	0.714286	0.5	0.75	1	1	0.8125	1	0.75	0.666667	0.428571	1	0.486486	0.607143	0.73913	0.982143	0.96	0.45	0.9375	0.733333	0.857143	0.8	0.622222	0.533333	0.55	0.538462	0.5	0.46875	0.454545	0.363636	0.321429	0.375	0.37037	0.3125	0.129032
		47740.5	0.866667	1	1	1	1	1	0.396552	1	1	0.357143	0.571429	0.692308	1	0.714286	0.5	0.75	1	1	0.8125	1	0.75	0.666667	0.428571	1	0.486486	0.607143	0.73913	0.982143	0.96	0.45	0.9375	0.733333	0.857143	0.8	0.622222	0.533333	0.55	0.538462	0.5	0.46875	0.454545	0.363636	0.321429	0.375	0.37037	0.3125	0.129032
		47827	0.866667	1	1	1	1	1	0.396552	1	1	0.357143	0.571429	0.692308	1	0.714286	0.5	0.75	1	1	0.8125	1	0.75	0.666667	0.428571	1	0.486486	0.607143	0.73913	0.982143	0.96	0.45	0.9375	0.733333	0.857143	0.8	0.622222	0.533333	0.55	0.538462	0.5	0.46875	0.454545	0.363636	0.321429	0.375	0.37037	0.3125	0.129032
		47913.5	0.866667	1	1	1	1	1	0.396552	1	1	0.357143	0.571429	0.692308	1	0.714286	0.5	0.75	1	1	0.8125	1	0.75	0.666667	0.428571	1	0.486486	0.607143	0.73913	0.982143	0.96	0.45	0.9375	0.733333	0.857143	0.8	0.622222	0.533333	0.55	0.538462	0.5	0.46875	0.454545	0.363636	0.321429	0.375	0.37037	0.3125	0.129032
		48000	0.866667	1	1	1	1	1	0.396552	1	1	0.357143	0.571429	0.692308	1	0.714286	0.5	0.75	1	1	0.8125	1	0.75	0.666667	0.428571	1	0.486486	0.607143	0.73913	0.982143	0.96	0.45	0.9375	0.733333	0.857143	0.8	0.622222	0.533333	0.55	0.538462	0.5	0.46875	0.454545	0.363636	0.321429	0.375	0.37037	0.3125	0.129032
		48086.5	0.866667	1	1	1	1	1	0.396552	1	1	0.357143	0.571429	0.692308	1	0.714286	0.5	0.75	1	1	0.8125	1	0.75	0.666667	0.428571	1	0.486486	0.607143	0.73913	0.982143	0.96	0.45	0.9375	0.733333	0.857143	0.8	0.622222	0.533333	0.55	0.538462	0.5	0.46875	0.454545	0.363636	0.321429	0.375	0.37037	0.3125	0.129032
		48173	0.866667	1	1	1	1	1	0.396552	1	1	0.357143	0.571429	0.692308	1	0.714286	0.5	0.75	1	1	0.8125	1	0.75	0.666667	0.428571	1	0.486486	0.607143	0.73913	0.982143	0.96	0.45	0.9375	0.733333	0.857143	0.8	0.622222	0.533333	0.55	0.538462	0.5	0.46875	0.454545	0.363636	0.321429	0.375	0.37037	0.3125	0.129032
		48259.5	0.866667	1	1	1	1	1	0.396552	1	1	0.357143	0.571429	0.692308	1	0.714286	0.5	0.75	1	1	0.8125	1	0.75	0.666667	0.428571	1	0.486486	0.607143	0.73913	0.982143	0.96	0.45	0.9375	0.733333	0.857143	0.8	0.622222	0.533333	0.55	0.538462	0.5	0.46875	0.454545	0.363636	0.321429	0.375	0.37037	0.3125	0.129032
		48345.9	0.866667	1	1	1	1	1	0.396552	1	1	0.357143	0.571429	0.692308	1	0.714286	0.5	0.75	1	1	0.8125	1	0.75	0.666667	0.428571	1	0.486486	0.607143	0.73913	0.982143	0.96	0.45	0.9375	0.733333	0.857143	0.8	0.622222	0.533333	0.55	0.538462	0.5	0.46875	0.454545	0.363636	0.321429	0.375	0.37037	0.3125	0.129032
		48432.4	0.866667	1	1	1	1	1	0.396552	1	1	0.357143	0.571429	0.692308	1	0.714286	0.5	0.75	1	1	0.8125	1	0.75	0.666667	0.428571	1	0.486486	0.607143	0.73913	0.982143	0.96	0.45	0.9375	0.733333	0.857143	0.8	0.622222	0.533333	0.55	0.538462	0.5	0.46875	0.454545	0.363636	0.321429	0.375	0.37037	0.3125	0.129032
		48518.9	0.866667	1	1	1	1	1	0.396552	1	1	0.357143	0.571429	0.692308	1	0.714286	0.5	0.75	1	1	0.8125	1	0.75	0.666667	0.428571	1	0.486486	0.607143	0.73913	0.982143	0.96	0.45	0.9375	0.733333	0.857143	0.8	0.622222	0.533333	0.55	0.538462	0.5	0.46875	0.454545	0.363636	0.321429	0.375	0.37037	0.3125	0.129032
		48605.4	0.866667	1	1	1	1	1	0.396552	1	1	0.357143	0.571429	0.692308	1	0.714286	0.5	0.75	1	1	0.8125	1	0.75	0.666667	0.428571	1	0.486486	0.607143	0.73913	0.982143	0.96	0.45	0.9375	0.733333	0.857143	0.8	0.622222	0.533333	0.55	0.538462	0.5	0.46875	0.454545	0.363636	0.321429	0.375	0.37037	0.3125	0.129032
		48691.9	0.866667	1	1	1	1	1	0.396552	1	1	0.357143	0.571429	0.692308	1	0.714286	0.5	0.75	1	1	0.8125	1	0.75	0.666667	0.428571	1	0.486486	0.607143	0.73913	0.982143	0.96	0.45	0.9375	0.733333	0.857143	0.8	0.622222	0.533333	0.55	0.538462	0.5	0.46875	0.454545	0.363636	0.321429	0.375	0.37037	0.3125	0.129032
		48778.4	0.866667	1	1	1	1	1	0.396552	1	1	0.357143	0.571429	0.692308	1	0.714286	0.5	0.75	1	1	0.8125	1	0.75	0.666667	0.428571	1	0.486486	0.607143	0.73913	0.982143	0.96	0.45	0.9375	0.733333	0.857143	0.8	0.622222	0.533333	0.55	0.538462	0.5	0.46875	0.454545	0.363636	0.321429	0.375	0.37037	0.3125	0.129032
		48864.9	0.866667	1	1	1	1	1	0.396552	1	1	0.357143	0.571429	0.692308	1	0.714286	0.5	0.75	1	1	0.8125	1	0.75	0.666667	0.428571	1	0.486486	0.607143	0.73913	0.982143	0.96	0.45	0.9375	0.733333	0.857143	0.8	0.622222	0.533333	0.55	0.538462	0.5	0.46875	0.454545	0.363636	0.321429	0.375	0.37037	0.3125	0.129032
		48951.4	0.866667	1	1	1	1	1	0.396552	1	1	0.357143	0.571429	0.692308	1	0.714286	0.5	0.75	1	1	0.8125	1	0.75	0.666667	0.428571	1	0.486486	0.607143	0.73913	0.982143	0.96	0.45	0.9375	0.733333	0.857143	0.8	0.622222	0.533333	0.55	0.538462	0.5	0.46875	0.454545	0.363636	0.321429	0.375	0.37037	0.3125	0.129032
		49037.8	0.866667	1	1	1	1	1	0.396552	1	1	0.357143	0.571429	0.692308	1	0.714286	0.5	0.75	1	1	0.8125	1	0.75	0.666667	0.428571	1	0.486486	0.607143	0.73913	0.982143	0.96	0.45	0.9375	0.733333	0.857143	0.8	0.622222	0.533333	0.55	0.538462	0.5	0.46875	0.454545	0.363636	0.321429	0.375	0.37037	0.3125	0.129032
		49124.3	0.866667	1	1	1	1	1	0.396552	1	1	0.357143	0.571429	0.692308	1	0.714286	0.5	0.75	1	1	0.8125	1	0.75	0.666667	0.428571	1	0.486486	0.607143	0.73913	0.982143	0.96	0.45	0.9375	0.733333	0.857143	0.8	0.622222	0.533333	0.55	0.538462	0.5	0.46875	0.454545	0.363636	0.321429	0.375	0.37037	0.3125	0.129032
		49210.8	0.866667	1	1	1	1	1	0.396552	1	1	0.357143	0.571429	0.692308	1	0.714286	0.5	0.75	1	1	0.8125	1	0.75	0.666667	0.428571	1	0.486486	0.607143	0.73913	0.982143	0.96	0.45	0.9375	0.733333	0.857143	0.8	0.622222	0.533333	0.55	0.538462	0.5	0.46875	0.454545	0.363636	0.321429	0.375	0.37037	0.3125	0.129032
		49297.3	0.866667	1	1	1	1	1	0.396552	1	1	0.357143	0.571429	0.692308	1	0.714286	0.5	0.75	1	1	0.8125	1	0.75	0.666667	0.428571	1	0.486486	0.607143	0.73913	0.982143	0.96	0.45	0.9375	0.733333	0.857143	0.8	0.622222	0.533333	0.55	0.538462	0.5	0.46875	0.454545	0.363636	0.321429	0.375	0.37037	0.3125	0.129032
		49383.8	0.866667	1	1	1	1	1	0.396552	1	1	0.357143	0.571429	0.692308	1	0.714286	0.5	0.75	1	1	0.8125	1	0.75	0.666667	0.428571	1	0.486486	0.607143	0.73913	0.982143	0.96	0.45	0.9375	0.733333	0.857143	0.8	0.622222	0.533333	0.55	0.538462	0.5	0.46875	0.454545	0.363636	0.321429	0.375	0.37037	0.3125	0.129032
		49470.3	0.866667	1	1	1	1	1	0.396552	1	1	0.357143	0.571429	0.692308	1	0.714286	0.5	0.75	1	1	0.8125	1	0.75	0.666667	0.428571	1	0.486486	0.607143	0.73913	0.982143	0.96	0.45	0.9375	0.733333	0.857143	0.8	0.622222	0.533333	0.55	0.538462	0.5	0.46875	0.454545	0.363636	0.321429	0.375	0.37037	0.3125	0.129032
		49556.8	0.866667	1	1	1	1	1	0.396552	1	1	0.357143	0.571429	0.692308	1	0.714286	0.5	0.75	1	1	0.8125	1	0.75	0.666667	0.428571	1	0.486486	0.607143	0.73913	0.982143	0.96	0.45	0.9375	0.733333	0.857143	0.8	0.622222	0.533333	0.55	0.538462	0.5	0.46875	0.454545	0.363636	0.321429	0.375	0.37037	0.3125	0.129032
		49643.2	0.866667	1	1	1	1	1	0.396552	1	1	0.357143	0.571429	0.692308	1	0.714286	0.5	0.75	1	1	0.8125	1	0.75	0.666667	0.428571	1	0.486486	0.607143	0.73913	0.982143	0.96	0.45	0.9375	0.733333	0.857143	0.8	0.622222	0.533333	0.55	0.538462	0.5	0.46875	0.454545	0.363636	0.321429	0.375	0.37037	0.3125	0.129032
		49729.7	0.866667	1	1	1	1	1	0.396552	1	1	0.357143	0.571429	0.692308	1	0.714286	0.5	0.75	1	1	0.8125	1	0.75	0.666667	0.428571	1	0.486486	0.607143	0.73913	0.982143	0.96	0.45	0.9375	0.733333	0.857143	0.8	0.622222	0.533333	0.55	0.538462	0.5	0.46875	0.454545	0.363636	0.321429	0.375	0.37037	0.3125	0.129032
		49816.2	0.866667	1	1	1	1	1	0.396552	1	1	0.357143	0.571429	0.692308	1	0.714286	0.5	0.75	1	1	0.8125	1	0.75	0.666667	0.428571	1	0.486486	0.607143	0.73913	0.982143	0.96	0.45	0.9375	0.733333	0.857143	0.8	0.622222	0.533333	0.55	0.538462	0.5	0.46875	0.454545	0.363636	0.321429	0.375	0.37037	0.3125	0.129032
		49902.7	0.866667	1	1	1	1	1	0.396552	1	1	0.357143	0.571429	0.692308	1	0.714286	0.5	0.75	1	1	0.8125	1	0.75	0.666667	0.428571	1	0.486486	0.607143	0.73913	0.982143	0.96	0.45	0.9375	0.733333	0.857143	0.8	0.622222	0.533333	0.55	0.538462	0.5	0.46875	0.454545	0.363636	0.321429	0.375	0.37037	0.3125	0.129032
		49989.2	0.866667	1	1	1	1	1	0.396552	1	1	0.357143	0.571429	0.692308	1	0.714286	0.5	0.75	1	1	0.8125	1	0.75	0.666667	0.428571	1	0.486486	0.607143	0.73913	0.982143	0.96	0.45	0.9375	0.733333	0.857143	0.8	0.622222	0.533333	0.55	0.538462	0.5	0.46875	0.454545	0.363636	0.321429	0.375	0.37037	0.3125	0.129032
		50075.7	0.866667	1	1	1	1	1	0.396552	1	1	0.357143	0.571429	0.692308	1	0.714286	0.5	0.75	1	1	0.8125	1	0.75	0.666667	0.428571	1	0.486486	0.607143	0.73913	0.982143	0.96	0.45	0.9375	0.733333	0.857143	0.8	0.622222	0.533333	0.55	0.538462	0.5	0.46875	0.454545	0.363636	0.321429	0.375	0.37037	0.3125	0.129032
		50162.2	0.866667	1	1	1	1	1	0.396552	1	1	0.357143	0.571429	0.692308	1	0.714286	0.5	0.75	1	1	0.8125	1	0.75	0.666667	0.428571	1	0.486486	0.607143	0.73913	0.982143	0.96	0.45	0.9375	0.733333	0.857143	0.8	0.622222	0.533333	0.55	0.538462	0.5	0.46875	0.454545	0.363636	0.321429	0.375	0.37037	0.3125	0.129032
		50248.6	0.866667	1	1	1	1	1	0.396552	1	1	0.357143	0.571429	0.692308	1	0.714286	0.5	0.75	1	1	0.8125	1	0.75	0.666667	0.428571	1	0.486486	0.607143	0.73913	0.982143	0.96	0.45	0.9375	0.733333	0.857143	0.8	0.622222	0.533333	0.55	0.538462	0.5	0.46875	0.454545	0.363636	0.321429	0.375	0.37037	0.3125	0.129032
		50335.1	0.866667	1	1	1	1	1	0.396552	1	1	0.357143	0.571429	0.692308	1	0.714286	0.5	0.75	1	1	0.8125	1	0.75	0.666667	0.428571	1	0.486486	0.607143	0.73913	0.982143	0.96	0.45	0.9375	0.733333	0.857143	0.8	0.622222	0.533333	0.55	0.538462	0.5	0.46875	0.454545	0.363636	0.321429	0.375	0.37037	0.3125	0.129032
		50421.6	0.866667	1	1	1	1	1	0.396552	1	1	0.357143	0.571429	0.692308	1	0.714286	0.5	0.75	1	1	0.8125	1	0.75	0.666667	0.428571	1	0.486486	0.607143	0.73913	0.982143	0.96	0.45	0.9375	0.733333	0.857143	0.8	0.622222	0.533333	0.55	0.538462	0.5	0.46875	0.454545	0.363636	0.321429	0.375	0.37037	0.3125	0.129032
		50508.1	0.866667	1	1	1	1	1	0.396552	1	1	0.357143	0.571429	0.692308	1	0.714286	0.5	0.75	1	1	0.8125	1	0.75	0.666667	0.428571	1	0.486486	0.607143	0.73913	0.982143	0.96	0.45	0.9375	0.733333	0.857143	0.8	0.622222	0.533333	0.55	0.538462	0.5	0.46875	0.454545	0.363636	0.321429	0.375	0.37037	0.3125	0.129032
		50594.6	0.866667	1	1	1	1	1	0.396552	1	1	0.357143	0.571429	0.692308	1	0.714286	0.5	0.75	1	1	0.8125	1	0.75	0.666667	0.428571	1	0.486486	0.607143	0.73913	0.982143	0.96	0.45	0.9375	0.733333	0.857143	0.8	0.622222	0.533333	0.55	0.538462	0.5	0.46875	0.454545	0.363636	0.321429	0.375	0.37037	0.3125	0.129032
		50681.1	0.866667	1	1	1	1	1	0.396552	1	1	0.357143	0.571429	0.692308	1	0.714286	0.5	0.75	1	1	0.8125	1	0.75	0.666667	0.428571	1	0.486486	0.607143	0.73913	0.982143	0.96	0.45	0.9375	0.733333	0.857143	0.8	0.622222	0.533333	0.55	0.538462	0.5	0.46875	0.454545	0.363636	0.321429	0.375	0.37037	0.3125	0.129032
		50767.6	0.866667	1	1	1	1	1	0.396552	1	1	0.357143	0.571429	0.692308	1	0.714286	0.5	0.75	1	1	0.8125	1	0.75	0.666667	0.428571	1	0.486486	0.607143	0.73913	0.982143	0.96	0.45	0.9375	0.733333	0.857143	0.8	0.622222	0.533333	0.55	0.538462	0.5	0.46875	0.454545	0.363636	0.321429	0.375	0.37037	0.3125	0.129032
		50854.1	0.866667	1	1	1	1	1	0.396552	1	1	0.357143	0.571429	0.692308	1	0.714286	0.5	0.75	1	1	0.8125	1	0.75	0.666667	0.428571	1	0.486486	0.607143	0.73913	0.982143	0.96	0.45	0.9375	0.733333	0.857143	0.8	0.622222	0.533333	0.55	0.538462	0.5	0.46875	0.454545	0.363636	0.321429	0.375	0.37037	0.3125	0.129032
		50940.5	0.866667	1	1	1	1	1	0.396552	1	1	0.357143	0.571429	0.692308	1	0.714286	0.5	0.75	1	1	0.8125	1	0.75	0.666667	0.428571	1	0.486486	0.607143	0.73913	0.982143	0.96	0.45	0.9375	0.733333	0.857143	0.8	0.622222	0.533333	0.55	0.538462	0.5	0.46875	0.454545	0.363636	0.321429	0.375	0.37037	0.3125	0.129032
		51027	0.866667	1	1	1	1	1	0.396552	1	1	0.357143	0.571429	0.692308	1	0.714286	0.5	0.75	1	1	0.8125	1	0.75	0.666667	0.428571	1	0.486486	0.607143	0.73913	0.982143	0.96	0.45	0.9375	0.733333	0.857143	0.8	0.622222	0.533333	0.55	0.538462	0.5	0.46875	0.454545	0.363636	0.321429	0.375	0.37037	0.3125	0.129032
		51113.5	0.866667	1	1	1	1	1	0.396552	1	1	0.357143	0.571429	0.692308	1	0.714286	0.5	0.75	1	1	0.8125	1	0.75	0.666667	0.428571	1	0.486486	0.607143	0.73913	0.982143	0.96	0.45	0.9375	0.733333	0.857143	0.8	0.622222	0.533333	0.55	0.538462	0.5	0.46875	0.454545	0.363636	0.321429	0.375	0.37037	0.3125	0.129032
		51200	0.866667	1	1	1	1	1	0.396552	1	1	0.357143	0.571429	0.692308	1	0.714286	0.5	0.75	1	1	0.8125	1	0.75	0.666667	0.428571	1	0.486486	0.607143	0.73913	0.982143	0.96	0.45	0.9375	0.733333	0.857143	0.8	0.622222	0.533333	0.55	0.538462	0.5	0.46875	0.454545	0.363636	0.321429	0.375	0.37037	0.3125	0.129032
		51286.5	0.866667	1	1	1	1	1	0.396552	1	1	0.357143	0.571429	0.692308	1	0.714286	0.5	0.75	1	1	0.8125	1	0.75	0.666667	0.428571	1	0.486486	0.607143	0.73913	0.982143	0.96	0.45	0.9375	0.733333	0.857143	0.8	0.622222	0.533333	0.55	0.538462	0.5	0.46875	0.454545	0.363636	0.321429	0.375	0.37037	0.3125	0.129032
		51373	0.866667	1	1	1	1	1	0.396552	1	1	0.357143	0.571429	0.692308	1	0.714286	0.5	0.75	1	1	0.8125	1	0.75	0.666667	0.428571	1	0.486486	0.607143	0.73913	0.982143	0.96	0.45	0.9375	0.733333	0.857143	0.8	0.622222	0.533333	0.55	0.538462	0.5	0.46875	0.454545	0.363636	0.321429	0.375	0.37037	0.3125	0.129032
		51459.5	0.866667	1	1	1	1	1	0.396552	1	1	0.357143	0.571429	0.692308	1	0.714286	0.5	0.75	1	1	0.8125	1	0.75	0.666667	0.428571	1	0.486486	0.607143	0.73913	0.982143	0.96	0.45	0.9375	0.733333	0.857143	0.8	0.622222	0.533333	0.55	0.538462	0.5	0.46875	0.454545	0.363636	0.321429	0.375	0.37037	0.3125	0.129032
		51545.9	0.866667	1	1	1	1	1	0.396552	1	1	0.357143	0.571429	0.692308	1	0.714286	0.5	0.75	1	1	0.8125	1	0.75	0.666667	0.428571	1	0.486486	0.607143	0.73913	0.982143	0.96	0.45	0.9375	0.733333	0.857143	0.8	0.622222	0.533333	0.55	0.538462	0.5	0.46875	0.454545	0.363636	0.321429	0.375	0.37037	0.3125	0.129032
		51632.4	0.866667	1	1	1	1	1	0.396552	1	1	0.357143	0.571429	0.692308	1	0.714286	0.5	0.75	1	1	0.8125	1	0.75	0.666667	0.428571	1	0.486486	0.607143	0.73913	0.982143	0.96	0.45	0.9375	0.733333	0.857143	0.8	0.622222	0.533333	0.55	0.538462	0.5	0.46875	0.454545	0.363636	0.321429	0.375	0.37037	0.3125	0.129032
		51718.9	0.866667	1	1	1	1	1	0.396552	1	1	0.357143	0.571429	0.692308	1	0.714286	0.5	0.75	1	1	0.8125	1	0.75	0.666667	0.428571	1	0.486486	0.607143	0.73913	0.982143	0.96	0.45	0.9375	0.733333	0.857143	0.8	0.622222	0.533333	0.55	0.538462	0.5	0.46875	0.454545	0.363636	0.321429	0.375	0.37037	0.3125	0.129032
		51805.4	0.866667	1	1	1	1	1	0.396552	1	1	0.357143	0.571429	0.692308	1	0.714286	0.5	0.75	1	1	0.8125	1	0.75	0.666667	0.428571	1	0.486486	0.607143	0.73913	0.982143	0.96	0.45	0.9375	0.733333	0.857143	0.8	0.622222	0.533333	0.55	0.538462	0.5	0.46875	0.454545	0.363636	0.321429	0.375	0.37037	0.3125	0.129032
		51891.9	0.866667	1	1	1	1	1	0.396552	1	1	0.357143	0.571429	0.692308	1	0.714286	0.5	0.75	1	1	0.8125	1	0.75	0.666667	0.428571	1	0.486486	0.607143	0.73913	0.982143	0.96	0.45	0.9375	0.733333	0.857143	0.8	0.622222	0.533333	0.55	0.538462	0.5	0.46875	0.454545	0.363636	0.321429	0.375	0.37037	0.3125	0.129032
		51978.4	0.866667	1	1	1	1	1	0.396552	1	1	0.357143	0.571429	0.692308	1	0.714286	0.5	0.75	1	1	0.8125	1	0.75	0.666667	0.428571	1	0.486486	0.607143	0.73913	0.982143	0.96	0.45	0.9375	0.733333	0.857143	0.8	0.622222	0.533333	0.55	0.538462	0.5	0.46875	0.454545	0.363636	0.321429	0.375	0.37037	0.3125	0.129032
		52064.9	0.866667	1	1	1	1	1	0.396552	1	1	0.357143	0.571429	0.692308	1	0.714286	0.5	0.75	1	1	0.8125	1	0.75	0.666667	0.428571	1	0.486486	0.607143	0.73913	0.982143	0.96	0.45	0.9375	0.733333	0.857143	0.8	0.622222	0.533333	0.55	0.538462	0.5	0.46875	0.454545	0.363636	0.321429	0.375	0.37037	0.3125	0.129032
		52151.4	0.866667	1	1	1	1	1	0.396552	1	1	0.357143	0.571429	0.692308	1	0.714286	0.5	0.75	1	1	0.8125	1	0.75	0.666667	0.428571	1	0.486486	0.607143	0.73913	0.982143	0.96	0.45	0.9375	0.733333	0.857143	0.8	0.622222	0.533333	0.55	0.538462	0.5	0.46875	0.454545	0.363636	0.321429	0.375	0.37037	0.3125	0.129032
		52237.8	0.866667	1	1	1	1	1	0.396552	1	1	0.357143	0.571429	0.692308	1	0.714286	0.5	0.75	1	1	0.8125	1	0.75	0.666667	0.428571	1	0.486486	0.607143	0.73913	0.982143	0.96	0.45	0.9375	0.733333	0.857143	0.8	0.622222	0.533333	0.55	0.538462	0.5	0.46875	0.454545	0.363636	0.321429	0.375	0.37037	0.3125	0.129032
		52324.3	0.866667	1	1	1	1	1	0.396552	1	1	0.357143	0.571429	0.692308	1	0.714286	0.5	0.75	1	1	0.8125	1	0.75	0.666667	0.428571	1	0.486486	0.607143	0.73913	0.982143	0.96	0.45	0.9375	0.733333	0.857143	0.8	0.622222	0.533333	0.55	0.538462	0.5	0.46875	0.454545	0.363636	0.321429	0.375	0.37037	0.3125	0.129032
		52410.8	0.866667	1	1	1	1	1	0.396552	1	1	0.357143	0.571429	0.692308	1	0.714286	0.5	0.75	1	1	0.8125	1	0.75	0.666667	0.428571	1	0.486486	0.607143	0.73913	0.982143	0.96	0.45	0.9375	0.733333	0.857143	0.8	0.622222	0.533333	0.55	0.538462	0.5	0.46875	0.454545	0.363636	0.321429	0.375	0.37037	0.3125	0.129032
		52497.3	0.866667	1	1	1	1	1	0.396552	1	1	0.357143	0.571429	0.692308	1	0.714286	0.5	0.75	1	1	0.8125	1	0.75	0.666667	0.428571	1	0.486486	0.607143	0.73913	0.982143	0.96	0.45	0.9375	0.733333	0.857143	0.8	0.622222	0.533333	0.55	0.538462	0.5	0.46875	0.454545	0.363636	0.321429	0.375	0.37037	0.3125	0.129032
		52583.8	0.866667	1	1	1	1	1	0.396552	1	1	0.357143	0.571429	0.692308	1	0.714286	0.5	0.75	1	1	0.8125	1	0.75	0.666667	0.428571	1	0.486486	0.607143	0.73913	0.982143	0.96	0.45	0.9375	0.733333	0.857143	0.8	0.622222	0.533333	0.55	0.538462	0.5	0.46875	0.454545	0.363636	0.321429	0.375	0.37037	0.3125	0.129032
		52670.3	0.866667	1	1	1	1	1	0.396552	1	1	0.357143	0.571429	0.692308	1	0.714286	0.5	0.75	1	1	0.8125	1	0.75	0.666667	0.428571	1	0.486486	0.607143	0.73913	0.982143	0.96	0.45	0.9375	0.733333	0.857143	0.8	0.622222	0.533333	0.55	0.538462	0.5	0.46875	0.454545	0.363636	0.321429	0.375	0.37037	0.3125	0.129032
		52756.8	0.866667	1	1	1	1	1	0.396552	1	1	0.357143	0.571429	0.692308	1	0.714286	0.5	0.75	1	1	0.8125	1	0.75	0.666667	0.428571	1	0.486486	0.607143	0.73913	0.982143	0.96	0.45	0.9375	0.733333	0.857143	0.8	0.622222	0.533333	0.55	0.538462	0.5	0.46875	0.454545	0.363636	0.321429	0.375	0.37037	0.3125	0.129032
		52843.2	0.866667	1	1	1	1	1	0.396552	1	1	0.357143	0.571429	0.692308	1	0.714286	0.5	0.75	1	1	0.8125	1	0.75	0.666667	0.428571	1	0.486486	0.607143	0.73913	0.982143	0.96	0.45	0.9375	0.733333	0.857143	0.8	0.622222	0.533333	0.55	0.538462	0.5	0.46875	0.454545	0.363636	0.321429	0.375	0.37037	0.3125	0.129032
		52929.7	0.866667	1	1	1	1	1	0.396552	1	1	0.357143	0.571429	0.692308	1	0.714286	0.5	0.75	1	1	0.8125	1	0.75	0.666667	0.428571	1	0.486486	0.607143	0.73913	0.982143	0.96	0.45	0.9375	0.733333	0.857143	0.8	0.622222	0.533333	0.55	0.538462	0.5	0.46875	0.454545	0.363636	0.321429	0.375	0.37037	0.3125	0.129032
		53016.2	0.866667	1	1	1	1	1	0.396552	1	1	0.357143	0.571429	0.692308	1	0.714286	0.5	0.75	1	1	0.8125	1	0.75	0.666667	0.428571	1	0.486486	0.607143	0.73913	0.982143	0.96	0.45	0.9375	0.733333	0.857143	0.8	0.622222	0.533333	0.55	0.538462	0.5	0.46875	0.454545	0.363636	0.321429	0.375	0.37037	0.3125	0.129032
		53102.7	0.866667	1	1	1	1	1	0.396552	1	1	0.357143	0.571429	0.692308	1	0.714286	0.5	0.75	1	1	0.8125	1	0.75	0.666667	0.428571	1	0.486486	0.607143	0.73913	0.982143	0.96	0.45	0.9375	0.733333	0.857143	0.8	0.622222	0.533333	0.55	0.538462	0.5	0.46875	0.454545	0.363636	0.321429	0.375	0.37037	0.3125	0.129032
		53189.2	0.866667	1	1	1	1	1	0.396552	1	1	0.357143	0.571429	0.692308	1	0.714286	0.5	0.75	1	1	0.8125	1	0.75	0.666667	0.428571	1	0.486486	0.607143	0.73913	0.982143	0.96	0.45	0.9375	0.733333	0.857143	0.8	0.622222	0.533333	0.55	0.538462	0.5	0.46875	0.454545	0.363636	0.321429	0.375	0.37037	0.3125	0.129032
		53275.7	0.866667	1	1	1	1	1	0.396552	1	1	0.357143	0.571429	0.692308	1	0.714286	0.5	0.75	1	1	0.8125	1	0.75	0.666667	0.428571	1	0.486486	0.607143	0.73913	0.982143	0.96	0.45	0.9375	0.733333	0.857143	0.8	0.622222	0.533333	0.55	0.538462	0.5	0.46875	0.454545	0.363636	0.321429	0.375	0.37037	0.3125	0.129032
		53362.2	0.866667	1	1	1	1	1	0.396552	1	1	0.357143	0.571429	0.692308	1	0.714286	0.5	0.75	1	1	0.8125	1	0.75	0.666667	0.428571	1	0.486486	0.607143	0.73913	0.982143	0.96	0.45	0.9375	0.733333	0.857143	0.8	0.622222	0.533333	0.55	0.538462	0.5	0.46875	0.454545	0.363636	0.321429	0.375	0.37037	0.3125	0.129032
		53448.6	0.866667	1	1	1	1	1	0.396552	1	1	0.357143	0.571429	0.692308	1	0.714286	0.5	0.75	1	1	0.8125	1	0.75	0.666667	0.428571	1	0.486486	0.607143	0.73913	0.982143	0.96	0.45	0.9375	0.733333	0.857143	0.8	0.622222	0.533333	0.55	0.538462	0.5	0.46875	0.454545	0.363636	0.321429	0.375	0.37037	0.3125	0.129032
		53535.1	0.866667	1	1	1	1	1	0.396552	1	1	0.357143	0.571429	0.692308	1	0.714286	0.5	0.75	1	1	0.8125	1	0.75	0.666667	0.428571	1	0.486486	0.607143	0.73913	0.982143	0.96	0.45	0.9375	0.733333	0.857143	0.8	0.622222	0.533333	0.55	0.538462	0.5	0.46875	0.454545	0.363636	0.321429	0.375	0.37037	0.3125	0.129032
		53621.6	0.866667	1	1	1	1	1	0.396552	1	1	0.357143	0.571429	0.692308	1	0.714286	0.5	0.75	1	1	0.8125	1	0.75	0.666667	0.428571	1	0.486486	0.607143	0.73913	0.982143	0.96	0.45	0.9375	0.733333	0.857143	0.8	0.622222	0.533333	0.55	0.538462	0.5	0.46875	0.454545	0.363636	0.321429	0.375	0.37037	0.3125	0.129032
		53708.1	0.866667	1	1	1	1	1	0.396552	1	1	0.357143	0.571429	0.692308	1	0.714286	0.5	0.75	1	1	0.8125	1	0.75	0.666667	0.428571	1	0.486486	0.607143	0.73913	0.982143	0.96	0.45	0.9375	0.733333	0.857143	0.8	0.622222	0.533333	0.55	0.538462	0.5	0.46875	0.454545	0.363636	0.321429	0.375	0.37037	0.3125	0.129032
		53794.6	0.866667	1	1	1	1	1	0.396552	1	1	0.357143	0.571429	0.692308	1	0.714286	0.5	0.75	1	1	0.8125	1	0.75	0.666667	0.428571	1	0.486486	0.607143	0.73913	0.982143	0.96	0.45	0.9375	0.733333	0.857143	0.8	0.622222	0.533333	0.55	0.538462	0.5	0.46875	0.454545	0.363636	0.321429	0.375	0.37037	0.3125	0.129032
		53881.1	0.866667	1	1	1	1	1	0.396552	1	1	0.357143	0.571429	0.692308	1	0.714286	0.5	0.75	1	1	0.8125	1	0.75	0.666667	0.428571	1	0.486486	0.607143	0.73913	0.982143	0.96	0.45	0.9375	0.733333	0.857143	0.8	0.622222	0.533333	0.55	0.538462	0.5	0.46875	0.454545	0.363636	0.321429	0.375	0.37037	0.3125	0.129032
		53967.6	0.866667	1	1	1	1	1	0.396552	1	1	0.357143	0.571429	0.692308	1	0.714286	0.5	0.75	1	1	0.8125	1	0.75	0.666667	0.428571	1	0.486486	0.607143	0.73913	0.982143	0.96	0.45	0.9375	0.733333	0.857143	0.8	0.622222	0.533333	0.55	0.538462	0.5	0.46875	0.454545	0.363636	0.321429	0.375	0.37037	0.3125	0.129032
		54054.1	0.866667	1	1	1	1	1	0.396552	1	1	0.357143	0.571429	0.692308	1	0.714286	0.5	0.75	1	1	0.8125	1	0.75	0.666667	0.428571	1	0.486486	0.607143	0.73913	0.982143	0.96	0.45	0.9375	0.733333	0.857143	0.8	0.622222	0.533333	0.55	0.538462	0.5	0.46875	0.454545	0.363636	0.321429	0.375	0.37037	0.3125	0.129032
		54140.5	0.866667	1	1	1	1	1	0.396552	1	1	0.357143	0.571429	0.692308	1	0.714286	0.5	0.75	1	1	0.8125	1	0.75	0.666667	0.428571	1	0.486486	0.607143	0.73913	0.982143	0.96	0.45	0.9375	0.733333	0.857143	0.8	0.622222	0.533333	0.55	0.538462	0.5	0.46875	0.454545	0.363636	0.321429	0.375	0.37037	0.3125	0.129032
		54227	0.866667	1	1	1	1	1	0.396552	1	1	0.357143	0.571429	0.692308	1	0.714286	0.5	0.75	1	1	0.8125	1	0.75	0.666667	0.428571	1	0.486486	0.607143	0.73913	0.982143	0.96	0.45	0.9375	0.733333	0.857143	0.8	0.622222	0.533333	0.55	0.538462	0.5	0.46875	0.454545	0.363636	0.321429	0.375	0.37037	0.3125	0.129032
		54313.5	0.866667	1	1	1	1	1	0.396552	1	1	0.357143	0.571429	0.692308	1	0.714286	0.5	0.75	1	1	0.8125	1	0.75	0.666667	0.428571	1	0.486486	0.607143	0.73913	0.982143	0.96	0.45	0.9375	0.733333	0.857143	0.8	0.622222	0.533333	0.55	0.538462	0.5	0.46875	0.454545	0.363636	0.321429	0.375	0.37037	0.3125	0.129032
		54400	0.866667	1	1	1	1	1	0.396552	1	1	0.357143	0.571429	0.692308	1	0.714286	0.5	0.75	1	1	0.8125	1	0.75	0.666667	0.428571	1	0.486486	0.607143	0.73913	0.982143	0.96	0.45	0.9375	0.733333	0.857143	0.8	0.622222	0.533333	0.55	0.538462	0.5	0.46875	0.454545	0.363636	0.321429	0.375	0.37037	0.3125	0.129032
		54486.5	0.866667	1	1	1	1	1	0.396552	1	1	0.357143	0.571429	0.692308	1	0.714286	0.5	0.75	1	1	0.8125	1	0.75	0.666667	0.428571	1	0.486486	0.607143	0.73913	0.982143	0.96	0.45	0.9375	0.733333	0.857143	0.8	0.622222	0.533333	0.55	0.538462	0.5	0.46875	0.454545	0.363636	0.321429	0.375	0.37037	0.3125	0.129032
		54573	0.866667	1	1	1	1	1	0.396552	1	1	0.357143	0.571429	0.692308	1	0.714286	0.5	0.75	1	1	0.8125	1	0.75	0.666667	0.428571	1	0.486486	0.607143	0.73913	0.982143	0.96	0.45	0.9375	0.733333	0.857143	0.8	0.622222	0.533333	0.55	0.538462	0.5	0.46875	0.454545	0.363636	0.321429	0.375	0.37037	0.3125	0.129032
		54659.5	0.866667	1	1	1	1	1	0.396552	1	1	0.357143	0.571429	0.692308	1	0.714286	0.5	0.75	1	1	0.8125	1	0.75	0.666667	0.428571	1	0.486486	0.607143	0.73913	0.982143	0.96	0.45	0.9375	0.733333	0.857143	0.8	0.622222	0.533333	0.55	0.538462	0.5	0.46875	0.454545	0.363636	0.321429	0.375	0.37037	0.3125	0.129032
		54745.9	0.866667	1	1	1	1	1	0.396552	1	1	0.357143	0.571429	0.692308	1	0.714286	0.5	0.75	1	1	0.8125	1	0.75	0.666667	0.428571	1	0.486486	0.607143	0.73913	0.982143	0.96	0.45	0.9375	0.733333	0.857143	0.8	0.622222	0.533333	0.55	0.538462	0.5	0.46875	0.454545	0.363636	0.321429	0.375	0.37037	0.3125	0.129032
		54832.4	0.866667	1	1	1	1	1	0.396552	1	1	0.357143	0.571429	0.692308	1	0.714286	0.5	0.75	1	1	0.8125	1	0.75	0.666667	0.428571	1	0.567568	0.607143	0.73913	0.982143	0.96	0.45	0.9375	0.733333	0.857143	0.8	0.622222	0.533333	0.55	0.538462	0.5	0.46875	0.454545	0.363636	0.321429	0.375	0.37037	0.3125	0.129032
		54918.9	0.866667	1	1	1	1	1	0.396552	1	1	0.357143	0.571429	0.692308	1	0.714286	0.5	0.75	1	1	0.8125	1	0.75	0.666667	0.428571	1	0.567568	0.607143	0.73913	0.982143	0.96	0.45	0.9375	0.733333	0.857143	0.8	0.622222	0.533333	0.55	0.538462	0.5	0.46875	0.454545	0.363636	0.321429	0.375	0.37037	0.3125	0.129032
		55005.4	0.866667	1	1	1	1	1	0.396552	1	1	0.357143	0.571429	0.692308	1	0.714286	0.5	0.75	1	1	0.8125	1	0.75	0.666667	0.428571	1	0.567568	0.607143	0.73913	0.982143	0.96	0.45	0.9375	0.733333	0.857143	0.8	0.622222	0.533333	0.55	0.538462	0.5	0.46875	0.454545	0.363636	0.321429	0.375	0.37037	0.3125	0.129032
		55091.9	0.866667	1	1	1	1	1	0.396552	1	1	0.357143	0.571429	0.692308	1	0.714286	0.5	0.75	1	1	0.8125	1	0.75	0.666667	0.428571	1	0.567568	0.607143	0.73913	0.982143	0.96	0.45	0.9375	0.733333	0.857143	0.8	0.622222	0.533333	0.55	0.538462	0.5	0.46875	0.454545	0.363636	0.321429	0.375	0.37037	0.3125	0.129032
		55178.4	0.866667	1	1	1	1	1	0.396552	1	1	0.357143	0.571429	0.692308	1	0.714286	0.5	0.75	1	1	0.8125	1	0.75	0.666667	0.428571	1	0.567568	0.607143	0.73913	0.982143	0.96	0.45	0.9375	0.733333	0.857143	0.8	0.622222	0.533333	0.55	0.538462	0.5	0.46875	0.454545	0.363636	0.321429	0.375	0.37037	0.3125	0.129032
		55264.9	0.866667	1	1	1	1	1	0.396552	1	1	0.357143	0.571429	0.692308	1	0.714286	0.5	0.75	1	1	0.8125	1	0.75	0.666667	0.428571	1	0.567568	0.607143	0.73913	0.982143	0.96	0.45	0.9375	0.733333	0.857143	0.8	0.622222	0.533333	0.55	0.538462	0.5	0.46875	0.454545	0.363636	0.321429	0.375	0.37037	0.3125	0.129032
		55351.4	0.866667	1	1	1	1	1	0.396552	1	1	0.357143	0.571429	0.692308	1	0.714286	0.5	0.75	1	1	0.8125	1	0.75	0.666667	0.428571	1	0.567568	0.607143	0.73913	0.982143	0.96	0.45	0.9375	0.733333	0.857143	0.8	0.622222	0.533333	0.55	0.538462	0.5	0.46875	0.454545	0.363636	0.321429	0.375	0.37037	0.3125	0.129032
		55437.8	0.866667	1	1	1	1	1	0.396552	1	1	0.357143	0.571429	0.692308	1	0.714286	0.5	0.75	1	1	0.8125	1	0.75	0.666667	0.428571	1	0.567568	0.607143	0.73913	0.982143	0.96	0.45	0.9375	0.733333	0.857143	0.8	0.622222	0.533333	0.55	0.538462	0.5	0.46875	0.454545	0.363636	0.321429	0.375	0.37037	0.3125	0.129032
		55524.3	0.866667	1	1	1	1	1	0.396552	1	1	0.357143	0.571429	0.692308	1	0.714286	0.5	0.75	1	1	0.8125	1	0.75	0.666667	0.428571	1	0.567568	0.607143	0.73913	0.982143	0.96	0.45	0.9375	0.733333	0.857143	0.8	0.622222	0.533333	0.55	0.538462	0.5	0.46875	0.454545	0.363636	0.321429	0.375	0.37037	0.3125	0.129032
		55610.8	0.866667	1	1	1	1	1	0.396552	1	1	0.357143	0.571429	0.692308	1	0.714286	0.5	0.75	1	1	0.8125	1	0.75	0.666667	0.428571	1	0.567568	0.607143	0.73913	0.982143	0.96	0.45	0.9375	0.733333	0.857143	0.8	0.622222	0.533333	0.55	0.538462	0.5	0.46875	0.454545	0.363636	0.321429	0.375	0.37037	0.3125	0.129032
		55697.3	0.866667	1	1	1	1	1	0.396552	1	1	0.357143	0.571429	0.692308	1	0.714286	0.5	0.75	1	1	0.8125	1	0.75	0.666667	0.428571	1	0.567568	0.607143	0.73913	0.982143	0.96	0.45	0.9375	0.733333	0.857143	0.8	0.622222	0.533333	0.55	0.538462	0.5	0.46875	0.454545	0.363636	0.321429	0.375	0.37037	0.3125	0.129032
		55783.8	0.866667	1	1	1	1	1	0.396552	1	1	0.357143	0.571429	0.692308	1	0.714286	0.5	0.75	1	1	0.8125	1	0.75	0.666667	0.428571	1	0.567568	0.607143	0.73913	0.982143	0.96	0.45	0.9375	0.733333	0.857143	0.8	0.622222	0.533333	0.55	0.538462	0.5	0.46875	0.454545	0.363636	0.321429	0.375	0.37037	0.3125	0.129032
		55870.3	0.866667	1	1	1	1	1	0.396552	1	1	0.357143	0.571429	0.692308	1	0.714286	0.5	0.75	1	1	0.8125	1	0.75	0.666667	0.428571	1	0.567568	0.607143	0.73913	0.982143	0.96	0.45	0.9375	0.733333	0.857143	0.8	0.622222	0.533333	0.55	0.538462	0.5	0.46875	0.454545	0.363636	0.321429	0.375	0.37037	0.3125	0.129032
		55956.8	0.866667	1	1	1	1	1	0.396552	1	1	0.357143	0.571429	0.692308	1	0.714286	0.5	0.75	1	1	0.8125	1	0.75	0.666667	0.428571	1	0.567568	0.607143	0.73913	0.982143	0.96	0.45	0.9375	0.733333	0.857143	0.8	0.622222	0.533333	0.55	0.538462	0.5	0.46875	0.454545	0.363636	0.321429	0.375	0.37037	0.3125	0.129032
		56043.2	0.866667	1	1	1	1	1	0.396552	1	1	0.357143	0.571429	0.692308	1	0.714286	0.5	0.75	1	1	0.8125	1	0.75	0.666667	0.428571	1	0.567568	0.607143	0.73913	0.982143	0.96	0.45	0.9375	0.733333	0.857143	0.8	0.622222	0.533333	0.55	0.538462	0.5	0.46875	0.454545	0.363636	0.321429	0.375	0.37037	0.3125	0.129032
		56129.7	0.866667	1	1	1	1	1	0.396552	1	1	0.357143	0.571429	0.692308	1	0.714286	0.5	0.75	1	1	0.8125	1	0.75	0.666667	0.428571	1	0.567568	0.607143	0.73913	0.982143	0.96	0.45	0.9375	0.733333	0.857143	0.8	0.622222	0.533333	0.55	0.538462	0.5	0.46875	0.454545	0.363636	0.321429	0.375	0.37037	0.3125	0.129032
		56216.2	0.866667	1	1	1	1	1	0.396552	1	1	0.357143	0.571429	0.692308	1	0.714286	0.5	0.75	1	1	0.8125	1	0.75	0.666667	0.428571	1	0.567568	0.607143	0.73913	0.982143	0.96	0.45	0.9375	0.733333	0.857143	0.8	0.622222	0.533333	0.55	0.538462	0.5	0.46875	0.454545	0.363636	0.321429	0.375	0.37037	0.3125	0.129032
		56302.7	0.866667	1	1	1	1	1	0.396552	1	1	0.357143	0.571429	0.692308	1	0.714286	0.5	0.75	1	1	0.8125	1	0.75	0.666667	0.428571	1	0.567568	0.607143	0.73913	0.982143	0.96	0.45	0.9375	0.733333	0.857143	0.8	0.622222	0.533333	0.55	0.538462	0.5	0.46875	0.454545	0.363636	0.321429	0.375	0.37037	0.3125	0.129032
		56389.2	0.866667	1	1	1	1	1	0.396552	1	1	0.357143	0.571429	0.692308	1	0.714286	0.5	0.75	1	1	0.8125	1	0.75	0.666667	0.428571	1	0.567568	0.607143	0.73913	0.982143	0.96	0.45	0.9375	0.733333	0.857143	0.8	0.622222	0.533333	0.55	0.538462	0.5	0.46875	0.454545	0.363636	0.321429	0.375	0.37037	0.3125	0.129032
		56475.7	0.866667	1	1	1	1	1	0.396552	1	1	0.357143	0.571429	0.692308	1	0.714286	0.5	0.75	1	1	0.8125	1	0.75	0.666667	0.428571	1	0.567568	0.607143	0.73913	0.982143	0.96	0.45	0.9375	0.733333	0.857143	0.8	0.622222	0.533333	0.55	0.538462	0.5	0.46875	0.454545	0.363636	0.321429	0.375	0.37037	0.3125	0.129032
		56562.2	0.866667	1	1	1	1	1	0.396552	1	1	0.357143	0.571429	0.692308	1	0.714286	0.5	0.75	1	1	0.8125	1	0.75	0.666667	0.428571	1	0.567568	0.607143	0.73913	0.982143	0.96	0.45	0.9375	0.733333	0.857143	0.8	0.622222	0.533333	0.55	0.538462	0.5	0.46875	0.454545	0.363636	0.321429	0.375	0.37037	0.3125	0.129032
		56648.6	0.866667	1	1	1	1	1	0.396552	1	1	0.357143	0.571429	0.692308	1	0.714286	0.5	0.75	1	1	0.8125	1	0.75	0.666667	0.428571	1	0.567568	0.607143	0.73913	0.982143	0.96	0.45	0.9375	0.733333	0.857143	0.8	0.622222	0.533333	0.55	0.538462	0.5	0.46875	0.454545	0.363636	0.321429	0.375	0.37037	0.3125	0.129032
		56735.1	0.866667	1	1	1	1	1	0.396552	1	1	0.357143	0.571429	0.692308	1	0.714286	0.5	0.75	1	1	0.8125	1	0.75	0.666667	0.428571	1	0.567568	0.607143	0.73913	0.982143	0.96	0.45	0.9375	0.733333	0.857143	0.8	0.622222	0.533333	0.55	0.538462	0.5	0.46875	0.454545	0.363636	0.321429	0.375	0.37037	0.3125	0.129032
		56821.6	0.866667	1	1	1	1	1	0.396552	1	1	0.357143	0.571429	0.692308	1	0.714286	0.5	0.75	1	1	0.8125	1	0.75	0.666667	0.428571	1	0.567568	0.607143	0.73913	0.982143	0.96	0.45	0.9375	0.733333	0.857143	0.8	0.622222	0.533333	0.55	0.538462	0.5	0.46875	0.454545	0.363636	0.321429	0.375	0.37037	0.3125	0.129032
		56908.1	0.866667	1	1	1	1	1	0.396552	1	1	0.357143	0.571429	0.692308	1	0.714286	0.5	0.75	1	1	0.8125	1	0.75	0.666667	0.428571	1	0.567568	0.607143	0.73913	0.982143	0.96	0.45	0.9375	0.733333	0.857143	0.8	0.622222	0.533333	0.55	0.538462	0.5	0.46875	0.454545	0.363636	0.321429	0.375	0.37037	0.3125	0.129032
		56994.6	0.866667	1	1	1	1	1	0.396552	1	1	0.357143	0.571429	0.692308	1	0.714286	0.5	0.75	1	1	0.8125	1	0.75	0.666667	0.428571	1	0.567568	0.607143	0.73913	0.982143	0.96	0.45	0.9375	0.733333	0.857143	0.8	0.622222	0.533333	0.55	0.538462	0.5	0.46875	0.454545	0.363636	0.321429	0.375	0.37037	0.3125	0.129032
		57081.1	0.866667	1	1	1	1	1	0.396552	1	1	0.357143	0.571429	0.692308	1	0.714286	0.5	0.75	1	1	0.8125	1	0.75	0.666667	0.428571	1	0.567568	0.607143	0.73913	0.982143	0.96	0.45	0.9375	0.733333	0.857143	0.8	0.622222	0.533333	0.55	0.538462	0.5	0.46875	0.454545	0.363636	0.321429	0.375	0.37037	0.3125	0.129032
		57167.6	0.866667	1	1	1	1	1	0.396552	1	1	0.357143	0.571429	0.692308	1	0.714286	0.5	0.75	1	1	0.8125	1	0.75	0.666667	0.428571	1	0.567568	0.607143	0.73913	0.982143	0.96	0.45	0.9375	0.733333	0.857143	0.8	0.622222	0.533333	0.55	0.538462	0.5	0.46875	0.454545	0.363636	0.321429	0.375	0.37037	0.3125	0.129032
		57254.1	0.866667	1	1	1	1	1	0.396552	1	1	0.357143	0.571429	0.692308	1	0.714286	0.5	0.75	1	1	0.8125	1	0.75	0.666667	0.428571	1	0.567568	0.607143	0.73913	0.982143	0.96	0.45	0.9375	0.733333	0.857143	0.8	0.622222	0.533333	0.55	0.538462	0.5	0.46875	0.454545	0.363636	0.321429	0.375	0.37037	0.3125	0.129032
		57340.5	0.866667	1	1	1	1	1	0.396552	1	1	0.357143	0.571429	0.692308	1	0.714286	0.5	0.75	1	1	0.8125	1	0.75	0.666667	0.428571	1	0.567568	0.607143	0.73913	0.982143	0.96	0.45	0.9375	0.733333	0.857143	0.8	0.622222	0.533333	0.55	0.538462	0.5	0.46875	0.454545	0.363636	0.321429	0.375	0.37037	0.3125	0.129032
		57427	0.866667	1	1	1	1	1	0.396552	1	1	0.357143	0.571429	0.692308	1	0.714286	0.5	0.75	1	1	0.8125	1	0.75	0.666667	0.428571	1	0.567568	0.607143	0.73913	0.982143	0.96	0.45	0.9375	0.733333	0.857143	0.8	0.622222	0.533333	0.55	0.538462	0.5	0.46875	0.454545	0.363636	0.321429	0.375	0.37037	0.3125	0.129032
		57513.5	0.866667	1	1	1	1	1	0.396552	1	1	0.357143	0.571429	0.692308	1	0.714286	0.5	0.75	1	1	0.8125	1	0.75	0.666667	0.428571	1	0.567568	0.607143	0.73913	0.982143	0.96	0.45	0.9375	0.733333	0.857143	0.8	0.622222	0.533333	0.55	0.538462	0.5	0.46875	0.454545	0.363636	0.321429	0.375	0.37037	0.3125	0.129032
		57600	0.866667	1	1	1	1	1	0.396552	1	1	0.357143	0.571429	0.692308	1	0.714286	0.5	0.75	1	1	0.8125	1	0.75	0.666667	0.428571	1	0.567568	0.607143	0.73913	0.982143	0.96	0.45	0.9375	0.733333	0.857143	0.8	0.622222	0.533333	0.55	0.538462	0.5	0.46875	0.454545	0.363636	0.321429	0.375	0.37037	0.3125	0.129032
		57686.5	0.866667	1	1	1	1	1	0.396552	1	1	0.357143	0.571429	0.692308	1	0.714286	0.5	0.75	1	1	0.8125	1	0.75	0.666667	0.428571	1	0.567568	0.607143	0.73913	0.982143	0.96	0.45	0.9375	0.733333	0.857143	0.8	0.622222	0.533333	0.55	0.538462	0.5	0.46875	0.454545	0.363636	0.321429	0.375	0.37037	0.3125	0.129032
		57773	0.866667	1	1	1	1	1	0.396552	1	1	0.357143	0.571429	0.692308	1	0.714286	0.5	0.75	1	1	0.8125	1	0.75	0.666667	0.428571	1	0.567568	0.607143	0.73913	0.982143	0.96	0.45	0.9375	0.733333	0.857143	0.8	0.622222	0.533333	0.55	0.538462	0.5	0.46875	0.454545	0.363636	0.321429	0.375	0.37037	0.3125	0.129032
		57859.5	0.866667	1	1	1	1	1	0.396552	1	1	0.357143	0.571429	0.692308	1	0.714286	0.5	0.75	1	1	0.8125	1	0.75	0.666667	0.428571	1	0.567568	0.607143	0.73913	0.982143	0.96	0.45	0.9375	0.733333	0.857143	0.8	0.622222	0.533333	0.55	0.538462	0.5	0.46875	0.454545	0.363636	0.321429	0.375	0.37037	0.3125	0.129032
		57945.9	0.866667	1	1	1	1	1	0.396552	1	1	0.357143	0.571429	0.692308	1	0.714286	0.5	0.75	1	1	0.8125	1	0.75	0.666667	0.428571	1	0.567568	0.607143	0.73913	0.982143	0.96	0.45	0.9375	0.733333	0.857143	0.8	0.622222	0.533333	0.55	0.538462	0.5	0.46875	0.454545	0.363636	0.321429	0.375	0.37037	0.3125	0.129032
		58032.4	0.866667	1	1	1	1	1	0.396552	1	1	0.357143	0.571429	0.692308	1	0.714286	0.5	0.75	1	1	0.8125	1	0.75	0.666667	0.428571	1	0.567568	0.607143	0.73913	0.982143	0.96	0.45	0.9375	0.733333	0.857143	0.8	0.622222	0.533333	0.55	0.538462	0.5	0.46875	0.454545	0.363636	0.321429	0.375	0.37037	0.3125	0.129032
		58118.9	0.866667	1	1	1	1	1	0.396552	1	1	0.357143	0.571429	0.692308	1	0.714286	0.5	0.75	1	1	0.8125	1	0.75	0.666667	0.428571	1	0.567568	0.607143	0.73913	0.982143	0.96	0.45	0.9375	0.733333	0.857143	0.8	0.622222	0.533333	0.55	0.538462	0.5	0.46875	0.454545	0.363636	0.321429	0.375	0.37037	0.3125	0.129032
		58205.4	0.866667	1	1	1	1	1	0.396552	1	1	0.357143	0.571429	0.692308	1	0.714286	0.5	0.75	1	1	0.8125	1	0.75	0.666667	0.428571	1	0.567568	0.607143	0.73913	0.982143	0.96	0.45	0.9375	0.733333	0.857143	0.8	0.622222	0.533333	0.55	0.538462	0.5	0.46875	0.454545	0.363636	0.321429	0.375	0.37037	0.3125	0.129032
		58291.9	0.866667	1	1	1	1	1	0.396552	1	1	0.357143	0.571429	0.692308	1	0.714286	0.5	0.75	1	1	0.8125	1	0.75	0.666667	0.428571	1	0.567568	0.607143	0.73913	0.982143	0.96	0.45	0.9375	0.733333	0.857143	0.8	0.622222	0.533333	0.55	0.538462	0.5	0.46875	0.454545	0.363636	0.321429	0.375	0.37037	0.3125	0.129032
		58378.4	0.866667	1	1	1	1	1	0.396552	1	1	0.357143	0.571429	0.692308	1	0.714286	0.5	0.75	1	1	0.8125	1	0.75	0.666667	0.428571	1	0.567568	0.607143	0.73913	0.982143	0.96	0.45	0.9375	0.733333	0.857143	0.8	0.622222	0.533333	0.55	0.538462	0.5	0.46875	0.454545	0.363636	0.321429	0.375	0.37037	0.3125	0.129032
		58464.9	0.866667	1	1	1	1	1	0.396552	1	1	0.357143	0.571429	0.692308	1	0.714286	0.5	0.75	1	1	0.8125	1	0.75	0.666667	0.428571	1	0.567568	0.607143	0.73913	0.982143	0.96	0.45	0.9375	0.733333	0.857143	0.8	0.622222	0.533333	0.55	0.538462	0.5	0.46875	0.454545	0.363636	0.321429	0.375	0.37037	0.3125	0.129032
		58551.4	0.866667	1	1	1	1	1	0.396552	1	1	0.357143	0.571429	0.692308	1	0.714286	0.5	0.75	1	1	0.8125	1	0.75	0.666667	0.428571	1	0.567568	0.607143	0.73913	0.982143	0.96	0.45	0.9375	0.733333	0.857143	0.8	0.622222	0.533333	0.55	0.538462	0.5	0.46875	0.454545	0.363636	0.321429	0.375	0.37037	0.3125	0.129032
		58637.8	0.866667	1	1	1	1	1	0.396552	1	1	0.357143	0.571429	0.692308	1	0.714286	0.5	0.75	1	1	0.8125	1	0.75	0.666667	0.428571	1	0.567568	0.607143	0.73913	0.982143	0.96	0.45	0.9375	0.733333	0.857143	0.8	0.622222	0.533333	0.55	0.538462	0.5	0.46875	0.454545	0.363636	0.321429	0.375	0.37037	0.3125	0.129032
		58724.3	0.866667	1	1	1	1	1	0.396552	1	1	0.357143	0.571429	0.692308	1	0.714286	0.5	0.75	1	1	0.8125	1	0.75	0.666667	0.428571	1	0.567568	0.607143	0.73913	0.982143	0.96	0.45	0.9375	0.733333	0.857143	0.8	0.622222	0.533333	0.55	0.538462	0.5	0.46875	0.454545	0.363636	0.321429	0.375	0.37037	0.3125	0.129032
		58810.8	0.866667	1	1	1	1	1	0.396552	1	1	0.357143	0.571429	0.692308	1	0.714286	0.5	0.75	1	1	0.8125	1	0.75	0.666667	0.428571	1	0.567568	0.607143	0.73913	0.982143	0.96	0.45	0.9375	0.733333	0.857143	0.8	0.622222	0.533333	0.55	0.538462	0.5	0.46875	0.454545	0.363636	0.321429	0.375	0.37037	0.3125	0.129032
		58897.3	0.866667	1	1	1	1	1	0.396552	1	1	0.357143	0.571429	0.692308	1	0.714286	0.5	0.75	1	1	0.8125	1	0.75	0.666667	0.428571	1	0.567568	0.607143	0.73913	0.982143	0.96	0.45	0.9375	0.733333	0.857143	0.8	0.622222	0.533333	0.55	0.538462	0.5	0.46875	0.454545	0.363636	0.321429	0.375	0.37037	0.3125	0.129032
		58983.8	0.866667	1	1	1	1	1	0.396552	1	1	0.357143	0.571429	0.692308	1	0.714286	0.5	0.75	1	1	0.8125	1	0.75	0.666667	0.428571	1	0.567568	0.607143	0.73913	0.982143	0.96	0.45	0.9375	0.733333	0.857143	0.8	0.622222	0.533333	0.55	0.538462	0.5	0.46875	0.454545	0.363636	0.321429	0.375	0.37037	0.3125	0.129032
		59070.3	0.866667	1	1	1	1	1	0.396552	1	1	0.357143	0.571429	0.692308	1	0.714286	0.5	0.75	1	1	0.8125	1	0.75	0.666667	0.428571	1	0.567568	0.607143	0.73913	0.982143	0.96	0.45	0.9375	0.733333	0.857143	0.8	0.622222	0.533333	0.55	0.538462	0.5	0.46875	0.454545	0.363636	0.321429	0.375	0.37037	0.3125	0.129032
		59156.8	0.866667	1	1	1	1	1	0.396552	1	1	0.357143	0.571429	0.692308	1	0.714286	0.5	0.75	1	1	0.8125	1	0.75	0.666667	0.428571	1	0.567568	0.607143	0.73913	0.982143	0.96	0.45	0.9375	0.733333	0.857143	0.8	0.622222	0.533333	0.55	0.538462	0.5	0.46875	0.454545	0.363636	0.321429	0.375	0.37037	0.3125	0.129032
		59243.2	0.866667	1	1	1	1	1	0.396552	1	1	0.357143	0.571429	0.692308	1	0.714286	0.5	0.75	1	1	0.8125	1	0.75	0.666667	0.428571	1	0.567568	0.607143	0.73913	0.982143	0.96	0.45	0.9375	0.733333	0.857143	0.8	0.622222	0.533333	0.55	0.538462	0.5	0.46875	0.454545	0.363636	0.321429	0.375	0.37037	0.3125	0.129032
		59329.7	0.866667	1	1	1	1	1	0.396552	1	1	0.357143	0.571429	0.692308	1	0.714286	0.5	0.75	1	1	0.8125	1	0.75	0.666667	0.428571	1	0.567568	0.607143	0.73913	0.982143	0.96	0.45	0.9375	0.733333	0.857143	0.8	0.622222	0.533333	0.55	0.538462	0.5	0.46875	0.454545	0.363636	0.321429	0.375	0.37037	0.3125	0.129032
		59416.2	0.866667	1	1	1	1	1	0.396552	1	1	0.357143	0.571429	0.692308	1	0.714286	0.5	0.75	1	1	0.8125	1	0.75	0.666667	0.428571	1	0.567568	0.607143	0.73913	0.982143	0.96	0.45	0.9375	0.733333	0.857143	0.8	0.622222	0.533333	0.55	0.538462	0.5	0.46875	0.454545	0.363636	0.321429	0.375	0.37037	0.3125	0.129032
		59502.7	0.866667	1	1	1	1	1	0.396552	1	1	0.357143	0.571429	0.692308	1	0.714286	0.5	0.75	1	1	0.8125	1	0.75	0.666667	0.428571	1	0.567568	0.607143	0.73913	0.982143	0.96	0.45	0.9375	0.733333	0.857143	0.8	0.622222	0.533333	0.55	0.538462	0.5	0.46875	0.454545	0.363636	0.321429	0.375	0.37037	0.3125	0.129032
		59589.2	0.866667	1	1	1	1	1	0.396552	1	1	0.357143	0.571429	0.692308	1	0.714286	0.5	0.75	1	1	0.8125	1	0.75	0.666667	0.428571	1	0.567568	0.607143	0.73913	0.982143	0.96	0.45	0.9375	0.733333	0.857143	0.8	0.622222	0.533333	0.55	0.538462	0.5	0.46875	0.454545	0.363636	0.321429	0.375	0.37037	0.3125	0.129032
		59675.7	0.866667	1	1	1	1	1	0.396552	1	1	0.357143	0.571429	0.692308	1	0.714286	0.5	0.75	1	1	0.8125	1	0.75	0.666667	0.428571	1	0.567568	0.607143	0.73913	0.982143	0.96	0.45	0.9375	0.733333	0.857143	0.8	0.622222	0.533333	0.55	0.538462	0.5	0.46875	0.454545	0.363636	0.321429	0.375	0.37037	0.3125	0.129032
		59762.2	0.866667	1	1	1	1	1	0.396552	1	1	0.357143	0.571429	0.692308	1	0.714286	0.5	0.75	1	1	0.8125	1	0.75	0.666667	0.428571	1	0.567568	0.607143	0.73913	0.982143	0.96	0.45	0.9375	0.733333	0.857143	0.8	0.622222	0.533333	0.55	0.538462	0.5	0.46875	0.454545	0.363636	0.321429	0.375	0.37037	0.3125	0.129032
		59848.6	0.866667	1	1	1	1	1	0.396552	1	1	0.357143	0.571429	0.692308	1	0.714286	0.5	0.75	1	1	0.8125	1	0.75	0.666667	0.428571	1	0.567568	0.607143	0.73913	0.982143	0.96	0.45	0.9375	0.733333	0.857143	0.8	0.622222	0.533333	0.55	0.538462	0.5	0.46875	0.454545	0.363636	0.321429	0.375	0.37037	0.3125	0.129032
		59935.1	0.866667	1	1	1	1	1	0.396552	1	1	0.357143	0.571429	0.692308	1	0.714286	0.5	0.75	1	1	0.8125	1	0.75	0.666667	0.428571	1	0.567568	0.607143	0.73913	0.982143	0.96	0.45	0.9375	0.733333	0.857143	0.8	0.622222	0.533333	0.55	0.538462	0.5	0.46875	0.454545	0.363636	0.321429	0.375	0.37037	0.3125	0.129032
		60021.6	0.866667	1	1	1	1	1	0.396552	1	1	0.357143	0.571429	0.692308	1	0.714286	0.5	0.75	1	1	0.8125	1	0.75	0.666667	0.428571	1	0.567568	0.607143	0.73913	0.982143	0.96	0.45	0.9375	0.733333	0.857143	0.8	0.622222	0.533333	0.55	0.538462	0.5	0.46875	0.454545	0.363636	0.321429	0.375	0.37037	0.3125	0.129032
		60108.1	0.866667	1	1	1	1	1	0.396552	1	1	0.357143	0.571429	0.692308	1	0.714286	0.5	0.75	1	1	0.8125	1	0.75	0.666667	0.428571	1	0.567568	0.607143	0.73913	0.982143	0.96	0.45	0.9375	0.733333	0.857143	0.8	0.622222	0.533333	0.55	0.538462	0.5	0.46875	0.454545	0.363636	0.321429	0.375	0.37037	0.3125	0.129032
		60194.6	0.866667	1	1	1	1	1	0.396552	1	1	0.357143	0.571429	0.692308	1	0.714286	0.5	0.75	1	1	0.8125	1	0.75	0.666667	0.428571	1	0.567568	0.607143	0.73913	0.982143	0.96	0.45	0.9375	0.733333	0.857143	0.8	0.622222	0.533333	0.55	0.538462	0.5	0.46875	0.454545	0.363636	0.321429	0.375	0.37037	0.3125	0.129032
		60281.1	0.866667	1	1	1	1	1	0.396552	1	1	0.357143	0.571429	0.692308	1	0.714286	0.5	0.75	1	1	0.8125	1	0.75	0.666667	0.428571	1	0.567568	0.607143	0.73913	0.982143	0.96	0.45	0.9375	0.733333	0.857143	0.8	0.622222	0.533333	0.55	0.538462	0.5	0.46875	0.454545	0.363636	0.321429	0.375	0.37037	0.3125	0.129032
		60367.6	0.866667	1	1	1	1	1	0.396552	1	1	0.357143	0.571429	0.692308	1	0.714286	0.5	0.75	1	1	0.8125	1	0.75	0.666667	0.428571	1	0.567568	0.607143	0.73913	0.982143	0.96	0.45	0.9375	0.733333	0.857143	0.8	0.622222	0.533333	0.55	0.538462	0.5	0.46875	0.454545	0.363636	0.321429	0.375	0.37037	0.3125	0.129032
		60454.1	0.866667	1	1	1	1	1	0.396552	1	1	0.357143	0.571429	0.692308	1	0.714286	0.5	0.75	1	1	0.8125	1	0.75	0.666667	0.428571	1	0.567568	0.607143	0.73913	0.982143	0.96	0.45	0.9375	0.733333	0.857143	0.8	0.622222	0.533333	0.55	0.538462	0.5	0.46875	0.454545	0.363636	0.321429	0.375	0.37037	0.3125	0.129032
		60540.5	0.866667	1	1	1	1	1	0.396552	1	1	0.357143	0.571429	0.692308	1	0.714286	0.5	0.75	1	1	0.8125	1	0.75	0.666667	0.428571	1	0.567568	0.607143	0.73913	0.982143	0.96	0.45	0.9375	0.733333	0.857143	0.8	0.622222	0.533333	0.55	0.538462	0.5	0.46875	0.454545	0.363636	0.321429	0.375	0.37037	0.3125	0.129032
		60627	0.866667	1	1	1	1	1	0.396552	1	1	0.357143	0.571429	0.692308	1	0.714286	0.5	0.75	1	1	0.8125	1	0.75	0.666667	0.428571	1	0.567568	0.607143	0.73913	0.982143	0.96	0.45	0.9375	0.733333	0.857143	0.8	0.622222	0.533333	0.55	0.538462	0.5	0.46875	0.454545	0.363636	0.321429	0.375	0.37037	0.3125	0.129032
		60713.5	0.866667	1	1	1	1	1	0.396552	1	1	0.357143	0.571429	0.692308	1	0.714286	0.5	0.75	1	1	0.8125	1	0.75	0.666667	0.428571	1	0.567568	0.607143	0.73913	0.982143	0.96	0.45	0.9375	0.733333	0.857143	0.8	0.622222	0.533333	0.55	0.538462	0.5	0.46875	0.454545	0.363636	0.321429	0.375	0.37037	0.3125	0.129032
		60800	0.866667	1	1	1	1	1	0.396552	1	1	0.357143	0.571429	0.692308	1	0.714286	0.5	0.75	1	1	0.8125	1	0.75	0.666667	0.428571	1	0.567568	0.607143	0.73913	0.982143	0.96	0.45	0.9375	0.733333	0.857143	0.8	0.622222	0.533333	0.55	0.538462	0.5	0.46875	0.454545	0.363636	0.321429	0.375	0.37037	0.3125	0.129032
		60886.5	0.866667	1	1	1	1	1	0.396552	1	1	0.357143	0.571429	0.692308	1	0.714286	0.5	0.75	1	1	0.8125	1	0.75	0.666667	0.428571	1	0.567568	0.607143	0.73913	0.982143	0.96	0.45	0.9375	0.733333	0.857143	0.8	0.622222	0.533333	0.55	0.538462	0.5	0.46875	0.454545	0.363636	0.321429	0.375	0.37037	0.3125	0.129032
		60973	0.866667	1	1	1	1	1	0.396552	1	1	0.357143	0.571429	0.692308	1	0.714286	0.5	0.75	1	1	0.8125	1	0.75	0.666667	0.428571	1	0.567568	0.607143	0.73913	0.982143	0.96	0.45	0.9375	0.733333	0.857143	0.8	0.622222	0.533333	0.55	0.538462	0.5	0.46875	0.454545	0.363636	0.321429	0.375	0.37037	0.3125	0.129032
		61059.5	0.866667	1	1	1	1	1	0.396552	1	1	0.357143	0.571429	0.692308	1	0.714286	0.5	0.75	1	1	0.8125	1	0.75	0.666667	0.428571	1	0.567568	0.607143	0.73913	0.982143	0.96	0.45	0.9375	0.733333	0.857143	0.8	0.622222	0.533333	0.55	0.538462	0.5	0.46875	0.454545	0.363636	0.321429	0.375	0.37037	0.3125	0.129032
		61145.9	0.866667	1	1	1	1	1	0.396552	1	1	0.357143	0.571429	0.692308	1	0.714286	0.5	0.75	1	1	0.8125	1	0.75	0.666667	0.428571	1	0.567568	0.607143	0.73913	0.982143	0.96	0.45	0.9375	0.733333	0.857143	0.8	0.622222	0.533333	0.55	0.538462	0.5	0.46875	0.454545	0.363636	0.321429	0.375	0.37037	0.3125	0.129032
		61232.4	0.866667	1	1	1	1	1	0.396552	1	1	0.357143	0.571429	0.692308	1	0.714286	0.5	0.75	1	1	0.8125	1	0.75	0.666667	0.428571	1	0.567568	0.607143	0.73913	0.982143	0.96	0.45	0.9375	0.733333	0.857143	0.8	0.622222	0.533333	0.55	0.538462	0.5	0.46875	0.454545	0.363636	0.321429	0.375	0.37037	0.3125	0.129032
		61318.9	0.866667	1	1	1	1	1	0.396552	1	1	0.357143	0.571429	0.692308	1	0.714286	0.5	0.75	1	1	0.8125	1	0.75	0.666667	0.428571	1	0.567568	0.607143	0.73913	0.982143	0.96	0.45	0.9375	0.733333	0.857143	0.8	0.622222	0.533333	0.55	0.538462	0.5	0.46875	0.454545	0.363636	0.321429	0.375	0.37037	0.3125	0.129032
		61405.4	0.866667	1	1	1	1	1	0.396552	1	1	0.357143	0.571429	0.692308	1	0.714286	0.5	0.75	1	1	0.8125	1	0.75	0.666667	0.428571	1	0.567568	0.607143	0.73913	0.982143	0.96	0.45	0.9375	0.733333	0.857143	0.8	0.622222	0.533333	0.55	0.538462	0.5	0.46875	0.454545	0.363636	0.321429	0.375	0.37037	0.3125	0.129032
		61491.9	0.866667	1	1	1	1	1	0.396552	1	1	0.357143	0.571429	0.692308	1	0.714286	0.5	0.75	1	1	0.8125	1	0.75	0.666667	0.428571	1	0.567568	0.607143	0.73913	0.982143	0.96	0.45	0.9375	0.733333	0.857143	0.8	0.622222	0.533333	0.55	0.538462	0.5	0.46875	0.454545	0.363636	0.321429	0.375	0.37037	0.3125	0.129032
		61578.4	0.866667	1	1	1	1	1	0.396552	1	1	0.357143	0.571429	0.692308	1	0.714286	0.5	0.75	1	1	0.8125	1	0.75	0.666667	0.428571	1	0.567568	0.607143	0.73913	0.982143	0.96	0.45	0.9375	0.733333	0.857143	0.8	0.622222	0.533333	0.55	0.538462	0.5	0.46875	0.454545	0.363636	0.321429	0.375	0.37037	0.3125	0.129032
		61664.9	0.866667	1	1	1	1	1	0.396552	1	1	0.357143	0.571429	0.692308	1	0.714286	0.5	0.75	1	1	0.8125	1	0.75	0.666667	0.428571	1	0.567568	0.607143	0.73913	0.982143	0.96	0.45	0.9375	0.733333	0.857143	0.8	0.622222	0.533333	0.55	0.538462	0.5	0.46875	0.454545	0.363636	0.321429	0.375	0.37037	0.3125	0.129032
		61751.4	0.866667	1	1	1	1	1	0.396552	1	1	0.357143	0.571429	0.692308	1	0.714286	0.5	0.75	1	1	0.8125	1	0.75	0.666667	0.428571	1	0.567568	0.607143	0.73913	0.982143	0.96	0.45	0.9375	0.733333	0.857143	0.8	0.622222	0.533333	0.55	0.538462	0.5	0.46875	0.454545	0.363636	0.321429	0.375	0.37037	0.3125	0.129032
		61837.8	0.866667	1	1	1	1	1	0.396552	1	1	0.357143	0.571429	0.692308	1	0.714286	0.5	0.75	1	1	0.8125	1	0.75	0.666667	0.428571	1	0.567568	0.607143	0.73913	0.982143	0.96	0.45	0.9375	0.733333	0.857143	0.8	0.622222	0.533333	0.55	0.538462	0.5	0.46875	0.454545	0.363636	0.321429	0.375	0.37037	0.3125	0.129032
		61924.3	0.866667	1	1	1	1	1	0.396552	1	1	0.357143	0.571429	0.692308	1	0.714286	0.5	0.75	1	1	0.8125	1	0.75	0.666667	0.428571	1	0.567568	0.607143	0.73913	0.982143	0.96	0.45	0.9375	0.733333	0.857143	0.8	0.622222	0.533333	0.55	0.538462	0.5	0.46875	0.454545	0.363636	0.321429	0.375	0.37037	0.3125	0.129032
		62010.8	0.866667	1	1	1	1	1	0.396552	1	1	0.357143	0.571429	0.692308	1	0.714286	0.5	0.75	1	1	0.8125	1	0.75	0.666667	0.428571	1	0.567568	0.607143	0.73913	0.982143	0.96	0.45	0.9375	0.733333	0.857143	0.8	0.622222	0.533333	0.55	0.538462	0.5	0.46875	0.454545	0.363636	0.321429	0.375	0.37037	0.3125	0.129032
		62097.3	0.866667	1	1	1	1	1	0.396552	1	1	0.357143	0.571429	0.692308	1	0.714286	0.5	0.75	1	1	0.8125	1	0.75	0.666667	0.428571	1	0.567568	0.607143	0.73913	0.982143	0.96	0.45	0.9375	0.733333	0.857143	0.8	0.622222	0.533333	0.55	0.538462	0.5	0.46875	0.454545	0.363636	0.321429	0.375	0.37037	0.3125	0.129032
		62183.8	0.866667	1	1	1	1	1	0.396552	1	1	0.357143	0.571429	0.692308	1	0.714286	0.5	0.75	1	1	0.8125	1	0.75	0.666667	0.428571	1	0.567568	0.607143	0.73913	0.982143	0.96	0.45	0.9375	0.733333	0.857143	0.8	0.622222	0.533333	0.55	0.538462	0.5	0.46875	0.454545	0.363636	0.321429	0.375	0.37037	0.3125	0.129032
		62270.3	0.866667	1	1	1	1	1	0.396552	1	1	0.357143	0.571429	0.692308	1	0.714286	0.5	0.75	1	1	0.8125	1	0.75	0.666667	0.428571	1	0.567568	0.607143	0.73913	0.982143	0.96	0.45	0.9375	0.733333	0.857143	0.8	0.622222	0.533333	0.55	0.538462	0.5	0.46875	0.454545	0.363636	0.321429	0.375	0.37037	0.3125	0.129032
		62356.8	0.866667	1	1	1	1	1	0.396552	1	1	0.357143	0.571429	0.692308	1	0.714286	0.5	0.75	1	1	0.8125	1	0.75	0.666667	0.428571	1	0.567568	0.607143	0.73913	0.982143	0.96	0.45	0.9375	0.733333	0.857143	0.8	0.622222	0.533333	0.55	0.538462	0.5	0.46875	0.454545	0.363636	0.321429	0.375	0.37037	0.3125	0.129032
		62443.2	0.866667	1	1	1	1	1	0.396552	1	1	0.357143	0.571429	0.692308	1	0.714286	0.5	0.75	1	1	0.8125	1	0.75	0.666667	0.428571	1	0.567568	0.607143	0.73913	0.982143	0.96	0.45	0.9375	0.733333	0.857143	0.8	0.622222	0.533333	0.55	0.538462	0.5	0.46875	0.454545	0.363636	0.321429	0.375	0.37037	0.3125	0.129032
		62529.7	0.866667	1	1	1	1	1	0.396552	1	1	0.357143	0.571429	0.692308	1	0.714286	0.5	0.75	1	1	0.8125	1	0.75	0.666667	0.428571	1	0.567568	0.607143	0.73913	0.982143	0.96	0.45	0.9375	0.733333	0.857143	0.8	0.622222	0.533333	0.55	0.538462	0.5	0.46875	0.454545	0.363636	0.321429	0.375	0.37037	0.3125	0.129032
		62616.2	0.866667	1	1	1	1	1	0.396552	1	1	0.357143	0.571429	0.692308	1	0.714286	0.5	0.75	1	1	0.8125	1	0.75	0.666667	0.428571	1	0.567568	0.607143	0.73913	0.982143	0.96	0.45	0.9375	0.733333	0.857143	0.8	0.622222	0.533333	0.55	0.538462	0.5	0.46875	0.454545	0.363636	0.321429	0.375	0.37037	0.3125	0.129032
		62702.7	0.866667	1	1	1	1	1	0.396552	1	1	0.357143	0.571429	0.692308	1	0.714286	0.5	0.75	1	1	0.8125	1	0.75	0.666667	0.428571	1	0.567568	0.607143	0.73913	0.982143	0.96	0.45	0.9375	0.733333	0.857143	0.8	0.622222	0.533333	0.55	0.538462	0.5	0.46875	0.454545	0.363636	0.321429	0.375	0.37037	0.3125	0.129032
		62789.2	0.866667	1	1	1	1	1	0.396552	1	1	0.357143	0.571429	0.692308	1	0.714286	0.5	0.75	1	1	0.8125	1	0.75	0.666667	0.428571	1	0.567568	0.607143	0.73913	0.982143	0.96	0.45	0.9375	0.733333	0.857143	0.8	0.622222	0.533333	0.55	0.538462	0.5	0.46875	0.454545	0.363636	0.321429	0.375	0.37037	0.3125	0.129032
		62875.7	0.866667	1	1	1	1	1	0.396552	1	1	0.357143	0.571429	0.692308	1	0.714286	0.5	0.75	1	1	0.8125	1	0.75	0.666667	0.428571	1	0.567568	0.607143	0.73913	0.982143	0.96	0.45	0.9375	0.733333	0.857143	0.8	0.622222	0.533333	0.55	0.538462	0.5	0.46875	0.454545	0.363636	0.321429	0.375	0.37037	0.3125	0.129032
		62962.2	0.866667	1	1	1	1	1	0.396552	1	1	0.357143	0.571429	0.692308	1	0.714286	0.5	0.75	1	1	0.8125	1	0.75	0.666667	0.428571	1	0.567568	0.607143	0.73913	0.982143	0.96	0.45	0.9375	0.733333	0.857143	0.8	0.622222	0.533333	0.55	0.538462	0.5	0.46875	0.454545	0.363636	0.321429	0.375	0.37037	0.3125	0.129032
		63048.6	0.866667	1	1	1	1	1	0.396552	1	1	0.357143	0.571429	0.692308	1	0.714286	0.5	0.75	1	1	0.8125	1	0.75	0.666667	0.428571	1	0.567568	0.607143	0.73913	0.982143	0.96	0.45	0.9375	0.733333	0.857143	0.8	0.622222	0.533333	0.55	0.538462	0.5	0.46875	0.454545	0.363636	0.321429	0.375	0.37037	0.3125	0.129032
		63135.1	0.866667	1	1	1	1	1	0.396552	1	1	0.357143	0.571429	0.692308	1	0.714286	0.5	0.75	1	1	0.8125	1	0.75	0.666667	0.428571	1	0.567568	0.607143	0.73913	0.982143	0.96	0.45	0.9375	0.733333	0.857143	0.8	0.622222	0.533333	0.55	0.538462	0.5	0.46875	0.454545	0.363636	0.321429	0.375	0.37037	0.3125	0.129032
		63221.6	0.866667	1	1	1	1	1	0.396552	1	1	0.357143	0.571429	0.692308	1	0.714286	0.5	0.75	1	1	0.8125	1	0.75	0.666667	0.428571	1	0.567568	0.607143	0.73913	0.982143	0.96	0.45	0.9375	0.733333	0.857143	0.8	0.622222	0.533333	0.55	0.538462	0.5	0.46875	0.454545	0.363636	0.321429	0.375	0.37037	0.3125	0.129032
		63308.1	0.866667	1	1	1	1	1	0.396552	1	1	0.357143	0.571429	0.692308	1	0.714286	0.5	0.75	1	1	0.8125	1	0.75	0.666667	0.428571	1	0.567568	0.607143	0.73913	0.982143	0.96	0.45	0.9375	0.733333	0.857143	0.8	0.622222	0.533333	0.55	0.538462	0.5	0.46875	0.454545	0.363636	0.321429	0.375	0.37037	0.3125	0.129032
		63394.6	0.866667	1	1	1	1	1	0.396552	1	1	0.357143	0.571429	0.692308	1	0.714286	0.5	0.75	1	1	0.8125	1	0.75	0.666667	0.428571	1	0.567568	0.607143	0.73913	0.982143	0.96	0.45	0.9375	0.733333	0.857143	0.8	0.622222	0.533333	0.55	0.538462	0.5	0.46875	0.454545	0.363636	0.321429	0.375	0.37037	0.3125	0.129032
		63481.1	0.866667	1	1	1	1	1	0.396552	1	1	0.357143	0.571429	0.692308	1	0.714286	0.5	0.75	1	1	0.8125	1	0.75	0.666667	0.428571	1	0.567568	0.607143	0.73913	0.982143	0.96	0.45	0.9375	0.733333	0.857143	0.8	0.622222	0.533333	0.55	0.538462	0.5	0.46875	0.454545	0.363636	0.321429	0.375	0.37037	0.3125	0.129032
		63567.6	0.866667	1	1	1	1	1	0.396552	1	1	0.357143	0.571429	0.692308	1	0.714286	0.5	0.75	1	1	0.8125	1	0.75	0.666667	0.428571	1	0.567568	0.607143	0.73913	0.982143	0.96	0.45	0.9375	0.733333	0.857143	0.8	0.622222	0.533333	0.55	0.538462	0.5	0.46875	0.454545	0.363636	0.321429	0.375	0.37037	0.3125	0.129032
		63654.1	0.866667	1	1	1	1	1	0.396552	1	1	0.357143	0.571429	0.692308	1	0.714286	0.5	0.75	1	1	0.8125	1	0.75	0.666667	0.428571	1	0.567568	0.607143	0.73913	0.982143	0.96	0.45	0.9375	0.733333	0.857143	0.8	0.622222	0.533333	0.55	0.538462	0.5	0.46875	0.454545	0.363636	0.321429	0.375	0.37037	0.3125	0.129032
		63740.5	0.866667	1	1	1	1	1	0.396552	1	1	0.357143	0.571429	0.692308	1	0.714286	0.5	0.75	1	1	0.8125	1	0.75	0.666667	0.428571	1	0.567568	0.607143	0.73913	0.982143	0.96	0.45	0.9375	0.733333	0.857143	0.8	0.622222	0.533333	0.55	0.538462	0.5	0.46875	0.454545	0.363636	0.321429	0.375	0.37037	0.3125	0.129032
		63827	0.866667	1	1	1	1	1	0.396552	1	1	0.357143	0.571429	0.692308	1	0.714286	0.5	0.75	1	1	0.8125	1	0.75	0.666667	0.428571	1	0.567568	0.607143	0.73913	0.982143	0.96	0.45	0.9375	0.733333	0.857143	0.8	0.622222	0.533333	0.55	0.538462	0.5	0.46875	0.454545	0.363636	0.321429	0.375	0.37037	0.3125	0.129032
		63913.5	0.866667	1	1	1	1	1	0.396552	1	1	0.357143	0.571429	0.692308	1	0.714286	0.5	0.75	1	1	0.8125	1	0.75	0.666667	0.428571	1	0.567568	0.607143	0.73913	0.982143	0.96	0.45	0.9375	0.733333	0.857143	0.8	0.622222	0.533333	0.55	0.538462	0.5	0.46875	0.454545	0.363636	0.321429	0.375	0.37037	0.3125	0.129032
		64000	0.866667	1	1	1	1	1	0.396552	1	1	0.357143	0.571429	0.692308	1	0.714286	0.5	0.75	1	1	0.8125	1	0.75	0.666667	0.428571	1	0.567568	0.607143	0.73913	0.982143	0.96	0.45	0.9375	0.733333	0.857143	0.8	0.622222	0.533333	0.55	0.538462	0.5	0.46875	0.454545	0.363636	0.321429	0.375	0.37037	0.3125	0.129032
		64086.5	0.866667	1	1	1	1	1	0.396552	1	1	0.357143	0.571429	0.692308	1	0.714286	0.5	0.75	1	1	0.8125	1	0.75	0.666667	0.428571	1	0.567568	0.607143	0.73913	0.982143	0.96	0.45	0.9375	0.733333	0.857143	0.8	0.622222	0.533333	0.55	0.538462	0.5	0.46875	0.454545	0.363636	0.321429	0.375	0.37037	0.3125	0.129032
		64173	0.866667	1	1	1	1	1	0.396552	1	1	0.357143	0.571429	0.692308	1	0.714286	0.5	0.75	1	1	0.8125	1	0.75	0.666667	0.428571	1	0.567568	0.607143	0.73913	0.982143	0.96	0.45	0.9375	0.733333	0.857143	0.8	0.622222	0.533333	0.55	0.538462	0.5	0.46875	0.454545	0.363636	0.321429	0.375	0.37037	0.3125	0.129032
		64259.5	0.866667	1	1	1	1	1	0.396552	1	1	0.357143	0.571429	0.692308	1	0.714286	0.5	0.75	1	1	0.8125	1	0.75	0.666667	0.428571	1	0.567568	0.607143	0.73913	0.982143	0.96	0.45	0.9375	0.733333	0.857143	0.8	0.622222	0.533333	0.55	0.538462	0.5	0.46875	0.454545	0.363636	0.321429	0.375	0.37037	0.3125	0.129032
		64345.9	0.866667	1	1	1	1	1	0.396552	1	1	0.357143	0.571429	0.692308	1	0.714286	0.5	0.75	1	1	0.8125	1	0.75	0.666667	0.428571	1	0.567568	0.607143	0.73913	0.982143	0.96	0.45	0.9375	0.733333	0.857143	0.8	0.622222	0.533333	0.55	0.538462	0.5	0.46875	0.454545	0.363636	0.321429	0.375	0.37037	0.3125	0.129032
		64432.4	0.866667	1	1	1	1	1	0.396552	1	1	0.357143	0.571429	0.692308	1	0.714286	0.5	0.75	1	1	0.8125	1	0.75	0.666667	0.428571	1	0.567568	0.607143	0.73913	0.982143	0.96	0.45	0.9375	0.733333	0.857143	0.8	0.622222	0.533333	0.55	0.538462	0.5	0.46875	0.454545	0.363636	0.321429	0.375	0.37037	0.3125	0.129032
		64518.9	0.866667	1	1	1	1	1	0.396552	1	1	0.357143	0.571429	0.692308	1	0.714286	0.5	0.75	1	1	0.8125	1	0.75	0.666667	0.428571	1	0.567568	0.607143	0.73913	0.982143	0.96	0.45	0.9375	0.733333	0.857143	0.8	0.622222	0.533333	0.55	0.538462	0.5	0.46875	0.454545	0.363636	0.321429	0.375	0.37037	0.3125	0.129032
		64605.4	0.866667	1	1	1	1	1	0.396552	1	1	0.357143	0.571429	0.692308	1	0.714286	0.5	0.75	1	1	0.8125	1	0.75	0.666667	0.428571	1	0.567568	0.607143	0.73913	0.982143	0.96	0.45	0.9375	0.733333	0.857143	0.8	0.622222	0.533333	0.55	0.538462	0.5	0.46875	0.454545	0.363636	0.321429	0.375	0.37037	0.3125	0.129032
		64691.9	0.866667	1	1	1	1	1	0.396552	1	1	0.357143	0.571429	0.692308	1	0.714286	0.5	0.75	1	1	0.8125	1	0.75	0.666667	0.428571	1	0.567568	0.607143	0.73913	0.982143	0.96	0.45	0.9375	0.733333	0.857143	0.8	0.622222	0.533333	0.55	0.538462	0.5	0.46875	0.454545	0.363636	0.321429	0.375	0.37037	0.3125	0.129032
		64778.4	0.866667	1	1	1	1	1	0.396552	1	1	0.357143	0.571429	0.692308	1	0.714286	0.5	0.75	1	1	0.8125	1	0.75	0.666667	0.428571	1	0.567568	0.607143	0.73913	0.982143	0.96	0.45	0.9375	0.733333	0.857143	0.8	0.622222	0.533333	0.55	0.538462	0.5	0.46875	0.454545	0.363636	0.321429	0.375	0.37037	0.3125	0.129032
		64864.9	0.866667	1	1	1	1	1	0.396552	1	1	0.357143	0.571429	0.692308	1	0.714286	0.5	0.75	1	1	0.8125	1	0.75	0.666667	0.428571	1	0.567568	0.607143	0.73913	0.982143	0.96	0.45	0.9375	0.733333	0.857143	0.8	0.622222	0.533333	0.55	0.538462	0.5	0.46875	0.454545	0.363636	0.321429	0.375	0.37037	0.3125	0.129032
		64951.4	0.866667	1	1	1	1	1	0.396552	1	1	0.357143	0.571429	0.692308	1	0.714286	0.5	0.75	1	1	0.8125	1	0.75	0.666667	0.428571	1	0.567568	0.607143	0.73913	0.982143	0.96	0.45	0.9375	0.733333	0.857143	0.8	0.622222	0.533333	0.55	0.538462	0.5	0.46875	0.454545	0.363636	0.321429	0.375	0.37037	0.3125	0.129032
		65037.8	0.866667	1	1	1	1	1	0.396552	1	1	0.357143	0.571429	0.692308	1	0.714286	0.5	0.75	1	1	0.8125	1	0.75	0.666667	0.428571	1	0.567568	0.607143	0.73913	0.982143	0.96	0.45	0.9375	0.733333	0.857143	0.8	0.622222	0.533333	0.55	0.538462	0.5	0.46875	0.454545	0.363636	0.321429	0.375	0.37037	0.3125	0.129032
		65124.3	0.866667	1	1	1	1	1	0.396552	1	1	0.357143	0.571429	0.692308	1	0.714286	0.5	0.75	1	1	0.8125	1	0.75	0.666667	0.428571	1	0.567568	0.607143	0.73913	0.982143	0.96	0.45	0.9375	0.733333	0.857143	0.8	0.622222	0.533333	0.55	0.538462	0.5	0.46875	0.454545	0.363636	0.321429	0.375	0.37037	0.3125	0.129032
		65210.8	0.866667	1	1	1	1	1	0.396552	1	1	0.357143	0.571429	0.692308	1	0.714286	0.5	0.75	1	1	0.8125	1	0.75	0.666667	0.428571	1	0.567568	0.607143	0.73913	0.982143	0.96	0.45	0.9375	0.733333	0.857143	0.8	0.622222	0.533333	0.55	0.538462	0.5	0.46875	0.454545	0.363636	0.321429	0.375	0.37037	0.3125	0.129032
		65297.3	0.866667	1	1	1	1	1	0.396552	1	1	0.357143	0.571429	0.692308	1	0.714286	0.5	0.75	1	1	0.8125	1	0.75	0.666667	0.428571	1	0.891892	0.607143	0.73913	0.982143	0.96	0.45	0.9375	0.733333	0.857143	0.8	0.622222	0.533333	0.55	0.538462	0.5	0.46875	0.454545	0.363636	0.321429	0.375	0.37037	0.3125	0.129032
		65383.8	0.866667	1	1	1	1	1	0.396552	1	1	0.357143	0.571429	0.692308	1	0.714286	0.5	0.75	1	1	0.8125	1	0.75	0.666667	0.428571	1	0.891892	0.607143	0.73913	0.982143	0.96	0.45	0.9375	0.733333	0.857143	0.8	0.622222	0.533333	0.55	0.538462	0.5	0.46875	0.454545	0.363636	0.321429	0.375	0.37037	0.3125	0.129032
		65470.3	0.866667	1	1	1	1	1	0.396552	1	1	0.357143	0.571429	0.692308	1	0.714286	0.5	0.75	1	1	0.8125	1	0.75	0.666667	0.428571	1	0.891892	0.607143	0.73913	0.982143	0.96	0.45	0.9375	0.733333	0.857143	0.8	0.622222	0.533333	0.55	0.538462	0.5	0.46875	0.454545	0.363636	0.321429	0.375	0.37037	0.3125	0.129032
		65556.8	0.866667	1	1	1	1	1	0.396552	1	1	0.357143	0.571429	0.692308	1	0.714286	0.5	0.75	1	1	0.8125	1	0.75	0.666667	0.428571	1	0.891892	0.607143	0.73913	0.982143	0.96	0.45	0.9375	0.733333	0.857143	0.8	0.622222	0.533333	0.55	0.538462	0.5	0.46875	0.454545	0.363636	0.321429	0.375	0.37037	0.3125	0.129032
		65643.2	0.866667	1	1	1	1	1	0.396552	1	1	0.357143	0.571429	0.692308	1	0.714286	0.5	0.75	1	1	0.8125	1	0.75	0.666667	0.428571	1	0.891892	0.607143	0.73913	0.982143	0.96	0.45	0.9375	0.733333	0.857143	0.8	0.622222	0.533333	0.55	0.538462	0.5	0.46875	0.454545	0.363636	0.321429	0.375	0.37037	0.3125	0.129032
		65729.7	0.866667	1	1	1	1	1	0.396552	1	1	0.357143	0.571429	0.692308	1	0.714286	0.5	0.75	1	1	0.8125	1	0.75	0.666667	0.428571	1	0.891892	0.607143	0.73913	0.982143	0.96	0.45	0.9375	0.733333	0.857143	0.8	0.622222	0.533333	0.55	0.538462	0.5	0.46875	0.454545	0.363636	0.321429	0.375	0.37037	0.3125	0.129032
		65816.2	0.866667	1	1	1	1	1	0.396552	1	1	0.357143	0.571429	0.692308	1	0.714286	0.5	0.75	1	1	0.8125	1	0.75	0.666667	0.428571	1	0.891892	0.607143	0.73913	0.982143	0.96	0.45	0.9375	0.733333	0.857143	0.8	0.622222	0.533333	0.55	0.538462	0.5	0.46875	0.454545	0.363636	0.321429	0.375	0.37037	0.3125	0.129032
		65902.7	0.866667	1	1	1	1	1	0.396552	1	1	0.357143	0.571429	0.692308	1	0.714286	0.5	0.75	1	1	0.8125	1	0.75	0.666667	0.428571	1	0.891892	0.607143	0.73913	0.982143	0.96	0.45	0.9375	0.733333	0.857143	0.8	0.622222	0.533333	0.55	0.538462	0.5	0.46875	0.454545	0.363636	0.321429	0.375	0.37037	0.3125	0.129032
		65989.2	0.866667	1	1	1	1	1	0.396552	1	1	0.357143	0.571429	0.692308	1	0.714286	0.5	0.75	1	1	0.8125	1	0.75	0.666667	0.428571	1	0.891892	0.607143	0.73913	0.982143	0.96	0.45	0.9375	0.733333	0.857143	0.8	0.622222	0.533333	0.55	0.538462	0.5	0.46875	0.454545	0.363636	0.321429	0.375	0.37037	0.3125	0.129032
		66075.7	0.866667	1	1	1	1	1	0.396552	1	1	0.357143	0.571429	0.692308	1	0.714286	0.5	0.75	1	1	0.8125	1	0.75	0.666667	0.428571	1	0.891892	0.607143	0.73913	0.982143	0.96	0.45	0.9375	0.733333	0.857143	0.8	0.622222	0.533333	0.55	0.538462	0.5	0.46875	0.454545	0.363636	0.321429	0.375	0.37037	0.3125	0.129032
		66162.2	0.866667	1	1	1	1	1	0.396552	1	1	0.357143	0.571429	0.692308	1	0.714286	0.5	0.75	1	1	0.8125	1	0.75	0.666667	0.428571	1	0.891892	0.607143	0.73913	0.982143	0.96	0.45	0.9375	0.733333	0.857143	0.8	0.622222	0.533333	0.55	0.538462	0.5	0.46875	0.454545	0.363636	0.321429	0.375	0.37037	0.3125	0.129032
		66248.6	0.866667	1	1	1	1	1	0.396552	1	1	0.357143	0.571429	0.692308	1	0.714286	0.5	0.75	1	1	0.8125	1	0.75	0.666667	0.428571	1	0.891892	0.607143	0.73913	0.982143	0.96	0.45	0.9375	0.733333	0.857143	0.8	0.622222	0.533333	0.55	0.538462	0.5	0.46875	0.454545	0.363636	0.321429	0.375	0.37037	0.3125	0.129032
		66335.1	0.866667	1	1	1	1	1	0.396552	1	1	0.357143	0.571429	0.692308	1	0.714286	0.5	0.75	1	1	0.8125	1	0.75	0.666667	0.428571	1	0.891892	0.607143	0.73913	0.982143	0.96	0.45	0.9375	0.733333	0.857143	0.8	0.622222	0.533333	0.55	0.538462	0.5	0.46875	0.454545	0.363636	0.321429	0.375	0.37037	0.3125	0.129032
		66421.6	0.866667	1	1	1	1	1	0.396552	1	1	0.357143	0.571429	0.692308	1	0.714286	0.5	0.75	1	1	0.8125	1	0.75	0.666667	0.428571	1	0.891892	0.607143	0.73913	0.982143	0.96	0.45	0.9375	0.733333	0.857143	0.8	0.622222	0.533333	0.55	0.538462	0.5	0.46875	0.454545	0.363636	0.321429	0.375	0.37037	0.3125	0.129032
		66508.1	0.866667	1	1	1	1	1	0.396552	1	1	0.357143	0.571429	0.692308	1	0.714286	0.5	0.75	1	1	0.8125	1	0.75	0.666667	0.428571	1	0.891892	0.607143	0.73913	0.982143	0.96	0.45	0.9375	0.733333	0.857143	0.8	0.622222	0.533333	0.55	0.538462	0.5	0.46875	0.454545	0.363636	0.321429	0.375	0.37037	0.3125	0.129032
		66594.6	0.866667	1	1	1	1	1	0.396552	1	1	0.357143	0.571429	0.692308	1	0.714286	0.5	0.75	1	1	0.8125	1	0.75	0.666667	0.428571	1	0.891892	0.607143	0.73913	0.982143	0.96	0.45	0.9375	0.733333	0.857143	0.8	0.622222	0.533333	0.55	0.538462	0.5	0.46875	0.454545	0.363636	0.321429	0.375	0.37037	0.3125	0.129032
		66681.1	0.866667	1	1	1	1	1	0.396552	1	1	0.357143	0.571429	0.692308	1	0.714286	0.5	0.75	1	1	0.8125	1	0.75	0.666667	0.428571	1	0.891892	0.607143	0.73913	0.982143	0.96	0.45	0.9375	0.733333	0.857143	0.8	0.622222	0.533333	0.55	0.538462	0.5	0.46875	0.454545	0.363636	0.321429	0.375	0.37037	0.3125	0.129032
		66767.6	0.866667	1	1	1	1	1	0.396552	1	1	0.357143	0.571429	0.692308	1	0.714286	0.5	0.75	1	1	0.8125	1	0.75	0.666667	0.428571	1	0.891892	0.607143	0.73913	0.982143	0.96	0.45	0.9375	0.733333	0.857143	0.8	0.622222	0.533333	0.55	0.538462	0.5	0.46875	0.454545	0.363636	0.321429	0.375	0.37037	0.3125	0.129032
		66854.1	0.866667	1	1	1	1	1	0.396552	1	1	0.357143	0.571429	0.692308	1	0.714286	0.5	0.75	1	1	0.8125	1	0.75	0.666667	0.428571	1	0.891892	0.607143	0.73913	0.982143	0.96	0.45	0.9375	0.733333	0.857143	0.8	0.622222	0.533333	0.55	0.538462	0.5	0.46875	0.454545	0.363636	0.321429	0.375	0.37037	0.3125	0.129032
		66940.5	0.866667	1	1	1	1	1	0.396552	1	1	0.357143	0.571429	0.692308	1	0.714286	0.5	0.75	1	1	0.8125	1	0.75	0.666667	0.428571	1	0.891892	0.607143	0.73913	0.982143	0.96	0.45	0.9375	0.733333	0.857143	0.8	0.622222	0.533333	0.55	0.538462	0.5	0.46875	0.454545	0.363636	0.321429	0.375	0.37037	0.3125	0.129032
		67027	0.866667	1	1	1	1	1	0.396552	1	1	0.357143	0.571429	0.692308	1	0.714286	0.5	0.75	1	1	0.8125	1	0.75	0.666667	0.428571	1	0.891892	0.607143	0.73913	0.982143	0.96	0.45	0.9375	0.733333	0.857143	0.8	0.622222	0.533333	0.55	0.538462	0.5	0.46875	0.454545	0.363636	0.321429	0.375	0.37037	0.3125	0.129032
		67113.5	0.866667	1	1	1	1	1	0.396552	1	1	0.357143	0.571429	0.692308	1	0.714286	0.5	0.75	1	1	0.8125	1	0.75	0.666667	0.428571	1	0.891892	0.607143	0.73913	0.982143	0.96	0.45	0.9375	0.733333	0.857143	0.8	0.622222	0.533333	0.55	0.538462	0.5	0.46875	0.454545	0.363636	0.321429	0.375	0.37037	0.3125	0.129032
		67200	0.866667	1	1	1	1	1	0.396552	1	1	0.357143	0.571429	0.692308	1	0.714286	0.5	0.75	1	1	0.8125	1	0.75	0.666667	0.428571	1	0.891892	0.607143	0.73913	0.982143	0.96	0.45	0.9375	0.733333	0.857143	0.8	0.622222	0.533333	0.55	0.538462	0.5	0.46875	0.454545	0.363636	0.321429	0.375	0.37037	0.3125	0.129032
		67286.5	0.866667	1	1	1	1	1	0.396552	1	1	0.357143	0.571429	0.692308	1	0.714286	0.5	0.75	1	1	0.8125	1	0.75	0.666667	0.428571	1	0.891892	0.607143	0.73913	0.982143	0.96	0.45	0.9375	0.733333	0.857143	0.8	0.622222	0.533333	0.55	0.538462	0.5	0.46875	0.454545	0.363636	0.321429	0.375	0.37037	0.3125	0.129032
		67373	0.866667	1	1	1	1	1	0.396552	1	1	0.357143	0.571429	0.692308	1	0.714286	0.5	0.75	1	1	0.8125	1	0.75	0.666667	0.428571	1	0.891892	0.607143	0.73913	0.982143	0.96	0.45	0.9375	0.733333	0.857143	0.8	0.622222	0.533333	0.55	0.538462	0.5	0.46875	0.454545	0.363636	0.321429	0.375	0.37037	0.3125	0.129032
		67459.5	0.866667	1	1	1	1	1	0.396552	1	1	0.357143	0.571429	0.692308	1	0.714286	0.5	0.75	1	1	0.8125	1	0.75	0.666667	0.428571	1	0.891892	0.607143	0.73913	0.982143	0.96	0.45	0.9375	0.733333	0.857143	0.8	0.622222	0.533333	0.55	0.538462	0.5	0.46875	0.454545	0.363636	0.321429	0.375	0.37037	0.3125	0.129032
		67545.9	0.866667	1	1	1	1	1	0.396552	1	1	0.357143	0.571429	0.692308	1	0.714286	0.5	0.75	1	1	0.8125	1	0.75	0.666667	0.428571	1	0.891892	0.607143	0.73913	0.982143	0.96	0.45	0.9375	0.733333	0.857143	0.8	0.622222	0.533333	0.55	0.538462	0.5	0.46875	0.454545	0.363636	0.321429	0.375	0.37037	0.3125	0.129032
		67632.4	0.866667	1	1	1	1	1	0.396552	1	1	0.357143	0.571429	0.692308	1	0.714286	0.5	0.75	1	1	0.8125	1	0.75	0.666667	0.428571	1	0.891892	0.607143	0.73913	0.982143	0.96	0.45	0.9375	0.733333	0.857143	0.8	0.622222	0.533333	0.55	0.538462	0.5	0.46875	0.454545	0.363636	0.321429	0.375	0.37037	0.3125	0.129032
		67718.9	0.866667	1	1	1	1	1	0.396552	1	1	0.357143	0.571429	0.692308	1	0.714286	0.5	0.75	1	1	0.8125	1	0.75	0.666667	0.428571	1	0.891892	0.607143	0.73913	0.982143	0.96	0.45	0.9375	0.733333	0.857143	0.8	0.622222	0.533333	0.55	0.538462	0.5	0.46875	0.454545	0.363636	0.321429	0.375	0.37037	0.3125	0.129032
		67805.4	0.866667	1	1	1	1	1	0.396552	1	1	0.357143	0.571429	0.692308	1	0.714286	0.5	0.75	1	1	0.8125	1	0.75	0.666667	0.428571	1	0.891892	0.607143	0.73913	0.982143	0.96	0.45	0.9375	0.733333	0.857143	0.8	0.622222	0.533333	0.55	0.538462	0.5	0.46875	0.454545	0.363636	0.321429	0.375	0.37037	0.3125	0.129032
		67891.9	0.866667	1	1	1	1	1	0.396552	1	1	0.357143	0.571429	0.692308	1	0.714286	0.5	0.75	1	1	0.8125	1	0.75	0.666667	0.428571	1	0.891892	0.607143	0.73913	0.982143	0.96	0.45	0.9375	0.733333	0.857143	0.8	0.622222	0.533333	0.55	0.538462	0.5	0.46875	0.454545	0.363636	0.321429	0.375	0.37037	0.3125	0.129032
		67978.4	0.866667	1	1	1	1	1	0.396552	1	1	0.357143	0.571429	0.692308	1	0.714286	0.5	0.75	1	1	0.8125	1	0.75	0.666667	0.428571	1	0.891892	0.607143	0.73913	0.982143	0.96	0.45	0.9375	0.733333	0.857143	0.8	0.622222	0.533333	0.55	0.538462	0.5	0.46875	0.454545	0.363636	0.321429	0.375	0.37037	0.3125	0.129032
		68064.9	0.866667	1	1	1	1	1	0.396552	1	1	0.357143	0.571429	0.692308	1	0.714286	0.5	0.75	1	1	0.8125	1	0.75	0.666667	0.428571	1	0.891892	0.607143	0.73913	0.982143	0.96	0.45	0.9375	0.733333	0.857143	0.8	0.622222	0.533333	0.55	0.538462	0.5	0.46875	0.454545	0.363636	0.321429	0.375	0.37037	0.3125	0.129032
		68151.4	0.866667	1	1	1	1	1	0.396552	1	1	0.357143	0.571429	0.692308	1	0.714286	0.5	0.75	1	1	0.8125	1	0.75	0.666667	0.428571	1	0.891892	0.607143	0.73913	0.982143	0.96	0.45	0.9375	0.733333	0.857143	0.8	0.622222	0.533333	0.55	0.538462	0.5	0.46875	0.454545	0.363636	0.321429	0.375	0.37037	0.3125	0.129032
		68237.8	0.866667	1	1	1	1	1	0.396552	1	1	0.357143	0.571429	0.692308	1	0.714286	0.5	0.75	1	1	0.8125	1	0.75	0.666667	0.428571	1	0.891892	0.607143	0.73913	0.982143	0.96	0.45	0.9375	0.733333	0.857143	0.8	0.622222	0.533333	0.55	0.538462	0.5	0.46875	0.454545	0.363636	0.321429	0.375	0.37037	0.3125	0.129032
		68324.3	0.866667	1	1	1	1	1	0.396552	1	1	0.357143	0.571429	0.692308	1	0.714286	0.5	0.75	1	1	0.8125	1	0.75	0.666667	0.428571	1	0.891892	0.607143	0.73913	0.982143	0.96	0.45	0.9375	0.733333	0.857143	0.8	0.622222	0.533333	0.55	0.538462	0.5	0.46875	0.454545	0.363636	0.321429	0.375	0.37037	0.3125	0.129032
		68410.8	0.866667	1	1	1	1	1	0.396552	1	1	0.357143	0.571429	0.692308	1	0.714286	0.5	0.75	1	1	0.8125	1	0.75	0.666667	0.428571	1	0.891892	0.607143	0.73913	0.982143	0.96	0.45	0.9375	0.733333	0.857143	0.8	0.622222	0.533333	0.55	0.538462	0.5	0.46875	0.454545	0.363636	0.321429	0.375	0.37037	0.3125	0.129032
		68497.3	0.866667	1	1	1	1	1	0.396552	1	1	0.357143	0.571429	0.692308	1	0.714286	0.5	0.75	1	1	0.8125	1	0.75	0.666667	0.428571	1	0.891892	0.607143	0.73913	0.982143	0.96	0.45	0.9375	0.733333	0.857143	0.8	0.622222	0.533333	0.55	0.538462	0.5	0.46875	0.454545	0.363636	0.321429	0.375	0.37037	0.3125	0.129032
		68583.8	0.866667	1	1	1	1	1	0.396552	1	1	0.357143	0.571429	0.692308	1	0.714286	0.5	0.75	1	1	0.8125	1	0.75	0.666667	0.428571	1	0.891892	0.607143	0.73913	0.982143	0.96	0.45	0.9375	0.733333	0.857143	0.8	0.622222	0.533333	0.55	0.538462	0.5	0.46875	0.454545	0.363636	0.321429	0.375	0.37037	0.3125	0.129032
		68670.3	0.866667	1	1	1	1	1	0.396552	1	1	0.357143	0.571429	0.692308	1	0.714286	0.5	0.75	1	1	0.8125	1	0.75	0.666667	0.428571	1	0.891892	0.607143	0.73913	0.982143	0.96	0.45	0.9375	0.733333	0.857143	0.8	0.622222	0.533333	0.55	0.538462	0.5	0.46875	0.454545	0.363636	0.321429	0.375	0.37037	0.3125	0.129032
		68756.8	0.866667	1	1	1	1	1	0.396552	1	1	0.357143	0.571429	0.692308	1	0.714286	0.5	0.75	1	1	0.8125	1	0.75	0.666667	0.428571	1	0.891892	0.607143	0.73913	0.982143	0.96	0.45	0.9375	0.733333	0.857143	0.8	0.622222	0.533333	0.55	0.538462	0.5	0.46875	0.454545	0.363636	0.321429	0.375	0.37037	0.3125	0.129032
		68843.2	0.866667	1	1	1	1	1	0.396552	1	1	0.357143	0.571429	0.692308	1	0.714286	0.5	0.75	1	1	0.8125	1	0.75	0.666667	0.428571	1	0.891892	0.607143	0.73913	0.982143	0.96	0.45	0.9375	0.733333	0.857143	0.8	0.622222	0.533333	0.55	0.538462	0.5	0.46875	0.454545	0.363636	0.321429	0.375	0.37037	0.3125	0.129032
		68929.7	0.866667	1	1	1	1	1	0.396552	1	1	0.357143	0.571429	0.692308	1	0.714286	0.5	0.75	1	1	0.8125	1	0.75	0.666667	0.428571	1	0.891892	0.607143	0.73913	0.982143	0.96	0.45	0.9375	0.733333	0.857143	0.8	0.622222	0.533333	0.55	0.538462	0.5	0.46875	0.454545	0.363636	0.321429	0.375	0.37037	0.3125	0.129032
		69016.2	0.866667	1	1	1	1	1	0.396552	1	1	0.357143	0.571429	0.692308	1	0.714286	0.5	0.75	1	1	0.8125	1	0.75	0.666667	0.428571	1	0.891892	0.607143	0.73913	0.982143	0.96	0.45	0.9375	0.733333	0.857143	0.8	0.622222	0.533333	0.55	0.538462	0.5	0.46875	0.454545	0.363636	0.321429	0.375	0.37037	0.3125	0.129032
		69102.7	0.866667	1	1	1	1	1	0.396552	1	1	0.357143	0.571429	0.692308	1	0.714286	0.5	0.75	1	1	0.8125	1	0.75	0.666667	0.428571	1	0.891892	0.607143	0.73913	0.982143	0.96	0.45	0.9375	0.733333	0.857143	0.8	0.622222	0.533333	0.55	0.538462	0.5	0.46875	0.454545	0.363636	0.321429	0.375	0.37037	0.3125	0.129032
		69189.2	0.866667	1	1	1	1	1	0.396552	1	1	0.357143	0.571429	0.692308	1	0.714286	0.5	0.75	1	1	0.8125	1	0.75	0.666667	0.428571	1	0.891892	0.607143	0.73913	0.982143	0.96	0.45	0.9375	0.733333	0.857143	0.8	0.622222	0.533333	0.55	0.538462	0.5	0.46875	0.454545	0.363636	0.321429	0.375	0.37037	0.3125	0.129032
		69275.7	0.866667	1	1	1	1	1	0.396552	1	1	0.357143	0.571429	0.692308	1	0.714286	0.5	0.75	1	1	0.8125	1	0.75	0.666667	0.428571	1	0.891892	0.607143	0.73913	0.982143	0.96	0.45	0.9375	0.733333	0.857143	0.8	0.622222	0.533333	0.55	0.538462	0.5	0.46875	0.454545	0.363636	0.321429	0.375	0.37037	0.3125	0.129032
		69362.2	0.866667	1	1	1	1	1	0.396552	1	1	0.357143	0.571429	0.692308	1	0.714286	0.5	0.75	1	1	0.8125	1	0.75	0.666667	0.428571	1	0.891892	0.607143	0.73913	0.982143	0.96	0.45	0.9375	0.733333	0.857143	0.8	0.622222	0.533333	0.55	0.538462	0.5	0.46875	0.454545	0.363636	0.321429	0.375	0.37037	0.3125	0.129032
		69448.6	0.866667	1	1	1	1	1	0.396552	1	1	0.357143	0.571429	0.692308	1	0.714286	0.5	0.75	1	1	0.8125	1	0.75	0.666667	0.428571	1	0.891892	0.607143	0.73913	0.982143	0.96	0.45	0.9375	0.733333	0.857143	0.8	0.622222	0.533333	0.55	0.538462	0.5	0.46875	0.454545	0.363636	0.321429	0.375	0.37037	0.3125	0.129032
		69535.1	0.866667	1	1	1	1	1	0.396552	1	1	0.357143	0.571429	0.692308	1	0.714286	0.5	0.75	1	1	0.8125	1	0.75	0.666667	0.428571	1	0.891892	0.607143	0.73913	0.982143	0.96	0.45	0.9375	0.733333	0.857143	0.8	0.622222	0.533333	0.55	0.538462	0.5	0.46875	0.454545	0.363636	0.321429	0.375	0.37037	0.3125	0.129032
		69621.6	0.866667	1	1	1	1	1	0.396552	1	1	0.357143	0.571429	0.692308	1	0.714286	0.5	0.75	1	1	0.8125	1	0.75	0.666667	0.428571	1	0.891892	0.607143	0.73913	0.982143	0.96	0.45	0.9375	0.733333	0.857143	0.8	0.622222	0.533333	0.55	0.538462	0.5	0.46875	0.454545	0.363636	0.321429	0.375	0.37037	0.3125	0.129032
		69708.1	0.866667	1	1	1	1	1	0.396552	1	1	0.357143	0.571429	0.692308	1	0.714286	0.5	0.75	1	1	0.8125	1	0.75	0.666667	0.428571	1	0.891892	0.607143	0.73913	0.982143	0.96	0.45	0.9375	0.733333	0.857143	0.8	0.622222	0.533333	0.55	0.538462	0.5	0.46875	0.454545	0.363636	0.321429	0.375	0.37037	0.3125	0.129032
		69794.6	0.866667	1	1	1	1	1	0.396552	1	1	0.357143	0.571429	0.692308	1	0.714286	0.5	0.75	1	1	0.8125	1	0.75	0.666667	0.428571	1	0.891892	0.607143	0.73913	0.982143	0.96	0.45	0.9375	0.733333	0.857143	0.8	0.622222	0.533333	0.55	0.538462	0.5	0.46875	0.454545	0.363636	0.321429	0.375	0.37037	0.3125	0.129032
		69881.1	0.866667	1	1	1	1	1	0.396552	1	1	0.357143	0.571429	0.692308	1	0.714286	0.5	0.75	1	1	0.8125	1	0.75	0.666667	0.428571	1	0.891892	0.607143	0.73913	0.982143	0.96	0.45	0.9375	0.733333	0.857143	0.8	0.622222	0.533333	0.55	0.538462	0.5	0.46875	0.454545	0.363636	0.321429	0.375	0.37037	0.3125	0.129032
		69967.6	0.866667	1	1	1	1	1	0.396552	1	1	0.357143	0.571429	0.692308	1	0.714286	0.5	0.75	1	1	0.8125	1	0.75	0.666667	0.428571	1	0.891892	0.607143	0.73913	0.982143	0.96	0.45	0.9375	0.733333	0.857143	0.8	0.622222	0.533333	0.55	0.538462	0.5	0.46875	0.454545	0.363636	0.321429	0.375	0.37037	0.3125	0.129032
		70054.1	0.866667	1	1	1	1	1	0.396552	1	1	0.357143	0.571429	0.692308	1	0.714286	0.5	0.75	1	1	0.8125	1	0.75	0.666667	0.428571	1	0.891892	0.607143	0.73913	0.982143	0.96	0.45	0.9375	0.733333	0.857143	0.8	0.622222	0.533333	0.55	0.538462	0.5	0.46875	0.454545	0.363636	0.321429	0.375	0.37037	0.3125	0.129032
		70140.5	0.866667	1	1	1	1	1	0.396552	1	1	0.357143	0.571429	0.692308	1	0.714286	0.5	0.75	1	1	0.8125	1	0.75	0.666667	0.428571	1	0.891892	0.607143	0.73913	0.982143	0.96	0.45	0.9375	0.733333	0.857143	0.8	0.622222	0.533333	0.55	0.538462	0.5	0.46875	0.454545	0.363636	0.321429	0.375	0.37037	0.3125	0.129032
		70227	0.866667	1	1	1	1	1	0.396552	1	1	0.357143	0.571429	0.692308	1	0.714286	0.5	0.75	1	1	0.8125	1	0.75	0.666667	0.428571	1	0.891892	0.607143	0.73913	0.982143	0.96	0.45	0.9375	0.733333	0.857143	0.8	0.622222	0.533333	0.55	0.538462	0.5	0.46875	0.454545	0.363636	0.321429	0.375	0.37037	0.3125	0.129032
		70313.5	0.866667	1	1	1	1	1	0.396552	1	1	0.357143	0.571429	0.692308	1	0.714286	0.5	0.75	1	1	0.8125	1	0.75	0.666667	0.428571	1	0.891892	0.607143	0.73913	0.982143	0.96	0.45	0.9375	0.733333	0.857143	0.8	0.622222	0.533333	0.55	0.538462	0.5	0.46875	0.454545	0.363636	0.321429	0.375	0.37037	0.3125	0.129032
		70400	0.866667	1	1	1	1	1	0.396552	1	1	0.357143	0.571429	0.692308	1	0.714286	0.5	0.75	1	1	0.8125	1	0.75	0.666667	0.428571	1	0.891892	0.607143	0.73913	0.982143	0.96	0.45	0.9375	0.733333	0.857143	0.8	0.622222	0.533333	0.55	0.538462	0.5	0.46875	0.454545	0.363636	0.321429	0.375	0.37037	0.3125	0.129032
		70486.5	0.866667	1	1	1	1	1	0.396552	1	1	0.357143	0.571429	0.692308	1	0.714286	0.5	0.75	1	1	0.8125	1	0.75	0.666667	0.428571	1	0.891892	0.607143	0.73913	0.982143	0.96	0.45	0.9375	0.733333	0.857143	0.8	0.622222	0.533333	0.55	0.538462	0.5	0.46875	0.454545	0.363636	0.321429	0.375	0.37037	0.3125	0.129032
		70573	0.866667	1	1	1	1	1	0.396552	1	1	0.357143	0.571429	0.692308	1	0.714286	0.5	0.75	1	1	0.8125	1	0.75	0.666667	0.428571	1	0.891892	0.607143	0.73913	0.982143	0.96	0.45	0.9375	0.733333	0.857143	0.8	0.622222	0.533333	0.55	0.538462	0.5	0.46875	0.454545	0.363636	0.321429	0.375	0.37037	0.3125	0.129032
		70659.5	0.866667	1	1	1	1	1	0.396552	1	1	0.357143	0.571429	0.692308	1	0.714286	0.5	0.75	1	1	0.8125	1	0.75	0.666667	0.428571	1	0.891892	0.607143	0.73913	0.982143	0.96	0.45	0.9375	0.733333	0.857143	0.8	0.622222	0.533333	0.55	0.538462	0.5	0.46875	0.454545	0.363636	0.321429	0.375	0.37037	0.3125	0.129032
		70745.9	0.866667	1	1	1	1	1	0.396552	1	1	0.357143	0.571429	0.692308	1	0.714286	0.5	0.75	1	1	0.8125	1	0.75	0.666667	0.428571	1	0.891892	0.607143	0.73913	0.982143	0.96	0.45	0.9375	0.733333	0.857143	0.8	0.622222	0.533333	0.55	0.538462	0.5	0.46875	0.454545	0.363636	0.321429	0.375	0.37037	0.3125	0.129032
		70832.4	0.866667	1	1	1	1	1	0.396552	1	1	0.357143	0.571429	0.692308	1	0.714286	0.5	0.75	1	1	0.8125	1	0.75	0.666667	0.428571	1	0.891892	0.607143	0.73913	0.982143	0.96	0.45	0.9375	0.733333	0.857143	0.8	0.622222	0.533333	0.55	0.538462	0.5	0.46875	0.454545	0.363636	0.321429	0.375	0.37037	0.3125	0.129032
		70918.9	0.866667	1	1	1	1	1	0.396552	1	1	0.357143	0.571429	0.692308	1	0.714286	0.5	0.75	1	1	0.8125	1	0.75	0.666667	0.428571	1	0.891892	0.607143	0.73913	0.982143	0.96	0.45	0.9375	0.733333	0.857143	0.8	0.622222	0.533333	0.55	0.538462	0.5	0.46875	0.454545	0.363636	0.321429	0.375	0.37037	0.3125	0.129032
		71005.4	0.866667	1	1	1	1	1	0.396552	1	1	0.357143	0.571429	0.692308	1	0.714286	0.5	0.75	1	1	0.8125	1	0.75	0.666667	0.428571	1	0.891892	0.607143	0.73913	0.982143	0.96	0.45	0.9375	0.733333	0.857143	0.8	0.622222	0.533333	0.55	0.538462	0.5	0.46875	0.454545	0.363636	0.321429	0.375	0.37037	0.3125	0.129032
		71091.9	0.866667	1	1	1	1	1	0.396552	1	1	0.357143	0.571429	0.692308	1	0.714286	0.5	0.75	1	1	0.8125	1	0.75	0.666667	0.428571	1	0.891892	0.607143	0.73913	0.982143	0.96	0.45	0.9375	0.733333	0.857143	0.8	0.622222	0.533333	0.55	0.538462	0.5	0.46875	0.454545	0.363636	0.321429	0.375	0.37037	0.3125	0.129032
		71178.4	0.866667	1	1	1	1	1	0.396552	1	1	0.357143	0.571429	0.692308	1	0.714286	0.5	0.75	1	1	0.8125	1	0.75	0.666667	0.428571	1	0.891892	0.607143	0.73913	0.982143	0.96	0.45	0.9375	0.733333	0.857143	0.8	0.622222	0.533333	0.55	0.538462	0.5	0.46875	0.454545	0.363636	0.321429	0.375	0.37037	0.3125	0.129032
		71264.9	0.866667	1	1	1	1	1	0.396552	1	1	0.357143	0.571429	0.692308	1	0.714286	0.5	0.75	1	1	0.8125	1	0.75	0.666667	0.428571	1	0.891892	0.607143	0.73913	0.982143	0.96	0.45	0.9375	0.733333	0.857143	0.8	0.622222	0.533333	0.55	0.538462	0.5	0.46875	0.454545	0.363636	0.321429	0.375	0.37037	0.3125	0.129032
		71351.4	0.866667	1	1	1	1	1	0.396552	1	1	0.357143	0.571429	0.692308	1	0.714286	0.5	0.75	1	1	0.8125	1	0.75	0.666667	0.428571	1	0.891892	0.607143	0.73913	0.982143	0.96	0.45	0.9375	0.733333	0.857143	0.8	0.622222	0.533333	0.55	0.538462	0.5	0.46875	0.454545	0.363636	0.321429	0.375	0.37037	0.3125	0.129032
		71437.8	0.866667	1	1	1	1	1	0.396552	1	1	0.357143	0.571429	0.692308	1	0.714286	0.5	0.75	1	1	0.8125	1	0.75	0.666667	0.428571	1	0.891892	0.607143	0.73913	0.982143	0.96	0.45	0.9375	0.733333	0.857143	0.8	0.622222	0.533333	0.55	0.538462	0.5	0.46875	0.454545	0.363636	0.321429	0.375	0.37037	0.3125	0.129032
		71524.3	0.866667	1	1	1	1	1	0.396552	1	1	0.357143	0.571429	0.692308	1	0.714286	0.5	0.75	1	1	0.8125	1	0.75	0.666667	0.428571	1	0.891892	0.607143	0.73913	0.982143	0.96	0.45	0.9375	0.733333	0.857143	0.8	0.622222	0.533333	0.55	0.538462	0.5	0.46875	0.454545	0.363636	0.321429	0.375	0.37037	0.3125	0.129032
		71610.8	0.866667	1	1	1	1	1	0.396552	1	1	0.357143	0.571429	0.692308	1	0.714286	0.5	0.75	1	1	0.8125	1	0.75	0.666667	0.428571	1	0.891892	0.607143	0.73913	0.982143	0.96	0.45	0.9375	0.733333	0.857143	0.8	0.622222	0.533333	0.55	0.538462	0.5	0.46875	0.454545	0.363636	0.321429	0.375	0.37037	0.3125	0.129032
		71697.3	0.866667	1	1	1	1	1	0.396552	1	1	0.357143	0.571429	0.692308	1	0.714286	0.5	0.75	1	1	0.8125	1	0.75	0.666667	0.428571	1	0.891892	0.607143	0.73913	0.982143	0.96	0.45	0.9375	0.733333	0.857143	0.8	0.622222	0.533333	0.55	0.538462	0.5	0.46875	0.454545	0.363636	0.321429	0.375	0.37037	0.3125	0.129032
		71783.8	0.866667	1	1	1	1	1	0.396552	1	1	0.357143	0.571429	0.692308	1	0.714286	0.5	0.75	1	1	0.8125	1	0.75	0.666667	0.428571	1	0.891892	0.607143	0.73913	0.982143	0.96	0.45	0.9375	0.733333	0.857143	0.8	0.622222	0.533333	0.55	0.538462	0.5	0.46875	0.454545	0.363636	0.321429	0.375	0.37037	0.3125	0.129032
		71870.3	0.866667	1	1	1	1	1	0.396552	1	1	0.357143	0.571429	0.692308	1	0.714286	0.5	0.75	1	1	0.8125	1	0.75	0.666667	0.428571	1	0.891892	0.607143	0.73913	0.982143	0.96	0.45	0.9375	0.733333	0.857143	0.8	0.622222	0.533333	0.55	0.538462	0.5	0.46875	0.454545	0.363636	0.321429	0.375	0.37037	0.3125	0.129032
		71956.8	0.866667	1	1	1	1	1	0.396552	1	1	0.357143	0.571429	0.692308	1	0.714286	0.5	0.75	1	1	0.8125	1	0.75	0.666667	0.428571	1	0.891892	0.607143	0.73913	0.982143	0.96	0.45	0.9375	0.733333	0.857143	0.8	0.622222	0.533333	0.55	0.538462	0.5	0.46875	0.454545	0.363636	0.321429	0.375	0.37037	0.3125	0.129032
		72043.2	0.866667	1	1	1	1	1	0.396552	1	1	0.357143	0.571429	0.692308	1	0.714286	0.5	0.75	1	1	0.8125	1	0.75	0.666667	0.428571	1	0.891892	0.607143	0.73913	0.982143	0.96	0.45	0.9375	0.733333	0.857143	0.8	0.622222	0.533333	0.55	0.538462	0.5	0.46875	0.454545	0.363636	0.321429	0.375	0.37037	0.3125	0.129032
		72129.7	0.866667	1	1	1	1	1	0.396552	1	1	0.357143	0.571429	0.692308	1	0.714286	0.5	0.75	1	1	0.8125	1	0.75	0.666667	0.428571	1	0.891892	0.607143	0.73913	0.982143	0.96	0.45	0.9375	0.733333	0.857143	0.8	0.622222	0.533333	0.55	0.538462	0.5	0.46875	0.454545	0.363636	0.321429	0.375	0.37037	0.3125	0.129032
		72216.2	0.866667	1	1	1	1	1	0.396552	1	1	0.357143	0.571429	0.692308	1	0.714286	0.5	0.75	1	1	0.8125	1	0.75	0.666667	0.428571	1	0.891892	0.607143	0.73913	0.982143	0.96	0.45	0.9375	0.733333	0.857143	0.8	0.622222	0.533333	0.55	0.538462	0.5	0.46875	0.454545	0.363636	0.321429	0.375	0.37037	0.3125	0.129032
		72302.7	0.866667	1	1	1	1	1	0.396552	1	1	0.357143	0.571429	0.692308	1	0.714286	0.5	0.75	1	1	0.8125	1	0.75	0.666667	0.428571	1	0.891892	0.607143	0.73913	0.982143	0.96	0.45	0.9375	0.733333	0.857143	0.8	0.622222	0.533333	0.55	0.538462	0.5	0.46875	0.454545	0.363636	0.321429	0.375	0.37037	0.3125	0.129032
		72389.2	0.866667	1	1	1	1	1	0.396552	1	1	0.357143	0.571429	0.692308	1	0.714286	0.5	0.75	1	1	0.8125	1	0.75	0.666667	0.428571	1	0.891892	0.607143	0.73913	0.982143	0.96	0.45	0.9375	0.733333	0.857143	0.8	0.622222	0.533333	0.55	0.538462	0.5	0.46875	0.454545	0.363636	0.321429	0.375	0.37037	0.3125	0.129032
		72475.7	0.866667	1	1	1	1	1	0.396552	1	1	0.357143	0.571429	0.692308	1	0.714286	0.5	0.75	1	1	0.8125	1	0.75	0.666667	0.428571	1	0.891892	0.607143	0.73913	0.982143	0.96	0.45	0.9375	0.733333	0.857143	0.8	0.622222	0.533333	0.55	0.538462	0.5	0.46875	0.454545	0.363636	0.321429	0.375	0.37037	0.3125	0.129032
		72562.2	0.866667	1	1	1	1	1	0.396552	1	1	0.357143	0.571429	0.692308	1	0.714286	0.5	0.75	1	1	0.8125	1	0.75	0.666667	0.428571	1	0.891892	0.607143	0.73913	0.982143	0.96	0.45	0.9375	0.733333	0.857143	0.8	0.622222	0.533333	0.55	0.538462	0.5	0.46875	0.454545	0.363636	0.321429	0.375	0.37037	0.3125	0.129032
		72648.6	0.866667	1	1	1	1	1	0.396552	1	1	0.357143	0.571429	0.692308	1	0.714286	0.5	0.75	1	1	0.8125	1	0.75	0.666667	0.428571	1	0.891892	0.607143	0.73913	0.982143	0.96	0.45	0.9375	0.733333	0.857143	0.8	0.622222	0.533333	0.55	0.538462	0.5	0.46875	0.454545	0.363636	0.321429	0.375	0.37037	0.3125	0.129032
		72735.1	0.866667	1	1	1	1	1	0.396552	1	1	0.357143	0.571429	0.692308	1	0.714286	0.5	0.75	1	1	0.8125	1	0.75	0.666667	0.428571	1	0.891892	0.607143	0.73913	0.982143	0.96	0.45	0.9375	0.733333	0.857143	0.8	0.622222	0.533333	0.55	0.538462	0.5	0.46875	0.454545	0.363636	0.321429	0.375	0.37037	0.3125	0.129032
		72821.6	0.866667	1	1	1	1	1	0.396552	1	1	0.357143	0.571429	0.692308	1	0.714286	0.5	0.75	1	1	0.8125	1	0.75	0.666667	0.428571	1	0.891892	0.607143	0.73913	0.982143	0.96	0.45	0.9375	0.733333	0.857143	0.8	0.622222	0.533333	0.55	0.538462	0.5	0.46875	0.454545	0.363636	0.321429	0.375	0.37037	0.3125	0.129032
		72908.1	0.866667	1	1	1	1	1	0.396552	1	1	0.357143	0.571429	0.692308	1	0.714286	0.5	0.75	1	1	0.8125	1	0.75	0.666667	0.428571	1	0.891892	0.607143	0.73913	0.982143	0.96	0.45	0.9375	0.733333	0.857143	0.8	0.622222	0.533333	0.55	0.538462	0.5	0.46875	0.454545	0.363636	0.321429	0.375	0.37037	0.3125	0.129032
		72994.6	0.866667	1	1	1	1	1	0.396552	1	1	0.357143	0.571429	0.692308	1	0.714286	0.5	0.75	1	1	0.8125	1	0.75	0.666667	0.428571	1	0.891892	0.607143	0.73913	0.982143	0.96	0.45	0.9375	0.733333	0.857143	0.8	0.622222	0.533333	0.55	0.538462	0.5	0.46875	0.454545	0.363636	0.321429	0.375	0.37037	0.3125	0.129032
		73081.1	0.866667	1	1	1	1	1	0.396552	1	1	0.357143	0.571429	0.692308	1	0.714286	0.5	0.75	1	1	0.8125	1	0.75	0.666667	0.428571	1	0.891892	0.607143	0.73913	0.982143	0.96	0.45	0.9375	0.733333	0.857143	0.8	0.622222	0.533333	0.55	0.538462	0.5	0.46875	0.454545	0.363636	0.321429	0.375	0.37037	0.3125	0.129032
		73167.6	0.866667	1	1	1	1	1	0.396552	1	1	0.357143	0.571429	0.692308	1	0.714286	0.5	0.75	1	1	0.8125	1	0.75	0.666667	0.428571	1	0.891892	0.607143	0.73913	0.982143	0.96	0.45	0.9375	0.733333	0.857143	0.8	0.622222	0.533333	0.55	0.538462	0.5	0.46875	0.454545	0.363636	0.321429	0.375	0.37037	0.3125	0.129032
		73254.1	0.866667	1	1	1	1	1	0.396552	1	1	0.357143	0.571429	0.692308	1	0.714286	0.5	0.75	1	1	0.8125	1	0.75	0.666667	0.428571	1	0.891892	0.607143	0.73913	0.982143	0.96	0.45	0.9375	0.733333	0.857143	0.8	0.622222	0.533333	0.55	0.538462	0.5	0.46875	0.454545	0.363636	0.321429	0.375	0.37037	0.3125	0.129032
		73340.5	0.866667	1	1	1	1	1	0.396552	1	1	0.357143	0.571429	0.692308	1	0.714286	0.5	0.75	1	1	0.8125	1	0.75	0.666667	0.428571	1	0.891892	0.607143	0.73913	0.982143	0.96	0.45	0.9375	0.733333	0.857143	0.8	0.622222	0.533333	0.55	0.538462	0.5	0.46875	0.454545	0.363636	0.321429	0.375	0.37037	0.3125	0.129032
		73427	0.866667	1	1	1	1	1	0.396552	1	1	0.357143	0.571429	0.692308	1	0.714286	0.5	0.75	1	1	0.8125	1	0.75	0.666667	0.428571	1	0.891892	0.607143	0.73913	0.982143	0.96	0.45	0.9375	0.733333	0.857143	0.8	0.622222	0.533333	0.55	0.538462	0.5	0.46875	0.454545	0.363636	0.321429	0.375	0.37037	0.3125	0.129032
		73513.5	0.866667	1	1	1	1	1	0.396552	1	1	0.357143	0.571429	0.692308	1	0.714286	0.5	0.75	1	1	0.8125	1	0.75	0.666667	0.428571	1	0.891892	0.607143	0.73913	0.982143	0.96	0.45	0.9375	0.733333	0.857143	0.8	0.622222	0.533333	0.55	0.538462	0.5	0.46875	0.454545	0.363636	0.321429	0.375	0.37037	0.3125	0.129032
		73600	0.866667	1	1	1	1	1	0.396552	1	1	0.357143	0.571429	0.692308	1	0.714286	0.5	0.75	1	1	0.8125	1	0.75	0.666667	0.428571	1	0.891892	0.607143	0.73913	0.982143	0.96	0.45	0.9375	0.733333	0.857143	0.8	0.622222	0.533333	0.55	0.538462	0.5	0.46875	0.454545	0.363636	0.321429	0.375	0.37037	0.3125	0.129032
		73686.5	0.866667	1	1	1	1	1	0.396552	1	1	0.357143	0.571429	0.692308	1	0.714286	0.5	0.75	1	1	0.8125	1	0.75	0.666667	0.428571	1	0.891892	0.607143	0.73913	0.982143	0.96	0.45	0.9375	0.733333	0.857143	0.8	0.622222	0.533333	0.55	0.538462	0.5	0.46875	0.454545	0.363636	0.321429	0.375	0.37037	0.3125	0.129032
		73773	0.866667	1	1	1	1	1	0.396552	1	1	0.357143	0.571429	0.692308	1	0.714286	0.5	0.75	1	1	0.8125	1	0.75	0.666667	0.428571	1	0.891892	0.607143	0.73913	0.982143	0.96	0.45	0.9375	0.733333	0.857143	0.8	0.622222	0.533333	0.55	0.538462	0.5	0.46875	0.454545	0.363636	0.321429	0.375	0.37037	0.3125	0.129032
		73859.5	0.866667	1	1	1	1	1	0.396552	1	1	0.357143	0.571429	0.692308	1	0.714286	0.5	0.75	1	1	0.8125	1	0.75	0.666667	0.428571	1	0.891892	0.607143	0.73913	0.982143	0.96	0.45	0.9375	0.733333	0.857143	0.8	0.622222	0.533333	0.55	0.538462	0.5	0.46875	0.454545	0.363636	0.321429	0.375	0.37037	0.3125	0.129032
		73945.9	0.866667	1	1	1	1	1	0.396552	1	1	0.357143	0.571429	0.692308	1	0.714286	0.5	0.75	1	1	0.8125	1	0.75	0.666667	0.428571	1	0.891892	0.607143	0.73913	0.982143	0.96	0.45	0.9375	0.733333	0.857143	0.8	0.622222	0.533333	0.55	0.538462	0.5	0.46875	0.454545	0.363636	0.321429	0.375	0.37037	0.3125	0.129032
		74032.4	0.866667	1	1	1	1	1	0.396552	1	1	0.357143	0.571429	0.692308	1	0.714286	0.5	0.75	1	1	0.8125	1	0.75	0.666667	0.428571	1	0.891892	0.607143	0.73913	0.982143	0.96	0.45	0.9375	0.733333	0.857143	0.8	0.622222	0.533333	0.55	0.538462	0.5	0.46875	0.454545	0.363636	0.321429	0.375	0.37037	0.3125	0.129032
		74118.9	0.866667	1	1	1	1	1	0.396552	1	1	0.357143	0.571429	0.692308	1	0.714286	0.5	0.75	1	1	0.8125	1	0.75	0.666667	0.428571	1	0.891892	0.607143	0.73913	0.982143	0.96	0.45	0.9375	0.733333	0.857143	0.8	0.622222	0.533333	0.55	0.538462	0.5	0.46875	0.454545	0.363636	0.321429	0.375	0.37037	0.3125	0.129032
		74205.4	0.866667	1	1	1	1	1	0.396552	1	1	0.357143	0.571429	0.692308	1	0.714286	0.5	0.75	1	1	0.8125	1	0.75	0.666667	0.428571	1	0.891892	0.607143	0.73913	0.982143	0.96	0.45	0.9375	0.733333	0.857143	0.8	0.622222	0.533333	0.55	0.538462	0.5	0.46875	0.454545	0.363636	0.321429	0.375	0.37037	0.3125	0.129032
		74291.9	0.866667	1	1	1	1	1	0.396552	1	1	0.357143	0.571429	0.692308	1	0.714286	0.5	0.75	1	1	0.8125	1	0.75	0.666667	0.428571	1	0.891892	0.607143	0.73913	0.982143	0.96	0.45	0.9375	0.733333	0.857143	0.8	0.622222	0.533333	0.55	0.538462	0.5	0.46875	0.454545	0.363636	0.321429	0.375	0.37037	0.3125	0.129032
		74378.4	0.866667	1	1	1	1	1	0.396552	1	1	0.357143	0.571429	0.692308	1	0.714286	0.5	0.75	1	1	0.8125	1	0.75	0.666667	0.428571	1	0.891892	0.607143	0.73913	0.982143	0.96	0.45	0.9375	0.733333	0.857143	0.8	0.622222	0.533333	0.55	0.538462	0.5	0.46875	0.454545	0.363636	0.321429	0.375	0.37037	0.3125	0.129032
		74464.9	0.866667	1	1	1	1	1	0.396552	1	1	0.357143	0.571429	0.692308	1	0.714286	0.5	0.75	1	1	0.8125	1	0.75	0.666667	0.428571	1	0.891892	0.607143	0.73913	0.982143	0.96	0.45	0.9375	0.733333	0.857143	0.8	0.622222	0.533333	0.55	0.538462	0.5	0.46875	0.454545	0.363636	0.321429	0.375	0.37037	0.3125	0.129032
		74551.4	0.866667	1	1	1	1	1	0.396552	1	1	0.357143	0.571429	0.692308	1	0.714286	0.5	0.75	1	1	0.8125	1	0.75	0.666667	0.428571	1	0.891892	0.607143	0.73913	0.982143	0.96	0.45	0.9375	0.733333	0.857143	0.8	0.622222	0.533333	0.55	0.538462	0.5	0.46875	0.454545	0.363636	0.321429	0.375	0.37037	0.3125	0.129032
		74637.8	0.866667	1	1	1	1	1	0.396552	1	1	0.357143	0.571429	0.692308	1	0.714286	0.5	0.75	1	1	0.8125	1	0.75	0.666667	0.428571	1	0.891892	0.607143	0.73913	0.982143	0.96	0.45	0.9375	0.733333	0.857143	0.8	0.622222	0.533333	0.55	0.538462	0.5	0.46875	0.454545	0.363636	0.321429	0.375	0.37037	0.3125	0.129032
		74724.3	0.866667	1	1	1	1	1	0.396552	1	1	0.357143	0.571429	0.692308	1	0.714286	0.5	0.75	1	1	0.8125	1	0.75	0.666667	0.428571	1	0.891892	0.607143	0.73913	0.982143	0.96	0.45	0.9375	0.733333	0.857143	0.8	0.622222	0.533333	0.55	0.538462	0.5	0.46875	0.454545	0.363636	0.321429	0.375	0.37037	0.3125	0.129032
		74810.8	0.866667	1	1	1	1	1	0.396552	1	1	0.357143	0.571429	0.692308	1	0.714286	0.5	0.75	1	1	0.8125	1	0.75	0.666667	0.428571	1	0.891892	0.607143	0.73913	0.982143	0.96	0.45	0.9375	0.733333	0.857143	0.8	0.622222	0.533333	0.55	0.538462	0.5	0.46875	0.454545	0.363636	0.321429	0.375	0.37037	0.3125	0.129032
		74897.3	0.866667	1	1	1	1	1	0.396552	1	1	0.357143	0.571429	0.692308	1	0.714286	0.5	0.75	1	1	0.8125	1	0.75	0.666667	0.428571	1	0.891892	0.607143	0.73913	0.982143	0.96	0.45	0.9375	0.733333	0.857143	0.8	0.622222	0.533333	0.55	0.538462	0.5	0.46875	0.454545	0.363636	0.321429	0.375	0.37037	0.3125	0.129032
		74983.8	0.866667	1	1	1	1	1	0.396552	1	1	0.357143	0.571429	0.692308	1	0.714286	0.5	0.75	1	1	0.8125	1	0.75	0.666667	0.428571	1	0.891892	0.607143	0.73913	0.982143	0.96	0.45	0.9375	0.733333	0.857143	0.8	0.622222	0.533333	0.55	0.538462	0.5	0.46875	0.454545	0.363636	0.321429	0.375	0.37037	0.3125	0.129032
		75070.3	0.866667	1	1	1	1	1	0.396552	1	1	0.357143	0.571429	0.692308	1	0.714286	0.5	0.75	1	1	0.8125	1	0.75	0.666667	0.428571	1	0.891892	0.607143	0.73913	0.982143	0.96	0.45	0.9375	0.733333	0.857143	0.8	0.622222	0.533333	0.55	0.538462	0.5	0.46875	0.454545	0.363636	0.321429	0.375	0.37037	0.3125	0.129032
		75156.8	0.866667	1	1	1	1	1	0.396552	1	1	0.357143	0.571429	0.692308	1	0.714286	0.5	0.75	1	1	0.8125	1	0.75	0.666667	0.428571	1	0.891892	0.607143	0.73913	0.982143	0.96	0.45	0.9375	0.733333	0.857143	0.8	0.622222	0.533333	0.55	0.538462	0.5	0.46875	0.454545	0.363636	0.321429	0.375	0.37037	0.3125	0.129032
		75243.2	0.866667	1	1	1	1	1	0.396552	1	1	0.357143	0.571429	0.692308	1	0.714286	0.5	0.75	1	1	0.8125	1	0.75	0.666667	0.428571	1	0.891892	0.607143	0.73913	0.982143	0.96	0.45	0.9375	0.733333	0.857143	0.8	0.622222	0.533333	0.55	0.538462	0.5	0.46875	0.454545	0.363636	0.321429	0.375	0.37037	0.3125	0.129032
		75329.7	0.866667	1	1	1	1	1	0.396552	1	1	0.357143	0.571429	0.692308	1	0.714286	0.5	0.75	1	1	0.8125	1	0.75	0.666667	0.428571	1	0.891892	0.607143	0.73913	0.982143	0.96	0.45	0.9375	0.733333	0.857143	0.8	0.622222	0.533333	0.55	0.538462	0.5	0.46875	0.454545	0.363636	0.321429	0.375	0.37037	0.3125	0.129032
		75416.2	0.866667	1	1	1	1	1	0.396552	1	1	0.357143	0.571429	0.692308	1	0.714286	0.5	0.75	1	1	0.8125	1	0.75	0.666667	0.428571	1	0.891892	0.607143	0.73913	0.982143	0.96	0.45	0.9375	0.733333	0.857143	0.8	0.622222	0.533333	0.55	0.538462	0.5	0.46875	0.454545	0.363636	0.321429	0.375	0.37037	0.3125	0.129032
		75502.7	0.866667	1	1	1	1	1	0.396552	1	1	0.357143	0.571429	0.692308	1	0.714286	0.5	0.75	1	1	0.8125	1	0.75	0.666667	0.428571	1	0.891892	0.607143	0.73913	0.982143	0.96	0.45	0.9375	0.733333	0.857143	0.8	0.622222	0.533333	0.55	0.538462	0.5	0.46875	0.454545	0.363636	0.321429	0.375	0.37037	0.3125	0.129032
		75589.2	0.866667	1	1	1	1	1	0.396552	1	1	0.357143	0.571429	0.692308	1	0.714286	0.5	0.75	1	1	0.8125	1	0.75	0.666667	0.428571	1	0.891892	0.607143	0.73913	0.982143	0.96	0.45	0.9375	0.733333	0.857143	0.8	0.622222	0.533333	0.55	0.538462	0.5	0.46875	0.454545	0.363636	0.321429	0.375	0.37037	0.3125	0.129032
		75675.7	0.866667	1	1	1	1	1	0.396552	1	1	0.357143	0.571429	0.692308	1	0.714286	0.5	0.75	1	1	0.8125	1	0.75	0.666667	0.428571	1	0.891892	0.607143	0.73913	0.982143	0.96	0.45	0.9375	0.733333	0.857143	0.8	0.622222	0.533333	0.55	0.538462	0.5	0.46875	0.454545	0.363636	0.321429	0.375	0.37037	0.3125	0.129032
		75762.2	0.866667	1	1	1	1	1	0.396552	1	1	0.357143	0.571429	0.692308	1	0.714286	0.5	0.75	1	1	0.8125	1	0.75	0.666667	0.428571	1	0.891892	0.607143	0.73913	0.982143	0.96	0.45	0.9375	0.733333	0.857143	0.8	0.622222	0.533333	0.55	0.538462	0.5	0.46875	0.454545	0.363636	0.321429	0.375	0.37037	0.3125	0.129032
		75848.6	0.866667	1	1	1	1	1	0.396552	1	1	0.357143	0.571429	0.692308	1	0.714286	0.5	0.75	1	1	0.8125	1	0.75	0.666667	0.428571	1	0.891892	0.607143	0.73913	0.982143	0.96	0.45	0.9375	0.733333	0.857143	0.8	0.622222	0.533333	0.55	0.538462	0.5	0.46875	0.454545	0.363636	0.321429	0.375	0.37037	0.3125	0.129032
		75935.1	0.866667	1	1	1	1	1	0.396552	1	1	0.357143	0.571429	0.692308	1	0.714286	0.5	0.75	1	1	0.8125	1	0.75	0.666667	0.428571	1	0.891892	0.607143	0.73913	0.982143	0.96	0.45	0.9375	0.733333	0.857143	0.8	0.622222	0.533333	0.55	0.538462	0.5	0.46875	0.454545	0.363636	0.321429	0.375	0.37037	0.3125	0.129032
		76021.6	0.866667	1	1	1	1	1	0.396552	1	1	0.357143	0.571429	0.692308	1	0.714286	0.5	0.75	1	1	0.8125	1	0.75	0.666667	0.428571	1	0.891892	0.607143	0.73913	0.982143	0.96	0.45	0.9375	0.733333	0.857143	0.8	0.622222	0.533333	0.55	0.538462	0.5	0.46875	0.454545	0.363636	0.321429	0.375	0.37037	0.3125	0.129032
		76108.1	0.866667	1	1	1	1	1	0.396552	1	1	0.357143	0.571429	0.692308	1	0.714286	0.5	0.75	1	1	0.8125	1	0.75	0.666667	0.428571	1	0.891892	0.607143	0.73913	0.982143	0.96	0.45	0.9375	0.733333	0.857143	0.8	0.622222	0.6	0.55	0.538462	0.5	0.46875	0.454545	0.363636	0.321429	0.375	0.37037	0.3125	0.129032
		76194.6	0.866667	1	1	1	1	1	0.396552	1	1	0.357143	0.571429	0.692308	1	0.714286	0.5	0.75	1	1	0.8125	1	0.75	0.666667	0.428571	1	0.891892	0.607143	0.73913	0.982143	0.96	0.45	0.9375	0.733333	0.857143	0.8	0.622222	0.6	0.55	0.538462	0.5	0.46875	0.454545	0.363636	0.321429	0.375	0.37037	0.3125	0.129032
		76281.1	0.866667	1	1	1	1	1	0.396552	1	1	0.357143	0.571429	0.692308	1	0.714286	0.5	0.75	1	1	0.8125	1	0.75	0.666667	0.428571	1	0.891892	0.607143	0.73913	0.982143	0.96	0.45	0.9375	0.733333	0.857143	0.8	0.622222	0.6	0.55	0.538462	0.5	0.46875	0.454545	0.363636	0.321429	0.375	0.37037	0.3125	0.129032
		76367.6	0.866667	1	1	1	1	1	0.396552	1	1	0.357143	0.571429	0.692308	1	0.714286	0.5	0.75	1	1	0.8125	1	0.75	0.666667	0.428571	1	0.891892	0.607143	0.73913	0.982143	0.96	0.45	0.9375	0.733333	0.857143	0.8	0.622222	0.6	0.55	0.538462	0.5	0.46875	0.454545	0.363636	0.321429	0.375	0.37037	0.3125	0.129032
		76454.1	0.866667	1	1	1	1	1	0.396552	1	1	0.357143	0.571429	0.692308	1	0.714286	0.5	0.75	1	1	0.8125	1	0.75	0.666667	0.428571	1	0.891892	0.607143	0.73913	0.982143	0.96	0.45	0.9375	0.733333	0.857143	0.8	0.622222	0.6	0.55	0.538462	0.5	0.46875	0.454545	0.363636	0.321429	0.375	0.37037	0.3125	0.129032
		76540.5	0.866667	1	1	1	1	1	0.396552	1	1	0.357143	0.571429	0.692308	1	0.714286	0.5	0.75	1	1	0.8125	1	0.75	0.666667	0.428571	1	0.891892	0.607143	0.73913	0.982143	0.96	0.45	0.9375	0.733333	0.857143	0.8	0.622222	0.6	0.55	0.538462	0.5	0.46875	0.454545	0.363636	0.321429	0.375	0.37037	0.3125	0.129032
		76627	0.866667	1	1	1	1	1	0.396552	1	1	0.357143	0.571429	0.692308	1	0.714286	0.5	0.75	1	1	0.8125	1	0.75	0.666667	0.428571	1	0.891892	0.607143	0.73913	0.982143	0.96	0.45	0.9375	0.733333	0.857143	0.8	0.622222	0.6	0.55	0.538462	0.5	0.46875	0.454545	0.363636	0.321429	0.375	0.37037	0.3125	0.129032
		76713.5	0.866667	1	1	1	1	1	0.396552	1	1	0.357143	0.571429	0.692308	1	0.714286	0.5	0.75	1	1	0.8125	1	0.75	0.666667	0.428571	1	0.891892	0.607143	0.73913	0.982143	0.96	0.45	0.9375	0.733333	0.857143	0.8	0.622222	0.6	0.55	0.538462	0.5	0.46875	0.454545	0.363636	0.321429	0.375	0.37037	0.3125	0.129032
		76800	0.866667	1	1	1	1	1	0.396552	1	1	0.357143	0.571429	0.692308	1	0.714286	0.5	0.75	1	1	0.8125	1	0.75	0.666667	0.428571	1	0.891892	0.607143	0.73913	0.982143	0.96	0.45	0.9375	0.733333	0.857143	0.8	0.622222	0.6	0.55	0.538462	0.5	0.46875	0.454545	0.363636	0.321429	0.375	0.37037	0.3125	0.129032
		76886.5	0.866667	1	1	1	1	1	0.396552	1	1	0.357143	0.571429	0.692308	1	0.714286	0.5	0.75	1	1	0.8125	1	0.75	0.666667	0.428571	1	0.891892	0.607143	0.73913	0.982143	0.96	0.45	0.9375	0.733333	0.857143	0.8	0.622222	0.6	0.55	0.538462	0.5	0.46875	0.454545	0.363636	0.321429	0.375	0.37037	0.3125	0.129032
		76973	0.866667	1	1	1	1	1	0.396552	1	1	0.357143	0.571429	0.692308	1	0.714286	0.5	0.75	1	1	0.8125	1	0.75	0.666667	0.428571	1	0.891892	0.607143	0.73913	0.982143	0.96	0.45	0.9375	0.733333	0.857143	0.8	0.622222	0.6	0.55	0.538462	0.5	0.46875	0.454545	0.363636	0.321429	0.375	0.37037	0.3125	0.129032
		77059.5	0.866667	1	1	1	1	1	0.396552	1	1	0.357143	0.571429	0.692308	1	0.714286	0.5	0.75	1	1	0.8125	1	0.75	0.666667	0.428571	1	0.891892	0.607143	0.73913	0.982143	0.96	0.45	0.9375	0.733333	0.857143	0.8	0.622222	0.6	0.55	0.538462	0.5	0.46875	0.454545	0.363636	0.321429	0.375	0.37037	0.3125	0.129032
		77145.9	0.866667	1	1	1	1	1	0.396552	1	1	0.357143	0.571429	0.692308	1	0.714286	0.5	0.75	1	1	0.8125	1	0.75	0.666667	0.428571	1	0.891892	0.607143	0.73913	0.982143	0.96	0.45	0.9375	0.733333	0.857143	0.8	0.622222	0.6	0.55	0.538462	0.5	0.46875	0.454545	0.363636	0.321429	0.375	0.37037	0.3125	0.129032
		77232.4	0.866667	1	1	1	1	1	0.396552	1	1	0.357143	0.571429	0.692308	1	0.714286	0.5	0.75	1	1	0.8125	1	0.75	0.666667	0.428571	1	0.891892	0.607143	0.73913	0.982143	0.96	0.45	0.9375	0.733333	0.857143	0.8	0.622222	0.6	0.55	0.538462	0.5	0.46875	0.454545	0.363636	0.321429	0.375	0.37037	0.3125	0.129032
		77318.9	0.866667	1	1	1	1	1	0.396552	1	1	0.357143	0.571429	0.692308	1	0.714286	0.5	0.75	1	1	0.8125	1	0.75	0.666667	0.428571	1	0.891892	0.607143	0.73913	0.982143	0.96	0.45	0.9375	0.733333	0.857143	0.8	0.622222	0.6	0.55	0.538462	0.5	0.46875	0.454545	0.363636	0.321429	0.375	0.37037	0.3125	0.129032
		77405.4	0.866667	1	1	1	1	1	0.396552	1	1	0.357143	0.571429	0.692308	1	0.714286	0.5	0.75	1	1	0.8125	1	0.75	0.666667	0.428571	1	0.891892	0.607143	0.73913	0.982143	0.96	0.45	0.9375	0.733333	0.857143	0.8	0.622222	0.6	0.55	0.538462	0.5	0.46875	0.454545	0.363636	0.321429	0.375	0.37037	0.3125	0.129032
		77491.9	0.866667	1	1	1	1	1	0.396552	1	1	0.357143	0.571429	0.692308	1	0.714286	0.5	0.75	1	1	0.8125	1	0.75	0.666667	0.428571	1	0.891892	0.607143	0.73913	0.982143	0.96	0.45	0.9375	0.733333	0.857143	0.8	0.622222	0.6	0.55	0.538462	0.5	0.46875	0.454545	0.363636	0.321429	0.375	0.37037	0.3125	0.129032
		77578.4	0.866667	1	1	1	1	1	0.396552	1	1	0.357143	0.571429	0.692308	1	0.714286	0.5	0.75	1	1	0.8125	1	0.75	0.666667	0.428571	1	0.891892	0.607143	0.73913	0.982143	0.96	0.45	0.9375	0.733333	0.857143	0.8	0.622222	0.6	0.55	0.538462	0.5	0.46875	0.454545	0.363636	0.321429	0.375	0.37037	0.3125	0.129032
		77664.9	0.866667	1	1	1	1	1	0.396552	1	1	0.357143	0.571429	0.692308	1	0.714286	0.5	0.75	1	1	0.8125	1	0.75	0.666667	0.428571	1	0.891892	0.607143	0.73913	0.982143	0.96	0.45	0.9375	0.733333	0.857143	0.8	0.622222	0.6	0.55	0.538462	0.5	0.46875	0.454545	0.363636	0.321429	0.375	0.37037	0.3125	0.129032
		77751.4	0.866667	1	1	1	1	1	0.396552	1	1	0.357143	0.571429	0.692308	1	0.714286	0.5	0.75	1	1	0.8125	1	0.75	0.666667	0.428571	1	0.891892	0.607143	0.73913	0.982143	0.96	0.45	0.9375	0.733333	0.857143	0.8	0.622222	0.6	0.55	0.538462	0.5	0.46875	0.454545	0.363636	0.321429	0.375	0.37037	0.3125	0.129032
		77837.8	0.866667	1	1	1	1	1	0.396552	1	1	0.357143	0.571429	0.692308	1	0.714286	0.5	0.75	1	1	0.8125	1	0.75	0.666667	0.428571	1	0.891892	0.607143	0.73913	0.982143	0.96	0.45	0.9375	0.733333	0.857143	0.8	0.622222	0.6	0.55	0.538462	0.5	0.46875	0.454545	0.363636	0.375	0.375	0.37037	0.3125	0.129032
		77924.3	0.866667	1	1	1	1	1	0.396552	1	1	0.357143	0.571429	0.692308	1	0.714286	0.5	0.75	1	1	0.8125	1	0.75	0.666667	0.428571	1	0.891892	0.607143	0.73913	0.982143	0.96	0.45	0.9375	0.733333	0.857143	0.8	0.622222	0.6	0.55	0.538462	0.5	0.46875	0.454545	0.363636	0.375	0.375	0.37037	0.3125	0.129032
		78010.8	0.866667	1	1	1	1	1	0.396552	1	1	0.357143	0.571429	0.692308	1	0.714286	0.5	0.75	1	1	0.8125	1	0.75	0.666667	0.428571	1	0.891892	0.607143	0.73913	0.982143	0.96	0.45	0.9375	0.733333	0.857143	0.8	0.622222	0.6	0.55	0.538462	0.5	0.46875	0.454545	0.363636	0.375	0.375	0.37037	0.3125	0.129032
		78097.3	0.866667	1	1	1	1	1	0.396552	1	1	0.357143	0.571429	0.692308	1	0.714286	0.5	0.75	1	1	0.8125	1	0.75	0.666667	0.428571	1	0.891892	0.607143	0.73913	0.982143	0.96	0.45	0.9375	0.733333	0.857143	0.8	0.622222	0.6	0.55	0.538462	0.5	0.46875	0.454545	0.363636	0.375	0.375	0.37037	0.3125	0.129032
		78183.8	0.866667	1	1	1	1	1	0.396552	1	1	0.357143	0.571429	0.692308	1	0.714286	0.5	0.75	1	1	0.8125	1	0.75	0.666667	0.428571	1	0.891892	0.607143	0.73913	0.982143	0.96	0.45	0.9375	0.733333	0.857143	0.8	0.622222	0.6	0.55	0.538462	0.5	0.46875	0.454545	0.363636	0.375	0.375	0.37037	0.3125	0.129032
		78270.3	0.866667	1	1	1	1	1	0.396552	1	1	0.357143	0.571429	0.692308	1	0.714286	0.5	0.75	1	1	0.8125	1	0.75	0.666667	0.428571	1	0.891892	0.607143	0.73913	0.982143	0.96	0.45	0.9375	0.733333	0.857143	0.8	0.622222	0.6	0.55	0.538462	0.5	0.46875	0.454545	0.363636	0.375	0.375	0.37037	0.3125	0.129032
		78356.8	0.866667	1	1	1	1	1	0.396552	1	1	0.357143	0.571429	0.692308	1	0.714286	0.5	0.75	1	1	0.8125	1	0.75	0.666667	0.428571	1	0.891892	0.607143	0.73913	0.982143	0.96	0.45	0.9375	0.733333	0.857143	0.8	0.622222	0.6	0.55	0.538462	0.5	0.46875	0.454545	0.363636	0.375	0.375	0.37037	0.3125	0.129032
		78443.2	0.866667	1	1	1	1	1	0.396552	1	1	0.357143	0.571429	0.692308	1	0.714286	0.5	0.75	1	1	0.8125	1	0.75	0.666667	0.428571	1	0.891892	0.607143	0.73913	0.982143	0.96	0.45	0.9375	0.733333	0.857143	0.8	0.622222	0.6	0.55	0.538462	0.5	0.46875	0.454545	0.363636	0.375	0.375	0.37037	0.3125	0.129032
		78529.7	0.866667	1	1	1	1	1	0.396552	1	1	0.357143	0.571429	0.692308	1	0.714286	0.5	0.75	1	1	0.8125	1	0.75	0.666667	0.428571	1	0.891892	0.607143	0.73913	0.982143	0.96	0.45	0.9375	0.733333	0.857143	0.8	0.622222	0.6	0.55	0.538462	0.5	0.46875	0.454545	0.363636	0.375	0.375	0.37037	0.3125	0.129032
		78616.2	0.866667	1	1	1	1	1	0.396552	1	1	0.357143	0.571429	0.692308	1	0.714286	0.5	0.75	1	1	0.8125	1	0.75	0.666667	0.428571	1	0.891892	0.607143	0.73913	0.982143	0.96	0.45	0.9375	0.733333	0.857143	0.8	0.622222	0.6	0.55	0.538462	0.5	0.46875	0.454545	0.363636	0.375	0.375	0.37037	0.3125	0.129032
		78702.7	0.866667	1	1	1	1	1	0.396552	1	1	0.357143	0.571429	0.692308	1	0.714286	0.5	0.75	1	1	0.8125	1	0.75	0.666667	0.428571	1	1	0.607143	0.73913	0.982143	0.96	0.45	0.9375	0.733333	0.857143	0.8	0.622222	0.6	0.55	0.538462	0.5	0.46875	0.454545	0.363636	0.375	0.375	0.37037	0.3125	0.129032
		78789.2	0.866667	1	1	1	1	1	0.396552	1	1	0.357143	0.571429	0.692308	1	0.714286	0.5	0.75	1	1	0.8125	1	0.75	0.666667	0.428571	1	1	0.607143	0.73913	0.982143	0.96	0.45	0.9375	0.733333	0.857143	0.8	0.622222	0.6	0.55	0.538462	0.5	0.46875	0.454545	0.363636	0.375	0.375	0.37037	0.3125	0.129032
		78875.7	0.866667	1	1	1	1	1	0.396552	1	1	0.357143	0.571429	0.692308	1	0.714286	0.5	0.75	1	1	0.8125	1	0.75	0.666667	0.428571	1	1	0.607143	0.73913	0.982143	0.96	0.45	0.9375	0.733333	0.857143	0.8	0.622222	0.6	0.55	0.538462	0.5	0.46875	0.454545	0.363636	0.375	0.375	0.37037	0.3125	0.129032
		78962.2	0.866667	1	1	1	1	1	0.396552	1	1	0.357143	0.571429	0.692308	1	0.714286	0.5	0.75	1	1	0.8125	1	0.75	0.666667	0.428571	1	1	0.607143	0.73913	0.982143	0.96	0.45	0.9375	0.733333	0.857143	0.8	0.622222	0.6	0.55	0.538462	0.5	0.46875	0.454545	0.363636	0.375	0.375	0.37037	0.3125	0.129032
		79048.6	0.866667	1	1	1	1	1	0.396552	1	1	0.357143	0.571429	0.692308	1	0.714286	0.5	0.75	1	1	0.8125	1	0.75	0.666667	0.428571	1	1	0.607143	0.73913	0.982143	0.96	0.45	0.9375	0.733333	0.857143	0.8	0.622222	0.6	0.55	0.538462	0.5	0.46875	0.454545	0.363636	0.375	0.375	0.37037	0.3125	0.129032
		79135.1	0.866667	1	1	1	1	1	0.396552	1	1	0.357143	0.571429	0.692308	1	0.714286	0.5	0.75	1	1	0.8125	1	0.75	0.666667	0.428571	1	1	0.607143	0.73913	0.982143	0.96	0.45	0.9375	0.733333	0.857143	0.8	0.622222	0.6	0.55	0.538462	0.5	0.46875	0.454545	0.363636	0.375	0.375	0.37037	0.3125	0.129032
		79221.6	0.866667	1	1	1	1	1	0.396552	1	1	0.357143	0.571429	0.692308	1	0.714286	0.5	0.75	1	1	0.8125	1	0.75	0.666667	0.428571	1	1	0.607143	0.73913	0.982143	0.96	0.45	0.9375	0.733333	0.857143	0.8	0.622222	0.6	0.55	0.538462	0.5	0.46875	0.454545	0.363636	0.375	0.375	0.37037	0.3125	0.129032
		79308.1	0.866667	1	1	1	1	1	0.396552	1	1	0.357143	0.571429	0.692308	1	0.714286	0.5	0.75	1	1	0.8125	1	0.75	0.666667	0.428571	1	1	0.607143	0.73913	0.982143	0.96	0.45	0.9375	0.733333	0.857143	0.8	0.622222	0.6	0.55	0.538462	0.5	0.46875	0.454545	0.363636	0.375	0.375	0.37037	0.3125	0.129032
		79394.6	0.866667	1	1	1	1	1	0.396552	1	1	0.357143	0.571429	0.692308	1	0.714286	0.5	0.75	1	1	0.8125	1	0.75	0.666667	0.428571	1	1	0.607143	0.73913	0.982143	0.96	0.45	0.9375	0.733333	0.857143	0.8	0.622222	0.6	0.55	0.538462	0.5	0.46875	0.454545	0.363636	0.375	0.375	0.37037	0.3125	0.129032
		79481.1	0.866667	1	1	1	1	1	0.396552	1	1	0.357143	0.571429	0.692308	1	0.714286	0.5	0.75	1	1	0.8125	1	0.75	0.666667	0.428571	1	1	0.607143	0.73913	0.982143	0.96	0.45	0.9375	0.733333	0.857143	0.8	0.622222	0.6	0.55	0.538462	0.5	0.46875	0.454545	0.363636	0.375	0.375	0.37037	0.3125	0.129032
		79567.6	0.866667	1	1	1	1	1	0.396552	1	1	0.357143	0.571429	0.692308	1	0.714286	0.5	0.75	1	1	0.8125	1	0.75	0.666667	0.428571	1	1	0.607143	0.73913	0.982143	0.96	0.45	0.9375	0.733333	0.857143	0.8	0.622222	0.6	0.55	0.538462	0.5	0.46875	0.454545	0.363636	0.375	0.375	0.37037	0.3125	0.129032
		79654.1	0.866667	1	1	1	1	1	0.396552	1	1	0.357143	0.571429	0.692308	1	0.714286	0.5	0.75	1	1	0.8125	1	0.75	0.666667	0.428571	1	1	0.607143	0.73913	0.982143	0.96	0.45	0.9375	0.733333	0.857143	0.8	0.622222	0.6	0.55	0.538462	0.5	0.46875	0.454545	0.363636	0.375	0.375	0.37037	0.3125	0.129032
		79740.5	0.866667	1	1	1	1	1	0.396552	1	1	0.357143	0.571429	0.692308	1	0.714286	0.5	0.75	1	1	0.8125	1	0.75	0.666667	0.428571	1	1	0.607143	0.73913	0.982143	0.96	0.45	0.9375	0.733333	0.857143	0.8	0.622222	0.6	0.55	0.538462	0.5	0.46875	0.454545	0.363636	0.375	0.375	0.37037	0.3125	0.129032
		79827	0.866667	1	1	1	1	1	0.396552	1	1	0.357143	0.571429	0.692308	1	0.714286	0.5	0.75	1	1	0.8125	1	0.75	0.666667	0.428571	1	1	0.607143	0.73913	0.982143	0.96	0.45	0.9375	0.733333	0.857143	0.8	0.622222	0.6	0.55	0.538462	0.5	0.46875	0.454545	0.363636	0.375	0.375	0.37037	0.3125	0.129032
		79913.5	0.866667	1	1	1	1	1	0.396552	1	1	0.357143	0.571429	0.692308	1	0.714286	0.5	0.75	1	1	0.8125	1	0.75	0.666667	0.428571	1	1	0.607143	0.73913	0.982143	0.96	0.45	0.9375	0.733333	0.857143	0.8	0.622222	0.6	0.55	0.538462	0.5	0.46875	0.454545	0.363636	0.375	0.375	0.37037	0.3125	0.129032
		80000	0.866667	1	1	1	1	1	0.396552	1	1	0.357143	0.571429	0.692308	1	0.714286	0.5	0.75	1	1	0.8125	1	0.75	0.666667	0.428571	1	1	0.607143	0.73913	0.982143	0.96	0.45	0.9375	0.733333	0.857143	0.8	0.622222	0.6	0.55	0.538462	0.5	0.46875	0.454545	0.363636	0.375	0.375	0.37037	0.3125	0.129032
		80086.5	0.866667	1	1	1	1	1	0.396552	1	1	0.357143	0.571429	0.692308	1	0.714286	0.5	0.75	1	1	0.8125	1	0.75	0.666667	0.428571	1	1	0.607143	0.73913	0.982143	0.96	0.45	0.9375	0.733333	0.857143	0.8	0.622222	0.6	0.55	0.538462	0.5	0.46875	0.454545	0.363636	0.375	0.375	0.37037	0.3125	0.129032
		80173	0.866667	1	1	1	1	1	0.396552	1	1	0.357143	0.571429	0.692308	1	0.714286	0.5	0.75	1	1	0.8125	1	0.75	0.666667	0.428571	1	1	0.607143	0.73913	0.982143	0.96	0.45	0.9375	0.733333	0.857143	0.8	0.622222	0.6	0.55	0.538462	0.5	0.46875	0.454545	0.363636	0.375	0.375	0.37037	0.3125	0.129032
		80259.5	0.866667	1	1	1	1	1	0.396552	1	1	0.357143	0.571429	0.692308	1	0.714286	0.5	0.75	1	1	0.8125	1	0.75	0.666667	0.428571	1	1	0.607143	0.73913	0.982143	0.96	0.45	0.9375	0.733333	0.857143	0.8	0.622222	0.6	0.55	0.538462	0.5	0.46875	0.454545	0.363636	0.375	0.375	0.37037	0.3125	0.129032
		80345.9	0.866667	1	1	1	1	1	0.396552	1	1	0.357143	0.571429	0.692308	1	0.714286	0.5	0.75	1	1	0.8125	1	0.75	0.666667	0.428571	1	1	0.607143	0.73913	0.982143	0.96	0.45	0.9375	0.733333	0.857143	0.8	0.622222	0.6	0.55	0.538462	0.5	0.46875	0.454545	0.363636	0.375	0.375	0.37037	0.3125	0.129032
		80432.4	0.866667	1	1	1	1	1	0.396552	1	1	0.357143	0.571429	0.692308	1	0.714286	0.5	0.75	1	1	0.8125	1	0.75	0.666667	0.428571	1	1	0.607143	0.73913	0.982143	0.96	0.45	0.9375	0.733333	0.857143	0.8	0.622222	0.6	0.55	0.538462	0.5	0.46875	0.454545	0.363636	0.375	0.375	0.37037	0.3125	0.129032
		80518.9	0.866667	1	1	1	1	1	0.396552	1	1	0.357143	0.571429	0.692308	1	0.714286	0.5	0.75	1	1	0.8125	1	0.75	0.666667	0.428571	1	1	0.607143	0.73913	0.982143	0.96	0.45	0.9375	0.733333	0.857143	0.8	0.622222	0.6	0.55	0.538462	0.5	0.46875	0.454545	0.363636	0.375	0.375	0.37037	0.3125	0.129032
		80605.4	0.866667	1	1	1	1	1	0.396552	1	1	0.357143	0.571429	0.692308	1	0.714286	0.5	0.75	1	1	0.8125	1	0.75	0.666667	0.428571	1	1	0.607143	0.73913	0.982143	0.96	0.45	0.9375	0.733333	0.857143	0.8	0.622222	0.6	0.55	0.538462	0.5	0.46875	0.454545	0.363636	0.375	0.375	0.37037	0.3125	0.129032
		80691.9	0.866667	1	1	1	1	1	0.396552	1	1	0.357143	0.571429	0.692308	1	0.714286	0.5	0.75	1	1	0.8125	1	0.75	0.666667	0.428571	1	1	0.607143	0.73913	0.982143	0.96	0.45	0.9375	0.733333	0.857143	0.8	0.622222	0.6	0.55	0.538462	0.5	0.46875	0.454545	0.363636	0.375	0.375	0.37037	0.3125	0.129032
		80778.4	0.866667	1	1	1	1	1	0.396552	1	1	0.357143	0.571429	0.692308	1	0.714286	0.5	0.75	1	1	0.8125	1	0.75	0.666667	0.428571	1	1	0.607143	0.73913	0.982143	0.96	0.45	0.9375	0.733333	0.857143	0.8	0.622222	0.6	0.55	0.538462	0.5	0.46875	0.454545	0.363636	0.375	0.375	0.37037	0.3125	0.129032
		80864.9	0.866667	1	1	1	1	1	0.396552	1	1	0.357143	0.571429	0.692308	1	0.714286	0.5	0.75	1	1	0.8125	1	0.75	0.666667	0.428571	1	1	0.607143	0.73913	0.982143	0.96	0.45	0.9375	0.733333	0.857143	0.8	0.622222	0.6	0.55	0.538462	0.5	0.46875	0.454545	0.363636	0.375	0.375	0.37037	0.3125	0.129032
		80951.4	0.866667	1	1	1	1	1	0.396552	1	1	0.357143	0.571429	0.692308	1	0.714286	0.5	0.75	1	1	0.8125	1	0.75	0.666667	0.428571	1	1	0.607143	0.73913	0.982143	0.96	0.45	0.9375	0.733333	0.857143	0.8	0.622222	0.6	0.55	0.538462	0.5	0.46875	0.454545	0.363636	0.375	0.375	0.37037	0.3125	0.129032
		81037.8	0.866667	1	1	1	1	1	0.396552	1	1	0.357143	0.571429	0.692308	1	0.714286	0.5	0.75	1	1	0.8125	1	0.75	0.666667	0.428571	1	1	0.607143	0.73913	0.982143	0.96	0.45	0.9375	0.733333	0.857143	0.8	0.622222	0.6	0.55	0.538462	0.5	0.46875	0.454545	0.363636	0.375	0.375	0.37037	0.3125	0.129032
		81124.3	0.866667	1	1	1	1	1	0.396552	1	1	0.357143	0.571429	0.692308	1	0.714286	0.5	0.75	1	1	0.8125	1	0.75	0.666667	0.428571	1	1	0.607143	0.73913	0.982143	0.96	0.45	0.9375	0.733333	0.857143	0.8	0.622222	0.6	0.55	0.538462	0.5	0.46875	0.454545	0.363636	0.375	0.375	0.37037	0.3125	0.129032
		81210.8	0.866667	1	1	1	1	1	0.396552	1	1	0.357143	0.571429	0.692308	1	0.714286	0.5	0.75	1	1	0.8125	1	0.75	0.666667	0.428571	1	1	0.607143	0.73913	0.982143	0.96	0.45	0.9375	0.733333	0.857143	0.8	0.622222	0.6	0.55	0.538462	0.5	0.46875	0.454545	0.363636	0.375	0.375	0.37037	0.3125	0.129032
		81297.3	0.866667	1	1	1	1	1	0.396552	1	1	0.357143	0.571429	0.692308	1	0.714286	0.5	0.75	1	1	0.8125	1	0.75	0.666667	0.428571	1	1	0.607143	0.73913	0.982143	0.96	0.45	0.9375	0.733333	0.857143	0.8	0.622222	0.6	0.55	0.538462	0.5	0.46875	0.454545	0.363636	0.375	0.375	0.37037	0.3125	0.129032
		81383.8	0.866667	1	1	1	1	1	0.396552	1	1	0.357143	0.571429	0.692308	1	0.714286	0.5	0.75	1	1	0.8125	1	0.75	0.666667	0.428571	1	1	0.607143	0.73913	0.982143	0.96	0.45	0.9375	0.733333	0.857143	0.8	0.622222	0.6	0.55	0.538462	0.5	0.46875	0.454545	0.363636	0.375	0.375	0.37037	0.3125	0.129032
		81470.3	0.866667	1	1	1	1	1	0.396552	1	1	0.357143	0.571429	0.692308	1	0.714286	0.5	0.75	1	1	0.8125	1	0.75	0.666667	0.428571	1	1	0.607143	0.73913	0.982143	0.96	0.45	0.9375	0.733333	0.857143	0.8	0.622222	0.6	0.55	0.538462	0.5	0.46875	0.454545	0.363636	0.375	0.375	0.37037	0.3125	0.129032
		81556.8	0.866667	1	1	1	1	1	0.396552	1	1	0.357143	0.571429	0.692308	1	0.714286	0.5	0.75	1	1	0.8125	1	0.75	0.666667	0.428571	1	1	0.607143	0.73913	0.982143	0.96	0.45	0.9375	0.733333	0.857143	0.8	0.622222	0.6	0.55	0.538462	0.5	0.46875	0.454545	0.363636	0.375	0.375	0.37037	0.3125	0.129032
		81643.2	0.866667	1	1	1	1	1	0.396552	1	1	0.357143	0.571429	0.692308	1	0.714286	0.5	0.75	1	1	0.8125	1	0.75	0.666667	0.428571	1	1	0.607143	0.73913	0.982143	0.96	0.45	0.9375	0.733333	0.857143	0.8	0.622222	0.6	0.55	0.538462	0.5	0.46875	0.454545	0.363636	0.375	0.375	0.37037	0.3125	0.129032
		81729.7	0.866667	1	1	1	1	1	0.396552	1	1	0.357143	0.571429	0.692308	1	0.714286	0.5	0.75	1	1	0.8125	1	0.75	0.666667	0.428571	1	1	0.607143	0.73913	0.982143	0.96	0.45	0.9375	0.733333	0.857143	0.8	0.622222	0.6	0.55	0.538462	0.5	0.46875	0.454545	0.363636	0.375	0.375	0.37037	0.3125	0.129032
		81816.2	0.866667	1	1	1	1	1	0.396552	1	1	0.357143	0.571429	0.692308	1	0.714286	0.5	0.75	1	1	0.8125	1	0.75	0.666667	0.428571	1	1	0.607143	0.73913	0.982143	0.96	0.45	0.9375	0.733333	0.857143	0.8	0.622222	0.6	0.55	0.538462	0.5	0.46875	0.454545	0.363636	0.375	0.375	0.37037	0.3125	0.129032
		81902.7	0.866667	1	1	1	1	1	0.396552	1	1	0.357143	0.571429	0.692308	1	0.714286	0.5	0.75	1	1	0.8125	1	0.75	0.666667	0.428571	1	1	0.607143	0.73913	0.982143	0.96	0.45	0.9375	0.733333	0.857143	0.8	0.622222	0.6	0.55	0.538462	0.5	0.46875	0.454545	0.363636	0.375	0.375	0.37037	0.3125	0.129032
		81989.2	0.866667	1	1	1	1	1	0.396552	1	1	0.357143	0.571429	0.692308	1	0.714286	0.5	0.75	1	1	0.8125	1	0.75	0.666667	0.428571	1	1	0.607143	0.73913	0.982143	0.96	0.45	0.9375	0.733333	0.857143	0.8	0.622222	0.6	0.55	0.538462	0.5	0.46875	0.454545	0.363636	0.375	0.375	0.37037	0.3125	0.129032
		82075.7	0.866667	1	1	1	1	1	0.396552	1	1	0.357143	0.571429	0.692308	1	0.714286	0.5	0.75	1	1	0.8125	1	0.75	0.666667	0.428571	1	1	0.607143	0.73913	0.982143	0.96	0.45	0.9375	0.733333	0.857143	0.8	0.622222	0.6	0.55	0.538462	0.5	0.46875	0.454545	0.363636	0.375	0.375	0.37037	0.3125	0.129032
		82162.2	0.866667	1	1	1	1	1	0.396552	1	1	0.357143	0.571429	0.692308	1	0.714286	0.5	0.75	1	1	0.8125	1	0.75	0.666667	0.428571	1	1	0.607143	0.73913	0.982143	0.96	0.45	0.9375	0.733333	0.857143	0.8	0.622222	0.6	0.55	0.538462	0.5	0.46875	0.454545	0.363636	0.375	0.375	0.37037	0.3125	0.129032
		82248.6	0.866667	1	1	1	1	1	0.396552	1	1	0.357143	0.571429	0.692308	1	0.714286	0.5	0.75	1	1	0.8125	1	0.75	0.666667	0.428571	1	1	0.607143	0.73913	0.982143	0.96	0.45	0.9375	0.733333	0.857143	0.8	0.622222	0.6	0.55	0.538462	0.5	0.46875	0.454545	0.363636	0.375	0.375	0.37037	0.3125	0.129032
		82335.1	0.866667	1	1	1	1	1	0.396552	1	1	0.357143	0.571429	0.692308	1	0.714286	0.5	0.75	1	1	0.8125	1	0.75	0.666667	0.428571	1	1	0.607143	0.73913	0.982143	0.96	0.45	0.9375	0.733333	0.857143	0.8	0.622222	0.6	0.55	0.538462	0.5	0.46875	0.454545	0.363636	0.375	0.375	0.37037	0.3125	0.129032
		82421.6	0.866667	1	1	1	1	1	0.396552	1	1	0.357143	0.571429	0.692308	1	0.714286	0.5	0.75	1	1	0.8125	1	0.75	0.666667	0.428571	1	1	0.607143	0.73913	0.982143	0.96	0.45	0.9375	0.733333	0.857143	0.8	0.622222	0.6	0.55	0.538462	0.5	0.46875	0.454545	0.363636	0.375	0.375	0.37037	0.3125	0.129032
		82508.1	0.866667	1	1	1	1	1	0.396552	1	1	0.357143	0.571429	0.692308	1	0.714286	0.5	0.75	1	1	0.8125	1	0.75	0.666667	0.428571	1	1	0.607143	0.73913	0.982143	0.96	0.45	0.9375	0.733333	0.857143	0.8	0.622222	0.6	0.55	0.538462	0.5	0.46875	0.454545	0.363636	0.375	0.375	0.37037	0.3125	0.129032
		82594.6	0.866667	1	1	1	1	1	0.396552	1	1	0.357143	0.571429	0.692308	1	0.714286	0.5	0.75	1	1	0.8125	1	0.75	0.666667	0.428571	1	1	0.607143	0.73913	0.982143	0.96	0.45	0.9375	0.733333	0.857143	0.8	0.622222	0.6	0.55	0.538462	0.5	0.46875	0.454545	0.363636	0.375	0.375	0.37037	0.3125	0.129032
		82681.1	0.866667	1	1	1	1	1	0.396552	1	1	0.357143	0.571429	0.692308	1	0.714286	0.5	0.75	1	1	0.8125	1	0.75	0.666667	0.428571	1	1	0.607143	0.73913	0.982143	0.96	0.45	0.9375	0.733333	0.857143	0.8	0.622222	0.6	0.55	0.538462	0.5	0.46875	0.454545	0.363636	0.375	0.375	0.37037	0.3125	0.129032
		82767.6	0.866667	1	1	1	1	1	0.396552	1	1	0.357143	0.571429	0.692308	1	0.714286	0.5	0.75	1	1	0.8125	1	0.75	0.666667	0.428571	1	1	0.607143	0.73913	0.982143	0.96	0.45	0.9375	0.733333	0.857143	0.8	0.622222	0.6	0.55	0.538462	0.5	0.46875	0.454545	0.363636	0.375	0.375	0.37037	0.3125	0.129032
		82854.1	0.866667	1	1	1	1	1	0.396552	1	1	0.357143	0.571429	0.692308	1	0.714286	0.5	0.75	1	1	0.8125	1	0.75	0.666667	0.428571	1	1	0.607143	0.73913	0.982143	0.96	0.45	0.9375	0.733333	0.857143	0.8	0.622222	0.6	0.55	0.538462	0.5	0.46875	0.454545	0.363636	0.375	0.375	0.37037	0.3125	0.129032
		82940.5	0.866667	1	1	1	1	1	0.396552	1	1	0.357143	0.571429	0.692308	1	0.714286	0.5	0.75	1	1	0.8125	1	0.75	0.666667	0.428571	1	1	0.607143	0.73913	0.982143	0.96	0.45	0.9375	0.733333	0.857143	0.8	0.622222	0.6	0.55	0.538462	0.5	0.46875	0.454545	0.363636	0.375	0.375	0.37037	0.3125	0.129032
		83027	0.866667	1	1	1	1	1	0.396552	1	1	0.357143	0.571429	0.692308	1	0.714286	0.5	0.75	1	1	0.8125	1	0.75	0.666667	0.428571	1	1	0.607143	0.73913	0.982143	0.96	0.45	0.9375	0.733333	0.857143	0.8	0.622222	0.6	0.55	0.538462	0.5	0.46875	0.454545	0.363636	0.375	0.375	0.37037	0.3125	0.129032
		83113.5	0.866667	1	1	1	1	1	0.396552	1	1	0.357143	0.571429	0.692308	1	0.714286	0.5	0.75	1	1	0.8125	1	0.75	0.666667	0.428571	1	1	0.607143	0.73913	0.982143	0.96	0.45	0.9375	0.733333	0.857143	0.8	0.622222	0.6	0.55	0.538462	0.5	0.46875	0.454545	0.363636	0.375	0.375	0.37037	0.3125	0.129032
		83200	0.866667	1	1	1	1	1	0.396552	1	1	0.357143	0.571429	0.692308	1	0.714286	0.5	0.75	1	1	0.8125	1	0.75	0.666667	0.428571	1	1	0.607143	0.73913	0.982143	0.96	0.45	0.9375	0.733333	0.857143	0.8	0.622222	0.6	0.55	0.538462	0.5	0.46875	0.454545	0.363636	0.375	0.375	0.37037	0.3125	0.129032
		83286.5	0.866667	1	1	1	1	1	0.396552	1	1	0.357143	0.571429	0.692308	1	0.714286	0.5	0.75	1	1	0.8125	1	0.75	0.666667	0.428571	1	1	0.607143	0.73913	0.982143	0.96	0.45	0.9375	0.733333	0.857143	0.8	0.622222	0.6	0.55	0.538462	0.5	0.46875	0.454545	0.363636	0.375	0.375	0.37037	0.3125	0.129032
		83373	0.866667	1	1	1	1	1	0.396552	1	1	0.357143	0.571429	0.692308	1	0.714286	0.5	0.75	1	1	0.8125	1	0.75	0.666667	0.428571	1	1	0.607143	0.73913	0.982143	0.96	0.45	0.9375	0.733333	0.857143	0.8	0.622222	0.6	0.55	0.538462	0.5	0.46875	0.454545	0.363636	0.375	0.375	0.37037	0.3125	0.129032
		83459.5	0.866667	1	1	1	1	1	0.396552	1	1	0.357143	0.571429	0.692308	1	0.714286	0.5	0.75	1	1	0.8125	1	0.75	0.666667	0.428571	1	1	0.607143	0.73913	0.982143	0.96	0.45	0.9375	0.733333	0.857143	0.8	0.622222	0.6	0.55	0.538462	0.5	0.46875	0.454545	0.363636	0.375	0.375	0.37037	0.3125	0.129032
		83545.9	0.866667	1	1	1	1	1	0.396552	1	1	0.357143	0.571429	0.692308	1	0.714286	0.5	0.75	1	1	0.8125	1	0.75	0.666667	0.428571	1	1	0.607143	0.73913	0.982143	0.96	0.45	0.9375	0.733333	0.857143	0.8	0.622222	0.6	0.55	0.538462	0.5	0.46875	0.454545	0.363636	0.375	0.375	0.37037	0.3125	0.129032
		83632.4	0.866667	1	1	1	1	1	0.396552	1	1	0.357143	0.571429	0.692308	1	0.714286	0.5	0.75	1	1	0.8125	1	0.75	0.666667	0.428571	1	1	0.607143	0.73913	0.982143	0.96	0.45	0.9375	0.733333	0.857143	0.8	0.622222	0.6	0.55	0.538462	0.5	0.46875	0.454545	0.363636	0.375	0.375	0.37037	0.3125	0.129032
		83718.9	0.866667	1	1	1	1	1	0.396552	1	1	0.357143	0.571429	0.692308	1	0.714286	0.5	0.75	1	1	0.8125	1	0.75	0.666667	0.428571	1	1	0.607143	0.73913	0.982143	0.96	0.45	0.9375	0.733333	0.857143	0.8	0.622222	0.6	0.55	0.538462	0.5	0.46875	0.454545	0.363636	0.375	0.375	0.37037	0.3125	0.129032
		83805.4	0.866667	1	1	1	1	1	0.396552	1	1	0.357143	0.571429	0.692308	1	0.714286	0.5	0.75	1	1	0.8125	1	0.75	0.666667	0.428571	1	1	0.607143	0.73913	0.982143	0.96	0.45	0.9375	0.733333	0.857143	0.8	0.711111	0.6	0.55	0.538462	0.5	0.46875	0.454545	0.363636	0.375	0.375	0.37037	0.3125	0.129032
		83891.9	0.866667	1	1	1	1	1	0.396552	1	1	0.357143	0.571429	0.692308	1	0.714286	0.5	0.75	1	1	0.8125	1	0.75	0.666667	0.428571	1	1	0.607143	0.73913	0.982143	0.96	0.45	0.9375	0.733333	0.857143	0.8	0.711111	0.6	0.55	0.538462	0.5	0.46875	0.454545	0.363636	0.375	0.375	0.37037	0.3125	0.129032
		83978.4	0.866667	1	1	1	1	1	0.396552	1	1	0.357143	0.571429	0.692308	1	0.714286	0.5	0.75	1	1	0.8125	1	0.75	0.666667	0.428571	1	1	0.607143	0.73913	0.982143	0.96	0.45	0.9375	0.733333	0.857143	0.8	0.711111	0.6	0.55	0.538462	0.5	0.46875	0.454545	0.363636	0.375	0.375	0.37037	0.3125	0.129032
		84064.9	0.866667	1	1	1	1	1	0.396552	1	1	0.357143	0.571429	0.692308	1	0.714286	0.5	0.75	1	1	0.8125	1	0.75	0.666667	0.428571	1	1	0.607143	0.73913	0.982143	0.96	0.45	0.9375	0.733333	0.857143	0.8	0.711111	0.6	0.55	0.538462	0.5	0.46875	0.454545	0.363636	0.375	0.375	0.37037	0.3125	0.129032
		84151.4	0.866667	1	1	1	1	1	0.396552	1	1	0.357143	0.571429	0.692308	1	0.714286	0.5	0.75	1	1	0.8125	1	0.75	0.666667	0.428571	1	1	0.607143	0.73913	0.982143	0.96	0.45	0.9375	0.733333	0.857143	0.8	0.711111	0.6	0.55	0.538462	0.5	0.46875	0.454545	0.363636	0.375	0.375	0.37037	0.3125	0.129032
		84237.8	0.866667	1	1	1	1	1	0.396552	1	1	0.357143	0.571429	0.692308	1	0.714286	0.5	0.75	1	1	0.8125	1	0.75	0.666667	0.428571	1	1	0.607143	0.73913	0.982143	0.96	0.45	0.9375	0.733333	0.857143	0.8	0.711111	0.6	0.55	0.538462	0.5	0.46875	0.454545	0.363636	0.375	0.375	0.37037	0.3125	0.129032
		84324.3	0.866667	1	1	1	1	1	0.396552	1	1	0.357143	0.571429	0.692308	1	0.714286	0.5	0.75	1	1	0.8125	1	0.75	0.666667	0.428571	1	1	0.607143	0.73913	0.982143	0.96	0.45	0.9375	0.733333	0.857143	0.8	0.711111	0.6	0.55	0.538462	0.5	0.46875	0.454545	0.363636	0.375	0.375	0.37037	0.3125	0.129032
		84410.8	0.866667	1	1	1	1	1	0.396552	1	1	0.357143	0.571429	0.692308	1	0.714286	0.5	0.75	1	1	0.8125	1	0.75	0.666667	0.428571	1	1	0.607143	0.73913	0.982143	0.96	0.45	0.9375	0.733333	0.857143	0.8	0.711111	0.6	0.55	0.538462	0.5	0.46875	0.454545	0.363636	0.375	0.375	0.37037	0.3125	0.129032
		84497.3	0.866667	1	1	1	1	1	0.396552	1	1	0.357143	0.571429	0.692308	1	0.714286	0.5	0.75	1	1	0.8125	1	0.75	0.666667	0.428571	1	1	0.607143	0.73913	0.982143	0.96	0.45	0.9375	0.733333	0.857143	0.8	0.711111	0.6	0.55	0.538462	0.5	0.46875	0.454545	0.363636	0.375	0.375	0.37037	0.3125	0.129032
		84583.8	0.866667	1	1	1	1	1	0.396552	1	1	0.357143	0.571429	0.692308	1	0.714286	0.5	0.75	1	1	0.8125	1	0.75	0.666667	0.428571	1	1	0.607143	0.73913	0.982143	0.96	0.45	0.9375	0.733333	0.857143	0.8	0.711111	0.6	0.55	0.538462	0.5	0.46875	0.454545	0.363636	0.375	0.375	0.37037	0.3125	0.129032
		84670.3	0.866667	1	1	1	1	1	0.396552	1	1	0.357143	0.571429	0.692308	1	0.714286	0.5	0.75	1	1	0.8125	1	0.75	0.666667	0.428571	1	1	0.607143	0.73913	0.982143	0.96	0.45	0.9375	0.733333	0.857143	0.8	0.711111	0.6	0.55	0.538462	0.5	0.46875	0.454545	0.363636	0.375	0.375	0.37037	0.3125	0.129032
		84756.8	0.866667	1	1	1	1	1	0.396552	1	1	0.357143	0.571429	0.692308	1	0.714286	0.5	0.75	1	1	0.8125	1	0.75	0.666667	0.428571	1	1	0.607143	0.73913	0.982143	0.96	0.45	0.9375	0.733333	0.857143	0.8	0.711111	0.6	0.55	0.538462	0.5	0.46875	0.454545	0.363636	0.375	0.375	0.37037	0.3125	0.129032
		84843.2	0.866667	1	1	1	1	1	0.396552	1	1	0.357143	0.571429	0.692308	1	0.714286	0.5	0.75	1	1	0.8125	1	0.75	0.666667	0.428571	1	1	0.607143	0.73913	0.982143	0.96	0.45	0.9375	0.733333	0.857143	0.8	0.711111	0.6	0.55	0.538462	0.5	0.46875	0.454545	0.363636	0.375	0.375	0.37037	0.3125	0.129032
		84929.7	0.866667	1	1	1	1	1	0.396552	1	1	0.357143	0.571429	0.692308	1	0.714286	0.5	0.75	1	1	0.8125	1	0.75	0.666667	0.428571	1	1	0.607143	0.73913	0.982143	0.96	0.45	0.9375	0.733333	0.857143	0.8	0.711111	0.6	0.55	0.538462	0.5	0.46875	0.454545	0.363636	0.375	0.375	0.37037	0.3125	0.129032
		85016.2	0.866667	1	1	1	1	1	0.396552	1	1	0.357143	0.571429	0.692308	1	0.714286	0.5	0.75	1	1	0.8125	1	0.75	0.666667	0.428571	1	1	0.607143	0.73913	0.982143	0.96	0.45	0.9375	0.733333	0.857143	0.8	0.711111	0.6	0.55	0.538462	0.5	0.46875	0.454545	0.363636	0.375	0.375	0.37037	0.3125	0.129032
		85102.7	0.866667	1	1	1	1	1	0.396552	1	1	0.357143	0.571429	0.692308	1	0.714286	0.5	0.75	1	1	0.8125	1	0.75	0.666667	0.428571	1	1	0.607143	0.73913	0.982143	0.96	0.45	0.9375	0.733333	0.857143	0.8	0.711111	0.666667	0.55	0.538462	0.5	0.46875	0.454545	0.363636	0.375	0.375	0.37037	0.3125	0.129032
		85189.2	0.866667	1	1	1	1	1	0.396552	1	1	0.357143	0.571429	0.692308	1	0.714286	0.5	0.75	1	1	0.8125	1	0.75	0.666667	0.428571	1	1	0.607143	0.73913	0.982143	0.96	0.45	0.9375	0.733333	0.857143	0.8	0.711111	0.666667	0.55	0.538462	0.5	0.46875	0.454545	0.363636	0.375	0.375	0.37037	0.3125	0.129032
		85275.7	0.866667	1	1	1	1	1	0.396552	1	1	0.357143	0.571429	0.692308	1	0.714286	0.5	0.75	1	1	0.8125	1	0.75	0.666667	0.428571	1	1	0.607143	0.73913	0.982143	0.96	0.45	0.9375	0.733333	0.857143	0.8	0.711111	0.666667	0.55	0.538462	0.5	0.46875	0.454545	0.363636	0.375	0.375	0.37037	0.3125	0.129032
		85362.2	0.866667	1	1	1	1	1	0.396552	1	1	0.357143	0.571429	0.692308	1	0.714286	0.5	0.75	1	1	0.8125	1	0.75	0.666667	0.428571	1	1	0.607143	0.73913	0.982143	0.96	0.45	0.9375	0.733333	0.857143	0.8	0.711111	0.666667	0.55	0.538462	0.5	0.46875	0.454545	0.363636	0.375	0.375	0.37037	0.3125	0.129032
		85448.6	0.866667	1	1	1	1	1	0.396552	1	1	0.357143	0.571429	0.692308	1	0.714286	0.5	0.75	1	1	0.8125	1	0.75	0.666667	0.428571	1	1	0.607143	0.73913	0.982143	0.96	0.45	0.9375	0.733333	0.857143	0.8	0.711111	0.666667	0.55	0.538462	0.5	0.46875	0.454545	0.363636	0.375	0.375	0.37037	0.3125	0.129032
		85535.1	0.866667	1	1	1	1	1	0.396552	1	1	0.357143	0.571429	0.692308	1	0.714286	0.5	0.75	1	1	0.8125	1	0.75	0.666667	0.428571	1	1	0.607143	0.73913	0.982143	0.96	0.45	0.9375	0.733333	0.857143	0.8	0.711111	0.666667	0.55	0.538462	0.5	0.46875	0.454545	0.363636	0.375	0.375	0.37037	0.3125	0.129032
		85621.6	0.866667	1	1	1	1	1	0.396552	1	1	0.357143	0.571429	0.692308	1	0.714286	0.5	0.75	1	1	0.8125	1	0.75	0.666667	0.428571	1	1	0.607143	0.73913	0.982143	0.96	0.45	0.9375	0.733333	0.857143	0.8	0.711111	0.666667	0.55	0.538462	0.5	0.46875	0.454545	0.363636	0.375	0.375	0.37037	0.3125	0.129032
		85708.1	0.866667	1	1	1	1	1	0.396552	1	1	0.357143	0.571429	0.692308	1	0.714286	0.5	0.75	1	1	0.8125	1	0.75	0.666667	0.428571	1	1	0.607143	0.73913	0.982143	0.96	0.45	0.9375	0.733333	0.857143	0.8	0.711111	0.666667	0.55	0.538462	0.5	0.46875	0.454545	0.363636	0.375	0.375	0.37037	0.3125	0.129032
		85794.6	0.866667	1	1	1	1	1	0.396552	1	1	0.357143	0.571429	0.692308	1	0.714286	0.5	0.75	1	1	0.8125	1	0.75	0.666667	0.428571	1	1	0.607143	0.73913	0.982143	0.96	0.45	0.9375	0.733333	0.857143	0.8	0.711111	0.666667	0.55	0.538462	0.5	0.46875	0.454545	0.363636	0.375	0.375	0.37037	0.3125	0.129032
		85881.1	0.866667	1	1	1	1	1	0.396552	1	1	0.357143	0.571429	0.692308	1	0.714286	0.5	0.75	1	1	0.8125	1	0.75	0.666667	0.428571	1	1	0.607143	0.73913	0.982143	0.96	0.45	0.9375	0.733333	0.857143	0.8	0.711111	0.666667	0.55	0.538462	0.5	0.46875	0.454545	0.363636	0.375	0.375	0.37037	0.3125	0.129032
		85967.6	0.866667	1	1	1	1	1	0.396552	1	1	0.357143	0.571429	0.692308	1	0.714286	0.5	0.75	1	1	0.8125	1	0.75	0.666667	0.428571	1	1	0.607143	0.73913	0.982143	0.96	0.45	0.9375	0.733333	0.857143	0.8	0.711111	0.666667	0.55	0.538462	0.5	0.46875	0.454545	0.363636	0.375	0.375	0.37037	0.3125	0.129032
		86054.1	0.866667	1	1	1	1	1	0.396552	1	1	0.357143	0.571429	0.692308	1	0.714286	0.5	0.75	1	1	0.8125	1	0.75	0.666667	0.428571	1	1	0.607143	0.73913	0.982143	0.96	0.45	0.9375	0.733333	0.857143	0.8	0.711111	0.666667	0.55	0.538462	0.5	0.46875	0.454545	0.363636	0.375	0.375	0.37037	0.3125	0.129032
		86140.5	0.866667	1	1	1	1	1	0.396552	1	1	0.357143	0.571429	0.692308	1	0.714286	0.5	0.75	1	1	0.8125	1	0.75	0.666667	0.428571	1	1	0.607143	0.73913	0.982143	0.96	0.45	0.9375	0.733333	0.857143	0.8	0.711111	0.666667	0.55	0.538462	0.5	0.46875	0.454545	0.363636	0.375	0.375	0.37037	0.3125	0.129032
		86227	0.866667	1	1	1	1	1	0.396552	1	1	0.357143	0.571429	0.692308	1	0.714286	0.5	0.75	1	1	0.8125	1	0.75	0.666667	0.428571	1	1	0.607143	0.73913	0.982143	0.96	0.45	0.9375	0.733333	0.857143	0.8	0.711111	0.666667	0.55	0.538462	0.5	0.46875	0.454545	0.363636	0.375	0.375	0.37037	0.3125	0.129032
		86313.5	0.866667	1	1	1	1	1	0.396552	1	1	0.357143	0.571429	0.692308	1	0.714286	0.5	0.75	1	1	0.8125	1	0.75	0.666667	0.428571	1	1	0.607143	0.73913	0.982143	0.96	0.45	0.9375	0.733333	0.857143	0.8	0.711111	0.666667	0.55	0.538462	0.5	0.46875	0.454545	0.363636	0.375	0.375	0.37037	0.3125	0.129032
		86400	0.866667	1	1	1	1	1	0.396552	1	1	0.357143	0.571429	0.692308	1	0.714286	0.5	0.75	1	1	0.8125	1	0.75	0.666667	0.428571	1	1	0.607143	0.73913	0.982143	0.96	0.45	0.9375	0.733333	0.857143	0.8	0.711111	0.666667	0.55	0.538462	0.5	0.46875	0.454545	0.363636	0.375	0.375	0.37037	0.3125	0.129032
	ours (CEGIS)
		time (seconds)	% lexicon solved across problems --->
		0	0	0	0	0	0	0	0	0	0	0	0	0	0	0	0	0	0	0	0	0	0	0	0	0	0	0	0	0	0	0	0	0	0	0	0	0	0	0	0	0	0	0	0	0	0	0	0
		86.4865	0.133333	0.5	0.2	1	0.4	0.1	0.0517241	0.1	0.125	0	0	0.461538	0.0909091	0.142857	0.166667	0	0.222222	0	0.125	0.25	0	0	0	0.230769	0.0810811	0.0714286	0.0869565	0.0535714	0.04	0	0.125	0.1	0.285714	0.06	0.0444444	0	0.1	0	0.111111	0.0625	0.181818	0.0909091	0.0357143	0	0.037037	0.1875	0
		172.973	0.2	0.5	0.2	1	0.6	0.15	0.0689655	0.15	0.125	0.321429	0	1	0.0909091	0.214286	0.166667	0	0.222222	0	0.1875	0.25	0	0	0	0.230769	0.0810811	0.0714286	0.0869565	0.0535714	0.04	0.1	0.1875	0.133333	0.285714	0.08	0.0666667	0.0333333	0.15	0	0.111111	0.0625	0.181818	0.0909091	0.0357143	0	0.037037	0.1875	0.0322581
		259.459	1	0.5	1	1	0.6	0.15	0.0862069	0.2	0.125	1	0	1	0.0909091	1	0.166667	0	0.222222	0	0.1875	0.25	0	0	0	0.230769	0.0810811	0.0714286	0.0869565	0.0714286	0.04	0.1	0.1875	0.133333	0.285714	0.08	0.0666667	0.0333333	0.15	0	0.111111	0.0625	0.181818	0.0909091	0.0357143	0	0.037037	0.1875	0.0322581
		345.946	1	0.5	1	1	0.6	0.15	0.103448	0.2	0.25	1	0.285714	1	0.0909091	1	0.166667	0	0.222222	0	0.1875	0.25	0	0	0	0.230769	0.0810811	0.0714286	0.0869565	0.0714286	0.04	0.1	0.1875	0.166667	0.285714	0.08	0.0666667	0.0333333	0.25	0	0.111111	0.0625	0.181818	0.0909091	0.0357143	0	0.037037	0.1875	0.0322581
		432.432	1	0.5	1	1	0.6	0.15	0.12069	0.2	0.25	1	0.285714	1	0.0909091	1	0.166667	0	0.222222	0	0.1875	0.25	0	0	0	0.230769	0.0810811	0.0714286	0.0869565	0.0714286	0.04	0.1	0.1875	0.2	0.285714	0.08	0.0666667	0.0333333	0.25	0	0.111111	0.0625	0.181818	0.181818	0.0357143	0	0.037037	0.1875	0.0322581
		518.919	1	0.5	1	1	0.6	0.15	0.12069	0.25	0.3125	1	0.285714	1	0.0909091	1	0.166667	0	0.222222	0	0.1875	0.25	0	0	1	0.230769	0.0810811	0.0714286	0.0869565	0.0714286	0.04	0.1	0.1875	0.2	0.285714	0.1	0.0666667	0.0333333	0.3	0	0.111111	0.0625	0.181818	0.181818	0.0535714	0	0.037037	0.1875	0.0322581
		605.405	1	0.5	1	1	0.6	0.15	0.137931	0.25	0.3125	1	0.285714	1	0.0909091	1	1	0	0.222222	0	0.1875	0.25	0	0	1	0.230769	0.0810811	0.0714286	0.0869565	0.0892857	0.04	0.1	0.1875	0.2	0.285714	0.1	0.0666667	0.0333333	0.3	0	0.222222	0.0625	0.181818	0.181818	0.0535714	0	0.037037	0.1875	0.0322581
		691.892	1	0.5	1	1	0.6	0.15	0.137931	0.25	0.3125	1	0.285714	1	0.0909091	1	1	0	0.222222	0	0.1875	0.25	0	0	1	0.230769	0.0810811	0.0714286	0.0869565	0.0892857	0.04	0.1	0.1875	0.2	0.285714	0.1	0.0666667	0.0333333	0.3	0	0.222222	0.0625	0.181818	0.181818	0.0535714	0	0.037037	0.1875	0.0322581
		778.378	1	0.5	1	1	0.6	0.15	0.137931	0.25	0.375	1	0.285714	1	0.0909091	1	1	0	0.222222	0	0.1875	0.375	0	0	1	0.230769	0.0810811	0.0714286	0.0869565	0.107143	0.04	0.1	0.1875	0.2	0.285714	0.1	0.0666667	0.0333333	0.3	0	0.222222	0.0625	0.181818	0.181818	0.0535714	0	0.037037	0.1875	0.0322581
		864.865	1	0.5	1	1	0.6	0.15	0.137931	0.25	0.375	1	0.285714	1	0.0909091	1	1	0	0.222222	0	0.1875	0.375	0	0	1	0.230769	0.0810811	0.0714286	0.0869565	0.107143	0.04	0.1	0.1875	0.2	0.285714	0.1	0.0666667	0.0333333	0.3	0	0.222222	0.0625	0.181818	0.181818	0.0535714	0	0.037037	0.25	0.0322581
		951.351	1	0.5	1	1	0.6	0.15	0.137931	0.25	0.375	1	0.285714	1	0.0909091	1	1	0	0.222222	0	0.1875	0.375	0	0	1	0.307692	0.0810811	0.0714286	0.0869565	0.107143	0.04	0.1	0.1875	0.2	0.285714	0.1	0.0666667	0.0333333	0.3	0	0.222222	0.0625	0.181818	0.181818	0.0535714	0	0.037037	0.25	0.0322581
		1037.84	1	0.5	1	1	0.6	0.15	0.137931	0.25	0.375	1	0.285714	1	0.181818	1	1	0	0.222222	0	0.1875	0.375	0	0	1	0.307692	0.108108	0.0714286	0.0869565	0.125	0.04	0.1	0.1875	0.2	0.285714	0.1	0.0888889	0.0333333	0.3	0	0.222222	0.0625	0.181818	0.181818	0.0535714	0	0.037037	0.25	0.0322581
		1124.32	1	0.5	1	1	0.6	0.15	0.137931	0.25	0.5625	1	0.285714	1	0.181818	1	1	0	0.222222	0	0.1875	0.375	0	0	1	0.307692	0.108108	0.0714286	0.0869565	0.125	0.04	0.1	0.1875	0.2	0.285714	0.1	0.0888889	0.0333333	0.3	0	0.222222	0.0625	0.181818	0.181818	0.0535714	0	0.037037	0.25	0.0322581
		1210.81	1	0.5	1	1	0.6	0.15	0.137931	0.25	0.5625	1	0.285714	1	0.181818	1	1	0	0.222222	0	0.1875	0.375	0	0	1	0.307692	0.108108	0.0714286	0.0869565	0.125	0.04	0.1	0.1875	0.2	0.285714	0.1	0.0888889	0.0333333	0.3	0	0.222222	0.0625	0.181818	0.181818	0.0535714	0	0.037037	0.25	0.0322581
		1297.3	1	0.666667	1	1	0.6	0.15	0.155172	0.25	0.5625	1	0.285714	1	0.181818	1	1	0	0.277778	0.333333	0.1875	0.375	0	0	1	0.307692	0.108108	0.0714286	0.0869565	0.142857	0.04	0.1	0.1875	0.2	0.285714	0.1	0.0888889	0.0333333	0.3	0	0.277778	0.0625	0.181818	0.181818	0.0535714	0	0.037037	0.25	0.0322581
		1383.78	1	0.666667	1	1	0.6	0.15	0.155172	0.25	0.5625	1	0.285714	1	0.181818	1	1	0	0.277778	0.333333	0.25	0.375	0	0	1	0.307692	0.108108	0.0714286	0.0869565	0.142857	0.04	0.1	0.1875	0.2	0.285714	0.1	0.0888889	0.0333333	0.3	0	0.277778	0.0625	0.181818	0.181818	0.0535714	0	0.0555556	0.25	0.0322581
		1470.27	1	0.666667	1	1	0.6	0.15	0.155172	0.25	0.5625	1	0.285714	1	0.181818	1	1	0	0.277778	0.333333	0.25	0.375	0.25	0	1	0.307692	0.108108	0.0714286	0.0869565	0.142857	0.04	0.1	0.1875	0.2	0.285714	0.1	0.0888889	0.0333333	0.3	0	0.277778	0.0625	0.181818	0.181818	0.0535714	0	0.0555556	0.25	0.0322581
		1556.76	1	0.666667	1	1	0.6	0.15	0.155172	0.25	0.5625	1	0.285714	1	0.227273	1	1	0	0.277778	0.333333	0.25	0.375	0.25	0	1	0.307692	0.108108	0.0714286	0.0869565	0.160714	0.04	0.1	0.1875	0.2	0.285714	0.1	0.0888889	0.0333333	0.3	0	0.277778	0.0625	0.181818	0.363636	0.0535714	0	0.0555556	0.25	0.0322581
		1643.24	1	0.666667	1	1	0.6	0.15	0.155172	0.3	0.5625	1	0.285714	1	0.227273	1	1	0	0.277778	0.333333	0.25	0.375	0.25	0	1	0.307692	0.108108	0.0714286	0.0869565	0.160714	0.04	0.1	0.1875	0.2	0.285714	0.1	0.0888889	0.0333333	0.3	0	0.277778	0.0625	0.181818	0.363636	0.0535714	0	0.0555556	0.25	0.0322581
		1729.73	1	0.666667	1	1	0.6	0.15	0.155172	0.3	0.5625	1	0.285714	1	0.227273	1	1	0	0.277778	0.333333	0.25	0.375	0.25	0	1	0.307692	0.108108	0.0714286	0.0869565	0.160714	0.04	0.1	0.1875	0.2	0.285714	0.1	0.0888889	0.0333333	0.3	0.230769	0.277778	0.0625	0.181818	0.363636	0.0535714	0	0.0555556	0.25	0.0322581
		1816.22	1	0.666667	1	1	0.6	0.15	0.155172	0.3	0.5625	1	0.285714	1	0.227273	1	1	0	0.277778	0.333333	0.25	0.375	0.25	0	1	0.307692	0.108108	0.0714286	0.0869565	0.160714	0.04	0.1	0.1875	0.2	0.285714	0.1	0.0888889	0.0333333	0.3	0.230769	0.277778	0.0625	0.181818	0.363636	0.0535714	0	0.0555556	0.25	0.0322581
		1902.7	1	0.666667	1	1	0.6	0.15	0.155172	0.3	0.5625	1	0.285714	1	0.227273	1	1	0	0.277778	0.333333	0.25	0.375	0.25	0	1	0.307692	0.108108	0.0714286	0.0869565	0.160714	0.04	0.1	0.1875	0.2	0.285714	0.1	0.0888889	0.0333333	0.3	0.230769	0.277778	0.0625	0.181818	0.363636	0.0535714	0	0.0555556	0.25	0.0322581
		1989.19	1	0.666667	1	1	0.6	0.15	1	0.3	0.5625	1	0.285714	1	0.227273	1	1	0	0.277778	0.416667	0.25	0.375	0.25	0	1	0.307692	0.108108	0.0714286	0.0869565	0.160714	0.04	0.1	0.1875	0.2	0.285714	0.1	0.0888889	0.0333333	0.3	0.230769	0.277778	0.0625	0.181818	0.363636	0.0535714	0	0.0555556	0.25	0.0322581
		2075.68	1	0.666667	1	1	0.6	0.15	1	0.3	0.5625	1	0.285714	1	0.227273	1	1	0	0.277778	0.416667	0.25	0.375	0.25	0	1	0.307692	0.108108	0.0714286	0.0869565	0.160714	0.04	0.15	0.1875	0.233333	0.285714	0.1	0.0888889	0.0333333	0.3	0.230769	0.277778	0.0625	0.181818	0.363636	0.0535714	0	0.0555556	0.25	0.0322581
		2162.16	1	0.666667	1	1	0.6	0.15	1	0.3	0.5625	1	0.285714	1	0.227273	1	1	0	0.333333	0.416667	0.25	0.375	0.25	0	1	0.307692	0.108108	0.0714286	0.0869565	0.160714	0.04	0.15	0.1875	0.233333	0.285714	0.1	0.0888889	0.0333333	0.3	0.230769	0.277778	0.0625	0.181818	0.363636	0.0535714	0	0.0555556	0.25	0.0322581
		2248.65	1	0.666667	1	1	0.6	0.15	1	0.3	0.5625	1	0.285714	1	0.272727	1	1	0	0.333333	0.416667	0.25	0.375	0.25	0	1	0.307692	0.108108	0.0714286	0.0869565	0.160714	0.04	0.15	0.1875	0.233333	0.285714	0.1	0.0888889	0.0333333	0.3	0.230769	0.277778	0.0625	0.181818	0.363636	0.0535714	0	0.0555556	0.25	0.0322581
		2335.14	1	0.666667	1	1	0.6	0.15	1	0.3	0.5625	1	0.285714	1	0.272727	1	1	0	0.333333	0.416667	0.25	0.375	0.25	0	1	0.307692	0.108108	0.0714286	0.0869565	0.160714	0.04	0.15	0.1875	0.233333	0.285714	0.1	0.111111	0.0333333	0.3	0.230769	0.277778	0.0625	0.181818	0.545455	0.0535714	0	0.0555556	0.25	0.0322581
		2421.62	1	0.666667	1	1	0.6	0.2	1	0.3	0.5625	1	0.285714	1	0.272727	1	1	0	0.333333	0.416667	0.25	0.375	0.25	0	1	0.307692	0.108108	0.0714286	0.0869565	0.160714	0.04	0.15	0.1875	0.233333	0.285714	0.1	0.111111	0.0333333	0.3	0.230769	0.277778	0.0625	0.181818	0.545455	0.0535714	0	0.0555556	0.25	0.0322581
		2508.11	1	0.666667	1	1	0.6	0.2	1	0.3	0.5625	1	0.285714	1	0.272727	1	1	0	0.333333	0.416667	0.25	0.375	1	0	1	0.307692	0.108108	0.0714286	0.0869565	0.160714	0.04	0.15	0.1875	0.233333	0.285714	0.1	0.111111	0.0333333	0.3	0.230769	0.277778	0.0625	0.181818	0.545455	0.0892857	0	0.0555556	0.25	0.0322581
		2594.59	1	0.666667	1	1	0.6	0.2	1	0.3	0.5625	1	0.285714	1	0.272727	1	1	0	0.333333	0.416667	0.25	0.375	1	0	1	0.307692	0.108108	0.0714286	0.0869565	0.160714	0.04	0.15	0.1875	0.233333	0.285714	0.1	0.111111	0.0333333	0.3	0.230769	0.277778	0.0625	0.181818	0.545455	0.0892857	0	0.0555556	0.25	0.0322581
		2681.08	1	0.666667	1	1	0.6	0.2	1	0.3	0.5625	1	0.285714	1	0.272727	1	1	0	0.333333	0.416667	0.25	0.375	1	0	1	0.307692	0.135135	0.0714286	0.0869565	0.160714	0.04	0.15	0.1875	0.233333	0.285714	0.1	0.111111	0.0333333	0.3	0.230769	0.277778	0.0625	0.181818	0.545455	0.0892857	0	0.0555556	0.25	0.0322581
		2767.57	1	0.666667	1	1	0.6	0.2	1	0.3	0.5625	1	0.285714	1	0.318182	1	1	0	0.333333	0.416667	0.25	0.375	1	0	1	0.307692	0.135135	0.0714286	0.0869565	0.160714	0.04	0.15	0.1875	0.233333	0.285714	0.1	0.111111	0.0333333	0.3	0.230769	0.277778	0.0625	0.181818	0.545455	0.0892857	0	0.0555556	0.25	0.0322581
		2854.05	1	0.666667	1	1	0.6	0.2	1	0.3	0.5625	1	0.285714	1	0.318182	1	1	0	0.333333	0.416667	0.25	0.625	1	0	1	0.307692	0.135135	0.0714286	0.0869565	0.160714	0.04	0.15	0.1875	0.233333	0.285714	0.1	0.111111	0.0333333	0.3	0.230769	0.277778	0.0625	0.181818	0.545455	0.0892857	0	0.0555556	0.25	0.0322581
		2940.54	1	0.666667	1	1	0.6	0.2	1	0.3	0.5625	1	0.285714	1	0.318182	1	1	0	0.333333	0.416667	0.25	0.625	1	0	1	0.307692	0.135135	0.0714286	0.0869565	0.160714	0.04	0.15	0.1875	0.233333	0.285714	0.1	0.111111	0.0333333	0.3	0.230769	0.277778	0.0625	0.181818	0.545455	0.0892857	0	0.0555556	0.25	0.0322581
		3027.03	1	0.666667	1	1	0.6	0.2	1	0.35	0.5625	1	0.285714	1	0.318182	1	1	0	0.333333	0.5	0.25	0.625	1	0	1	0.307692	0.135135	0.0714286	0.0869565	0.160714	0.04	0.15	0.1875	0.233333	0.285714	0.1	0.111111	0.0333333	0.3	0.230769	0.277778	0.0625	0.181818	0.545455	0.0892857	0	0.0555556	0.25	0.0322581
		3113.51	1	0.666667	1	1	0.6	0.2	1	0.35	0.5625	1	0.285714	1	0.318182	1	1	0	0.333333	0.5	0.25	0.625	1	0	1	0.307692	0.135135	0.0714286	0.0869565	0.160714	0.04	0.15	0.1875	0.233333	0.285714	0.1	0.111111	0.1	0.3	0.230769	0.277778	0.0625	0.181818	0.545455	0.0892857	0	0.0555556	0.25	0.0322581
		3200	1	0.666667	1	1	0.6	0.2	1	0.35	0.5625	1	0.285714	1	0.318182	1	1	0	1	0.5	0.25	0.625	1	0	1	0.307692	0.135135	0.0714286	0.0869565	0.160714	0.04	0.15	0.1875	0.233333	0.285714	0.1	0.111111	0.1	0.3	0.230769	0.277778	0.0625	0.181818	0.545455	0.0892857	0	0.0555556	0.25	0.0322581
		3286.49	1	0.666667	1	1	0.6	0.2	1	0.35	0.5625	1	0.285714	1	0.318182	1	1	0	1	0.5	0.25	0.625	1	0	1	0.307692	0.135135	0.0714286	0.0869565	0.160714	0.04	0.15	0.1875	0.233333	0.285714	0.1	0.111111	0.1	0.3	0.230769	0.277778	0.0625	0.181818	0.545455	0.0892857	0	0.0555556	0.25	0.0322581
		3372.97	1	0.666667	1	1	0.6	0.2	1	0.35	0.5625	1	0.285714	1	1	1	1	0	1	0.5	0.25	0.625	1	0	1	0.307692	0.135135	0.0714286	0.0869565	0.160714	0.04	0.15	0.1875	0.233333	0.285714	0.1	0.111111	0.1	0.3	0.230769	0.277778	0.0625	0.181818	0.545455	0.0892857	0	0.0555556	0.3125	0.0322581
		3459.46	1	0.666667	1	1	0.6	0.2	1	0.35	0.5625	1	0.285714	1	1	1	1	0	1	0.5	0.25	0.625	1	0	1	0.307692	0.135135	0.0714286	0.0869565	0.160714	0.04	0.15	0.1875	0.233333	0.285714	0.1	0.111111	0.1	0.3	0.230769	0.277778	0.0625	0.181818	0.545455	0.0892857	0	0.0555556	0.3125	0.0322581
		3545.95	1	0.666667	1	1	0.6	0.3	1	0.35	0.5625	1	0.285714	1	1	1	1	0	1	0.5	0.25	0.625	1	0	1	0.307692	0.135135	0.0714286	0.0869565	0.160714	0.04	0.15	0.1875	0.233333	0.285714	0.1	0.111111	0.1	0.3	0.230769	0.277778	0.0625	0.181818	0.545455	0.0892857	0	0.0555556	0.3125	0.0322581
		3632.43	1	0.666667	1	1	0.6	0.3	1	0.35	0.5625	1	0.285714	1	1	1	1	0	1	0.5	0.25	0.625	1	0	1	0.307692	0.135135	0.0714286	0.0869565	0.160714	0.12	0.15	0.1875	0.233333	0.285714	0.1	0.111111	0.1	0.3	0.230769	0.277778	0.0625	0.181818	0.545455	0.0892857	0	0.0555556	0.3125	0.0322581
		3718.92	1	0.666667	1	1	0.6	0.3	1	0.35	0.5625	1	0.285714	1	1	1	1	0	1	0.5	0.25	0.625	1	0	1	0.307692	0.135135	0.0714286	0.0869565	0.160714	0.12	0.15	0.1875	0.233333	0.285714	0.1	0.111111	0.1	0.3	0.230769	0.277778	0.0625	0.181818	0.545455	0.0892857	0	0.0555556	0.3125	0.0322581
		3805.41	1	0.666667	1	1	0.6	0.3	1	0.35	0.5625	1	0.285714	1	1	1	1	0	1	0.5	0.25	0.625	1	0	1	0.307692	0.135135	0.0714286	0.0869565	0.160714	0.12	0.15	0.1875	0.233333	0.285714	0.1	0.111111	0.1	0.3	0.230769	0.277778	0.0625	0.181818	0.545455	0.0892857	0	0.0555556	0.3125	0.0322581
		3891.89	1	0.666667	1	1	0.6	0.3	1	0.35	0.5625	1	0.285714	1	1	1	1	0	1	0.5	0.25	0.625	1	0	1	0.307692	0.135135	0.0714286	0.0869565	0.160714	0.12	0.15	0.1875	0.233333	0.285714	0.1	0.111111	0.1	0.3	0.230769	0.277778	0.0625	0.181818	0.545455	0.0892857	0	0.0555556	0.3125	0.0322581
		3978.38	1	0.666667	1	1	0.6	0.3	1	0.35	0.5625	1	0.285714	1	1	1	1	0	1	0.5	0.25	1	1	0	1	0.307692	0.162162	0.0714286	0.0869565	0.160714	0.12	0.15	0.1875	0.233333	0.285714	0.1	0.111111	0.1	0.3	0.230769	0.277778	0.0625	0.181818	0.545455	0.0892857	0	0.0555556	0.3125	0.0322581
		4064.86	1	0.666667	1	1	0.6	0.3	1	0.35	0.5625	1	0.285714	1	1	1	1	0	1	0.5	0.5625	1	1	0	1	0.307692	0.162162	0.0714286	0.0869565	0.160714	0.12	0.2	0.1875	0.233333	0.285714	0.1	0.111111	0.1	0.3	0.230769	0.277778	0.0625	0.181818	0.545455	0.0892857	0	0.0555556	0.3125	0.0322581
		4151.35	1	0.666667	1	1	0.6	0.3	1	0.35	0.5625	1	0.285714	1	1	1	1	0	1	0.5	0.5625	1	1	0	1	0.307692	0.162162	0.0714286	0.0869565	0.160714	0.12	0.2	0.1875	0.233333	0.285714	0.1	0.111111	0.1	0.3	0.230769	0.277778	0.0625	0.181818	0.545455	0.0892857	0	0.0555556	0.3125	0.0322581
		4237.84	1	0.666667	1	1	0.6	0.3	1	0.35	0.5625	1	0.285714	1	1	1	1	0	1	0.5	0.5625	1	1	0	1	0.307692	0.162162	0.0714286	0.0869565	0.160714	0.12	0.2	0.1875	0.233333	0.285714	0.1	0.111111	0.1	0.3	0.230769	0.277778	0.0625	0.181818	0.545455	0.0892857	0	0.0555556	0.3125	0.0322581
		4324.32	1	0.666667	1	1	0.6	0.3	1	0.35	0.5625	1	0.285714	1	1	1	1	0	1	0.5	0.5625	1	1	0	1	0.307692	0.162162	0.0714286	0.0869565	0.160714	0.12	0.2	0.1875	0.233333	0.285714	0.1	0.111111	0.1	0.35	0.230769	0.277778	0.0625	0.181818	0.545455	0.0892857	0	0.0555556	0.3125	0.0322581
		4410.81	1	0.666667	1	1	0.6	0.3	1	0.35	0.5625	1	0.285714	1	1	1	1	0	1	0.5	0.5625	1	1	0	1	0.307692	0.162162	0.0714286	0.0869565	0.160714	0.12	0.2	0.1875	0.233333	0.285714	0.1	0.111111	0.1	0.35	0.230769	0.277778	0.0625	0.181818	0.545455	0.0892857	0	0.0555556	0.3125	0.0322581
		4497.3	1	0.666667	1	1	0.6	0.3	1	0.35	0.5625	1	0.285714	1	1	1	1	0	1	0.5	0.5625	1	1	0	1	0.307692	0.162162	0.0714286	0.0869565	0.160714	0.12	0.2	0.1875	0.233333	0.285714	0.1	0.111111	0.1	0.35	0.230769	0.277778	0.0625	0.181818	0.545455	0.0892857	0	0.0555556	0.3125	0.0322581
		4583.78	1	0.666667	1	1	0.6	0.3	1	0.35	0.5625	1	0.285714	1	1	1	1	0	1	0.5	0.5625	1	1	0	1	0.307692	0.162162	0.0714286	0.0869565	0.160714	0.12	0.2	0.1875	0.233333	0.285714	0.1	0.111111	0.1	0.35	0.230769	0.277778	0.0625	0.181818	0.545455	0.0892857	0	0.0555556	0.3125	0.0322581
		4670.27	1	0.666667	1	1	0.6	0.3	1	0.35	0.5625	1	0.285714	1	1	1	1	0	1	0.5	0.5625	1	1	0	1	0.307692	0.162162	0.0714286	0.0869565	0.160714	0.12	0.2	0.1875	0.233333	0.285714	0.1	0.111111	0.1	0.35	0.230769	0.277778	0.0625	0.181818	0.545455	0.0892857	0	0.0555556	0.3125	0.0322581
		4756.76	1	0.666667	1	1	0.6	0.3	1	0.35	0.5625	1	0.285714	1	1	1	1	0	1	0.5	0.5625	1	1	0	1	0.307692	0.162162	0.0714286	0.0869565	0.160714	0.12	0.2	0.1875	0.233333	0.285714	0.1	0.111111	0.1	0.35	0.230769	0.277778	0.0625	0.181818	0.545455	0.0892857	0	0.0555556	0.3125	0.0322581
		4843.24	1	0.666667	1	1	0.6	0.3	1	0.35	0.5625	1	0.285714	1	1	1	1	0	1	0.5	0.5625	1	1	0	1	0.307692	0.162162	0.0714286	0.0869565	0.160714	0.12	0.2	0.1875	0.233333	0.285714	0.1	0.111111	0.1	0.35	0.230769	0.277778	0.0625	0.181818	0.545455	0.0892857	0	0.0555556	0.3125	0.0322581
		4929.73	1	0.666667	1	1	0.6	0.3	1	0.35	0.5625	1	0.285714	1	1	1	1	0	1	0.5	0.5625	1	1	0	1	0.307692	0.162162	0.0714286	0.0869565	0.160714	0.12	0.2	0.1875	0.233333	0.285714	0.1	0.111111	0.1	0.35	0.230769	0.277778	0.0625	0.181818	0.545455	0.0892857	0	0.0555556	0.3125	0.0322581
		5016.22	1	0.666667	1	1	1	0.3	1	0.35	0.5625	1	0.285714	1	1	1	1	0	1	0.5	0.5625	1	1	0	1	0.307692	0.162162	0.0714286	0.0869565	0.160714	0.12	0.2	0.1875	0.233333	0.285714	0.1	0.111111	0.1	0.35	0.230769	0.277778	0.0625	0.181818	0.545455	0.0892857	0	0.0555556	0.3125	0.0322581
		5102.7	1	0.666667	1	1	1	0.35	1	0.35	0.5625	1	0.285714	1	1	1	1	0	1	0.5	0.5625	1	1	0	1	0.307692	0.162162	0.0714286	0.0869565	0.160714	0.12	0.2	0.1875	0.233333	0.285714	0.1	0.111111	0.1	0.35	0.230769	0.277778	0.0625	0.181818	0.545455	0.0892857	0	0.0555556	0.3125	0.0322581
		5189.19	1	0.666667	1	1	1	0.35	1	0.35	0.5625	1	0.285714	1	1	1	1	0	1	0.5	0.5625	1	1	0	1	0.307692	0.162162	0.0714286	0.0869565	0.160714	0.12	0.2	0.1875	0.233333	0.285714	0.1	0.111111	0.1	0.35	0.230769	0.277778	0.0625	0.181818	0.545455	0.0892857	0	0.0555556	0.3125	0.0322581
		5275.68	1	0.666667	1	1	1	0.35	1	0.35	0.5625	1	0.285714	1	1	1	1	0	1	0.5	0.5625	1	1	0	1	0.307692	0.162162	0.0714286	0.0869565	0.160714	0.12	0.2	0.3125	0.233333	0.285714	0.1	0.111111	0.1	0.35	0.230769	0.277778	0.0625	0.181818	0.545455	0.0892857	0	0.0555556	0.3125	0.0322581
		5362.16	1	0.666667	1	1	1	0.35	1	0.35	0.5625	1	0.285714	1	1	1	1	0	1	0.5	0.5625	1	1	0	1	0.307692	0.162162	0.0714286	0.0869565	0.160714	0.12	0.2	0.3125	0.233333	0.285714	0.1	0.111111	0.1	0.35	0.230769	0.277778	0.0625	0.181818	0.545455	0.0892857	0	0.0555556	0.3125	0.0322581
		5448.65	1	0.666667	1	1	1	0.35	1	0.35	0.5625	1	0.285714	1	1	1	1	0	1	0.5	0.5625	1	1	0	1	0.307692	0.162162	0.0714286	0.0869565	0.160714	0.12	0.2	0.3125	0.966667	0.285714	0.1	0.111111	0.1	0.35	0.230769	0.277778	0.0625	0.181818	0.545455	0.0892857	0	0.0555556	0.3125	0.0322581
		5535.14	1	0.666667	1	1	1	0.35	1	0.35	0.5625	1	0.285714	1	1	1	1	0	1	0.5	0.5625	1	1	0	1	0.307692	0.162162	0.0714286	0.0869565	0.160714	0.12	0.2	0.3125	0.966667	0.285714	0.1	0.111111	0.1	0.35	0.230769	0.277778	0.0625	0.181818	0.545455	0.0892857	0	0.0555556	0.3125	0.0322581
		5621.62	1	0.666667	1	1	1	0.35	1	0.35	0.5625	1	0.285714	1	1	1	1	0	1	0.5	0.5625	1	1	0	1	0.307692	0.162162	0.0714286	0.0869565	0.160714	0.12	0.2	0.3125	0.966667	0.285714	0.1	0.111111	0.1	0.35	0.230769	0.277778	0.0625	0.181818	0.545455	0.0892857	0	0.0555556	0.3125	0.0322581
		5708.11	1	0.666667	1	1	1	0.35	1	0.35	0.5625	1	0.285714	1	1	1	1	0	1	0.5	0.5625	1	1	0	1	0.307692	0.162162	0.0714286	0.0869565	0.160714	0.12	0.2	0.3125	0.966667	0.285714	0.1	0.111111	0.1	0.35	0.230769	0.277778	0.0625	0.181818	0.545455	0.0892857	0	0.0555556	0.3125	0.0322581
		5794.59	1	0.666667	1	1	1	0.35	1	0.35	0.5625	1	0.285714	1	1	1	1	0	1	0.5	0.5625	1	1	0	1	0.307692	0.162162	0.0714286	0.0869565	0.160714	0.12	0.2	0.3125	0.966667	0.285714	0.1	0.111111	0.1	0.35	0.230769	0.277778	0.0625	0.181818	0.545455	0.375	0	0.0555556	0.3125	0.0322581
		5881.08	1	0.666667	1	1	1	0.35	1	0.35	0.5625	1	0.285714	1	1	1	1	0	1	0.5	0.5625	1	1	0	1	0.307692	0.162162	0.0714286	0.0869565	0.160714	0.12	0.2	0.3125	0.966667	0.285714	0.1	0.111111	0.1	0.35	0.230769	0.277778	0.0625	0.181818	0.545455	0.375	0	0.0555556	0.3125	0.0322581
		5967.57	1	0.666667	1	1	1	0.35	1	0.35	0.5625	1	0.285714	1	1	1	1	0	1	0.5	0.5625	1	1	0	1	0.307692	0.162162	0.0714286	0.0869565	0.160714	0.12	0.2	0.3125	0.966667	0.285714	0.1	0.111111	0.1	0.35	0.230769	0.277778	0.0625	0.181818	0.545455	0.375	0	0.0555556	0.3125	0.0322581
		6054.05	1	0.666667	1	1	1	0.35	1	0.35	0.5625	1	0.285714	1	1	1	1	0	1	0.5	0.5625	1	1	0	1	0.307692	0.162162	0.0714286	0.0869565	0.160714	0.12	0.2	0.3125	0.966667	0.285714	0.1	0.111111	0.1	0.35	0.230769	0.277778	0.0625	0.181818	0.545455	0.375	0	0.0555556	0.3125	0.0322581
		6140.54	1	0.666667	1	1	1	0.35	1	0.35	0.5625	1	0.285714	1	1	1	1	0	1	0.5	0.5625	1	1	0	1	0.307692	0.162162	0.0714286	0.0869565	0.160714	0.12	0.2	0.3125	0.966667	0.285714	0.1	0.111111	0.1	0.35	0.230769	0.277778	0.0625	0.181818	0.545455	0.375	0	0.0555556	0.3125	0.0322581
		6227.03	1	0.666667	1	1	1	0.35	1	0.35	0.5625	1	0.285714	1	1	1	1	0	1	0.5	0.5625	1	1	0	1	0.307692	0.162162	0.0714286	0.0869565	0.160714	0.12	0.2	0.3125	0.966667	0.285714	0.1	0.111111	0.1	0.35	0.230769	0.277778	0.0625	0.181818	0.545455	0.375	0	0.0555556	0.3125	0.0322581
		6313.51	1	0.666667	1	1	1	0.35	1	0.35	0.5625	1	0.285714	1	1	1	1	0	1	0.5	0.5625	1	1	0	1	0.307692	0.162162	0.0714286	0.0869565	0.160714	0.12	0.2	0.3125	0.966667	0.285714	0.1	0.111111	0.1	0.35	0.230769	0.277778	0.0625	0.181818	0.545455	0.375	0	0.0555556	0.3125	0.0322581
		6400	1	0.666667	1	1	1	0.4	1	0.35	0.5625	1	0.285714	1	1	1	1	0	1	0.5	0.5625	1	1	0	1	0.307692	0.162162	0.0714286	0.0869565	0.160714	0.12	0.2	0.3125	0.966667	0.285714	0.1	0.111111	0.1	0.35	0.230769	0.277778	0.0625	0.181818	0.545455	0.375	0	0.0555556	0.3125	0.0322581
		6486.49	1	0.666667	1	1	1	0.4	1	0.35	0.5625	1	0.285714	1	1	1	1	0	1	0.5	0.5625	1	1	0	1	0.307692	0.162162	0.0714286	0.0869565	0.160714	0.12	0.2	0.3125	0.966667	0.285714	0.1	0.111111	0.1	0.35	0.230769	0.277778	0.0625	0.181818	0.545455	0.375	0	0.0555556	0.3125	0.0322581
		6572.97	1	0.666667	1	1	1	0.4	1	0.35	0.5625	1	0.285714	1	1	1	1	0	1	0.5	0.5625	1	1	0	1	0.307692	0.162162	0.0714286	0.0869565	0.160714	0.12	0.2	0.3125	0.966667	0.285714	0.1	0.111111	0.1	0.35	0.230769	0.277778	0.0625	0.181818	0.545455	0.375	0	0.0555556	0.3125	0.0322581
		6659.46	1	0.666667	1	1	1	0.4	1	0.35	0.5625	1	0.285714	1	1	1	1	0	1	0.5	0.5625	1	1	0	1	0.307692	0.162162	0.0714286	0.0869565	0.160714	0.12	0.2	0.3125	0.966667	0.285714	0.1	0.111111	0.1	0.35	0.230769	0.277778	0.0625	0.181818	0.545455	0.375	0	0.0555556	0.3125	0.0322581
		6745.95	1	0.666667	1	1	1	0.4	1	0.35	0.5625	1	0.285714	1	1	1	1	0	1	0.5	0.5625	1	1	0	1	0.307692	0.162162	0.0714286	0.0869565	0.160714	0.12	0.2	0.3125	0.966667	0.285714	0.1	0.111111	0.1	0.35	0.230769	0.277778	0.0625	0.181818	0.545455	0.375	0	0.0555556	0.3125	0.0322581
		6832.43	1	0.666667	1	1	1	0.4	1	0.35	0.5625	1	0.285714	1	1	1	1	0	1	0.5	0.5625	1	1	0	1	0.307692	0.162162	0.0714286	0.0869565	0.160714	0.12	0.2	0.3125	0.966667	0.285714	0.1	0.111111	0.1	0.35	0.230769	0.277778	0.0625	0.181818	0.545455	0.375	0	0.0555556	0.3125	0.0322581
		6918.92	1	0.666667	1	1	1	0.4	1	0.35	0.5625	1	0.285714	1	1	1	1	0	1	0.5	0.5625	1	1	0	1	0.307692	0.162162	0.0714286	0.0869565	0.160714	0.12	0.2	0.3125	0.966667	0.285714	0.1	0.111111	0.1	0.35	0.230769	0.277778	0.0625	0.181818	0.545455	0.375	0	0.0555556	0.3125	0.0322581
		7005.41	1	0.666667	1	1	1	0.4	1	0.35	0.5625	1	0.285714	1	1	1	1	0	1	0.5	0.5625	1	1	0	1	0.307692	0.162162	0.0714286	0.0869565	0.160714	0.12	0.2	0.3125	0.966667	0.285714	0.1	0.111111	0.1	0.35	0.230769	0.277778	0.0625	0.181818	0.545455	0.375	0	0.0555556	0.3125	0.0322581
		7091.89	1	0.666667	1	1	1	0.4	1	0.35	0.5625	1	0.285714	1	1	1	1	0	1	0.5	0.5625	1	1	0	1	0.307692	0.162162	0.0714286	0.0869565	0.160714	0.12	0.2	0.3125	0.966667	0.285714	0.1	0.111111	0.1	0.35	0.230769	0.277778	0.0625	0.181818	0.545455	0.375	0	0.0555556	0.3125	0.0322581
		7178.38	1	0.666667	1	1	1	0.4	1	0.35	0.5625	1	0.285714	1	1	1	1	0	1	0.5	0.5625	1	1	0	1	0.307692	0.162162	0.0714286	0.0869565	0.160714	0.12	0.2	0.3125	0.966667	0.285714	0.1	0.111111	0.1	0.35	0.230769	0.277778	0.0625	0.181818	0.545455	0.375	0	0.0555556	0.3125	0.0322581
		7264.86	1	0.666667	1	1	1	0.4	1	0.35	0.5625	1	0.285714	1	1	1	1	0	1	0.5	0.5625	1	1	0	1	0.307692	0.162162	0.0714286	0.0869565	0.160714	0.12	0.2	0.3125	0.966667	0.285714	0.1	0.111111	0.1	0.35	0.230769	0.277778	0.0625	0.181818	0.545455	0.375	0	0.0555556	0.3125	0.0322581
		7351.35	1	0.666667	1	1	1	0.4	1	0.35	0.5625	1	0.285714	1	1	1	1	0	1	0.5	0.5625	1	1	0	1	0.307692	0.162162	0.0714286	0.0869565	0.160714	0.12	0.2	0.3125	0.966667	0.285714	0.1	0.111111	0.1	0.35	0.230769	0.277778	0.0625	0.181818	0.545455	0.375	0	0.0555556	0.3125	0.0322581
		7437.84	1	0.666667	1	1	1	0.4	1	0.35	0.5625	1	0.285714	1	1	1	1	0	1	0.5	0.5625	1	1	0	1	0.307692	0.162162	0.0714286	0.0869565	0.160714	0.12	0.2	0.3125	0.966667	0.285714	0.1	0.111111	0.1	0.35	0.230769	0.277778	0.0625	0.181818	0.545455	0.375	0	0.0555556	0.3125	0.0322581
		7524.32	1	0.666667	1	1	1	0.45	1	0.35	0.5625	1	0.285714	1	1	1	1	0	1	0.5	0.5625	1	1	0	1	0.307692	0.162162	0.0714286	0.0869565	0.160714	0.12	0.2	0.3125	0.966667	0.285714	0.1	0.111111	0.1	0.35	0.230769	0.277778	0.0625	0.181818	0.545455	0.375	0	0.0555556	0.3125	0.0322581
		7610.81	1	0.666667	1	1	1	0.45	1	0.35	0.5625	1	0.285714	1	1	1	1	0	1	0.5	0.5625	1	1	0	1	0.307692	0.162162	0.0714286	0.0869565	0.160714	0.12	0.2	0.3125	0.966667	0.285714	0.1	0.111111	0.1	0.35	0.230769	0.277778	0.0625	0.181818	0.545455	0.375	0	0.0555556	0.3125	0.0322581
		7697.3	1	0.666667	1	1	1	0.45	1	0.35	0.5625	1	0.285714	1	1	1	1	0	1	0.5	0.5625	1	1	0	1	0.307692	0.162162	0.0714286	0.0869565	0.160714	0.12	0.2	0.3125	0.966667	0.285714	0.1	0.111111	0.1	0.35	0.230769	0.277778	0.0625	0.181818	0.545455	0.375	0	0.0555556	0.3125	0.0322581
		7783.78	1	0.666667	1	1	1	0.45	1	0.35	0.5625	1	0.285714	1	1	1	1	0	1	0.5	0.5625	1	1	0	1	0.307692	0.162162	0.0714286	0.0869565	0.160714	0.12	0.2	0.3125	0.966667	0.285714	0.1	0.111111	0.1	0.35	0.230769	0.277778	0.0625	0.181818	0.545455	0.375	0	0.0555556	0.3125	0.0322581
		7870.27	1	0.666667	1	1	1	0.45	1	0.35	0.5625	1	0.285714	1	1	1	1	0	1	0.5	0.5625	1	1	0	1	0.307692	0.162162	0.0714286	0.0869565	0.160714	0.12	0.2	0.3125	0.966667	0.285714	0.1	0.111111	0.1	0.35	0.230769	0.277778	0.0625	0.181818	0.545455	0.375	0	0.0555556	0.3125	0.0645161
		7956.76	1	0.666667	1	1	1	0.45	1	0.35	0.5625	1	0.285714	1	1	1	1	0	1	0.5	0.5625	1	1	0	1	0.307692	0.162162	0.0714286	0.0869565	0.160714	0.12	0.2	0.3125	0.966667	0.285714	0.1	0.111111	0.1	0.35	0.230769	0.277778	0.0625	0.181818	0.545455	0.375	0	0.0555556	0.3125	0.0645161
		8043.24	1	0.666667	1	1	1	0.45	1	0.35	0.5625	1	0.285714	1	1	1	1	0	1	0.5	0.5625	1	1	0	1	0.307692	0.162162	0.0714286	0.0869565	0.160714	0.12	0.2	0.3125	0.966667	0.285714	0.1	0.111111	0.1	0.35	0.230769	0.277778	0.0625	0.181818	0.545455	0.375	0	0.0555556	0.3125	0.0645161
		8129.73	1	0.666667	1	1	1	0.45	1	0.35	0.5625	1	0.285714	1	1	1	1	0	1	0.5	0.5625	1	1	0	1	0.307692	0.162162	0.0714286	0.0869565	0.160714	0.12	0.2	0.3125	0.966667	0.285714	0.1	0.111111	0.1	0.35	0.230769	0.277778	0.0625	0.181818	0.545455	0.375	0	0.0555556	0.3125	0.0645161
		8216.22	1	0.666667	1	1	1	0.45	1	0.35	0.5625	1	0.285714	1	1	1	1	0	1	0.5	0.5625	1	1	0	1	0.307692	0.162162	0.0714286	0.0869565	0.160714	0.12	0.2	0.3125	0.966667	0.285714	0.1	0.111111	0.1	0.35	0.230769	0.277778	0.0625	0.181818	0.545455	0.375	0	0.0555556	0.3125	0.0645161
		8302.7	1	0.666667	1	1	1	0.45	1	0.35	0.5625	1	0.285714	1	1	1	1	0	1	0.5	0.5625	1	1	0	1	0.307692	0.162162	0.0714286	0.0869565	0.160714	0.12	0.2	0.3125	0.966667	0.285714	0.1	0.111111	0.1	0.35	0.230769	0.277778	0.0625	0.181818	0.545455	0.375	0	0.0555556	0.3125	0.0645161
		8389.19	1	0.666667	1	1	1	0.45	1	0.35	0.5625	1	0.285714	1	1	1	1	0	1	0.5	0.5625	1	1	0	1	0.307692	0.162162	0.0714286	0.0869565	0.160714	0.12	0.2	0.3125	0.966667	0.285714	0.1	0.111111	0.1	0.35	0.230769	0.277778	0.0625	0.181818	0.545455	0.375	0	0.0555556	0.3125	0.0645161
		8475.68	1	0.666667	1	1	1	0.45	1	0.35	0.5625	1	0.285714	1	1	1	1	0	1	0.5	0.5625	1	1	0	1	0.307692	0.162162	0.0714286	0.0869565	0.160714	0.12	0.2	0.3125	0.966667	0.285714	0.1	0.111111	0.1	0.35	0.230769	0.277778	0.0625	0.181818	0.545455	0.375	0	0.0555556	0.3125	0.0645161
		8562.16	1	0.666667	1	1	1	0.45	1	0.35	0.5625	1	0.285714	1	1	1	1	0	1	0.5	0.5625	1	1	0	1	0.307692	0.162162	0.0714286	0.0869565	0.160714	0.12	0.2	0.3125	0.966667	0.285714	0.1	0.111111	0.1	0.35	0.230769	0.277778	0.0625	0.181818	0.545455	0.375	0	0.0555556	0.3125	0.0645161
		8648.65	1	0.666667	1	1	1	0.45	1	0.35	0.5625	1	0.285714	1	1	1	1	0	1	0.5	0.5625	1	1	0	1	0.307692	0.162162	0.0714286	0.0869565	0.160714	0.12	0.2	0.3125	0.966667	0.285714	0.1	0.111111	0.1	0.35	0.230769	0.277778	0.0625	0.181818	0.545455	0.375	0	0.0555556	0.3125	0.0645161
		8735.14	1	0.666667	1	1	1	0.45	1	0.35	0.5625	1	0.285714	1	1	1	1	0	1	0.5	0.5625	1	1	0	1	0.307692	0.162162	0.0714286	0.0869565	0.160714	0.12	0.2	0.3125	0.966667	0.285714	0.1	0.111111	0.1	0.35	0.230769	0.277778	0.0625	0.181818	0.545455	0.375	0	0.0555556	0.3125	0.0645161
		8821.62	1	0.666667	1	1	1	0.45	1	0.35	0.5625	1	0.285714	1	1	1	1	0	1	0.5	0.5625	1	1	0	1	0.307692	0.162162	0.0714286	0.0869565	0.160714	0.12	0.2	0.3125	0.966667	0.285714	0.1	0.111111	0.1	0.4	0.230769	0.277778	0.0625	0.181818	0.545455	0.375	0	0.0555556	0.3125	0.0645161
		8908.11	1	0.666667	1	1	1	0.5	1	0.35	0.5625	1	0.285714	1	1	1	1	0	1	0.5	0.5625	1	1	0	1	0.307692	0.162162	0.0714286	0.0869565	0.160714	0.12	0.2	0.3125	0.966667	0.285714	0.1	0.111111	0.1	0.4	0.230769	0.277778	0.0625	0.181818	0.545455	0.375	0	0.0555556	0.3125	0.0645161
		8994.59	1	0.666667	1	1	1	0.5	1	0.35	0.5625	1	0.285714	1	1	1	1	0	1	0.5	0.5625	1	1	0	1	0.307692	0.162162	0.0714286	0.0869565	0.160714	0.12	0.2	0.3125	0.966667	0.285714	0.1	0.111111	0.1	0.4	0.230769	0.277778	0.0625	0.181818	0.545455	0.375	0	0.0555556	0.3125	0.0645161
		9081.08	1	0.666667	1	1	1	0.5	1	0.35	0.5625	1	0.285714	1	1	1	1	0	1	0.5	0.5625	1	1	0	1	0.307692	0.162162	0.0714286	0.0869565	0.160714	0.12	0.2	0.3125	0.966667	0.285714	0.1	0.111111	0.1	0.4	0.230769	0.277778	0.0625	0.181818	0.545455	0.375	0	0.0555556	0.3125	0.0645161
		9167.57	1	0.666667	1	1	1	0.5	1	0.35	0.5625	1	0.285714	1	1	1	1	0	1	0.5	0.5625	1	1	0	1	0.307692	0.162162	0.0714286	0.0869565	0.160714	0.12	0.2	0.3125	0.966667	0.285714	0.1	0.111111	0.1	0.4	0.230769	0.277778	0.0625	0.181818	0.545455	0.375	0	0.0555556	0.3125	0.0645161
		9254.05	1	0.666667	1	1	1	0.5	1	0.35	0.5625	1	0.285714	1	1	1	1	0	1	0.5	0.5625	1	1	0	1	0.307692	0.162162	0.0714286	0.0869565	0.160714	0.12	0.2	0.3125	0.966667	0.285714	0.1	0.111111	0.1	0.4	0.230769	0.277778	0.0625	0.181818	0.545455	0.375	0	0.0555556	0.3125	0.0645161
		9340.54	1	0.666667	1	1	1	0.5	1	0.35	0.5625	1	0.285714	1	1	1	1	0	1	0.5	0.5625	1	1	0	1	0.307692	0.162162	0.0714286	0.0869565	0.160714	0.12	0.2	0.3125	0.966667	0.285714	0.1	0.111111	0.1	0.4	0.230769	0.277778	0.0625	0.181818	0.545455	0.375	0	0.0555556	0.3125	0.0645161
		9427.03	1	0.666667	1	1	1	0.5	1	0.35	0.5625	1	0.285714	1	1	1	1	0	1	0.5	0.5625	1	1	0	1	0.307692	0.162162	0.0714286	0.0869565	0.160714	0.12	0.2	0.3125	0.966667	0.285714	0.1	0.111111	0.1	0.4	0.230769	0.277778	0.0625	0.181818	0.545455	0.375	0	0.0555556	0.3125	0.0645161
		9513.51	1	0.666667	1	1	1	0.5	1	0.35	0.5625	1	0.285714	1	1	1	1	0	1	0.5	0.5625	1	1	0	1	0.307692	0.162162	0.0714286	0.0869565	0.160714	0.12	0.2	0.3125	0.966667	0.285714	0.1	0.111111	0.1	0.4	0.230769	0.277778	0.0625	0.181818	0.545455	0.375	0	0.0555556	0.3125	0.0645161
		9600	1	0.666667	1	1	1	0.5	1	0.35	0.5625	1	0.285714	1	1	1	1	0	1	0.5	0.5625	1	1	0	1	0.307692	0.162162	0.0714286	0.0869565	0.160714	0.12	0.2	0.3125	0.966667	0.285714	0.1	0.111111	0.1	0.4	0.230769	0.277778	0.0625	0.181818	0.545455	0.375	0	0.0555556	0.3125	0.0645161
		9686.49	1	0.666667	1	1	1	0.5	1	0.35	0.5625	1	0.285714	1	1	1	1	0	1	0.5	0.5625	1	1	0	1	0.307692	0.162162	0.0714286	0.0869565	0.160714	0.12	0.2	0.3125	0.966667	0.285714	0.1	0.111111	0.1	0.4	0.230769	0.277778	0.0625	0.181818	0.545455	0.375	0	0.0555556	0.3125	0.0645161
		9772.97	1	0.666667	1	1	1	0.5	1	0.35	0.5625	1	0.285714	1	1	1	1	0	1	0.5	0.5625	1	1	0	1	0.307692	0.162162	0.0714286	0.0869565	0.160714	0.12	0.2	0.3125	0.966667	0.285714	0.1	0.111111	0.1	0.4	0.230769	0.277778	0.0625	0.181818	0.545455	0.375	0	0.0555556	0.3125	0.0645161
		9859.46	1	0.666667	1	1	1	0.5	1	0.35	0.5625	1	0.285714	1	1	1	1	0	1	0.5	0.5625	1	1	0	1	0.307692	0.162162	0.0714286	0.0869565	0.160714	0.12	0.2	0.3125	0.966667	0.285714	0.1	0.111111	0.1	0.4	0.230769	0.277778	0.0625	0.181818	0.545455	0.375	0	0.0555556	0.3125	0.0645161
		9945.95	1	0.666667	1	1	1	0.5	1	0.35	0.5625	1	0.285714	1	1	1	1	0	1	0.5	0.5625	1	1	0	1	0.307692	0.162162	0.0714286	0.0869565	0.160714	0.12	0.2	0.3125	0.966667	0.285714	0.1	0.111111	0.1	0.4	0.230769	0.277778	0.0625	0.181818	0.545455	0.375	0	0.0555556	0.3125	0.0645161
		10032.4	1	0.666667	1	1	1	0.5	1	0.35	0.5625	1	0.285714	1	1	1	1	0	1	0.5	0.5625	1	1	0	1	0.307692	0.162162	0.0714286	0.0869565	0.160714	0.12	0.2	0.3125	0.966667	0.285714	0.1	0.111111	0.1	0.4	0.230769	0.277778	0.0625	0.181818	0.545455	0.375	0	0.0555556	0.3125	0.0645161
		10118.9	1	0.666667	1	1	1	0.5	1	0.35	0.5625	1	0.285714	1	1	1	1	0	1	0.5	0.5625	1	1	0	1	0.307692	0.162162	0.0714286	0.0869565	0.160714	0.12	0.2	0.3125	0.966667	0.285714	0.1	0.111111	0.1	0.4	0.230769	0.277778	0.0625	0.181818	0.545455	0.375	0	0.0555556	0.3125	0.0645161
		10205.4	1	0.666667	1	1	1	0.5	1	0.35	0.5625	1	0.285714	1	1	1	1	0	1	0.5	0.5625	1	1	0	1	0.307692	0.162162	0.0714286	0.0869565	0.160714	0.12	0.2	0.3125	0.966667	0.285714	0.1	0.111111	0.1	0.4	0.230769	0.277778	0.0625	0.181818	0.545455	0.375	0	0.0555556	0.3125	0.0645161
		10291.9	1	0.666667	1	1	1	0.5	1	0.35	0.5625	1	0.285714	1	1	1	1	0	1	0.5	0.5625	1	1	0	1	0.307692	0.162162	0.0714286	0.0869565	0.160714	0.12	0.2	0.3125	0.966667	0.285714	0.1	0.111111	0.1	0.4	0.230769	0.277778	0.0625	0.181818	0.545455	0.375	0	0.0555556	0.3125	0.0645161
		10378.4	1	0.666667	1	1	1	0.5	1	0.35	0.5625	1	0.285714	1	1	1	1	0	1	0.5	0.5625	1	1	0	1	0.307692	0.162162	0.0714286	0.0869565	0.160714	0.12	0.2	0.3125	0.966667	0.285714	0.1	0.111111	0.1	0.4	0.230769	0.277778	0.0625	0.181818	0.545455	0.375	0	0.0555556	0.3125	0.0645161
		10464.9	1	0.666667	1	1	1	0.5	1	0.35	0.5625	1	0.285714	1	1	1	1	0	1	0.5	0.5625	1	1	0	1	0.307692	0.162162	0.0714286	0.0869565	0.160714	0.12	0.2	0.3125	0.966667	0.285714	0.1	0.111111	0.1	0.4	0.230769	0.277778	0.0625	0.181818	0.545455	0.375	0	0.0555556	0.3125	0.0645161
		10551.4	1	0.666667	1	1	1	0.5	1	0.35	0.5625	1	0.285714	1	1	1	1	0	1	0.5	0.5625	1	1	0	1	0.307692	0.162162	0.0714286	0.0869565	0.160714	0.12	0.2	0.3125	0.966667	0.285714	0.1	0.111111	0.1	0.4	0.230769	0.277778	0.0625	0.181818	0.545455	0.375	0	0.0555556	0.3125	0.0645161
		10637.8	1	0.666667	1	1	1	1	1	0.35	0.5625	1	0.285714	1	1	1	1	0	1	0.5	0.5625	1	1	0	1	0.307692	0.162162	0.0714286	0.0869565	0.160714	0.12	0.2	0.3125	0.966667	0.285714	0.1	0.111111	0.1	0.4	0.230769	0.277778	0.0625	0.181818	0.545455	0.375	0	0.0555556	0.3125	0.0645161
		10724.3	1	0.666667	1	1	1	1	1	0.35	0.5625	1	0.285714	1	1	1	1	0	1	0.5	0.5625	1	1	0	1	0.307692	0.162162	0.0714286	0.0869565	0.160714	0.12	0.2	0.3125	0.966667	0.285714	0.1	0.111111	0.1	0.4	0.230769	0.277778	0.0625	0.181818	0.545455	0.375	0	0.0555556	0.3125	0.0645161
		10810.8	1	0.666667	1	1	1	1	1	0.35	0.5625	1	0.285714	1	1	1	1	0	1	0.5	0.5625	1	1	0	1	0.307692	0.162162	0.0714286	0.0869565	0.160714	0.12	0.2	0.3125	0.966667	0.285714	0.1	0.111111	0.1	0.4	0.230769	0.277778	0.0625	0.181818	0.545455	0.375	0	0.0555556	0.3125	0.0645161
		10897.3	1	0.666667	1	1	1	1	1	0.35	0.5625	1	0.285714	1	1	1	1	0	1	0.5	0.5625	1	1	0	1	0.307692	0.162162	0.0714286	0.0869565	0.160714	0.12	0.2	0.3125	0.966667	0.285714	0.1	0.111111	0.1	0.4	0.230769	0.277778	0.0625	0.181818	0.545455	0.375	0	0.0555556	0.3125	0.0645161
		10983.8	1	0.666667	1	1	1	1	1	0.35	0.5625	1	0.285714	1	1	1	1	0	1	0.5	0.5625	1	1	0	1	0.307692	0.162162	0.0714286	0.0869565	0.160714	0.12	0.2	0.3125	0.966667	0.285714	0.1	0.111111	0.1	0.4	0.230769	0.277778	0.0625	0.181818	0.545455	0.375	0	0.0555556	0.3125	0.0645161
		11070.3	1	0.666667	1	1	1	1	1	0.35	0.5625	1	0.285714	1	1	1	1	0	1	0.5	0.5625	1	1	0	1	0.307692	0.162162	0.0714286	0.0869565	0.160714	0.12	0.2	0.3125	0.966667	0.285714	0.1	0.111111	0.1	0.45	0.230769	0.277778	0.0625	0.181818	0.545455	0.375	0	0.0555556	0.3125	0.0645161
		11156.8	1	0.666667	1	1	1	1	1	0.35	0.5625	1	0.285714	1	1	1	1	0	1	0.5	0.5625	1	1	0	1	0.307692	0.162162	0.0714286	0.0869565	0.160714	0.12	0.2	0.3125	0.966667	0.285714	0.1	0.111111	0.1	0.45	0.230769	0.277778	0.0625	0.181818	0.545455	0.375	0	0.0555556	0.3125	0.0645161
		11243.2	1	0.666667	1	1	1	1	1	0.35	0.5625	1	1	1	1	1	1	1	1	0.5	0.5625	1	1	0	1	0.307692	0.162162	0.0714286	0.0869565	0.160714	0.12	0.2	0.3125	0.966667	0.285714	0.1	0.111111	0.1	0.45	0.230769	0.277778	0.0625	0.181818	0.545455	0.375	0	0.0555556	0.3125	0.0645161
		11329.7	1	0.666667	1	1	1	1	1	0.35	0.5625	1	1	1	1	1	1	1	1	0.5	0.5625	1	1	0	1	0.307692	0.162162	0.0714286	0.0869565	0.160714	0.12	0.2	0.3125	0.966667	0.285714	0.1	0.111111	0.1	0.45	0.230769	0.277778	0.0625	0.181818	0.545455	0.375	0	0.0555556	0.3125	0.0645161
		11416.2	1	0.666667	1	1	1	1	1	0.35	0.5625	1	1	1	1	1	1	1	1	0.5	0.5625	1	1	0	1	0.307692	0.162162	0.0714286	0.0869565	0.160714	0.12	0.2	0.3125	0.966667	0.285714	0.1	0.111111	0.1	0.45	0.230769	0.277778	0.0625	0.181818	0.545455	0.375	0	0.0555556	0.3125	0.0645161
		11502.7	1	0.666667	1	1	1	1	1	0.35	0.5625	1	1	1	1	1	1	1	1	0.5	0.5625	1	1	0	1	0.307692	0.162162	0.0714286	0.0869565	0.160714	0.12	0.2	0.3125	0.966667	0.285714	0.1	0.111111	0.1	0.45	0.230769	0.277778	0.0625	0.181818	0.545455	0.375	0	0.0555556	0.3125	0.0645161
		11589.2	1	0.666667	1	1	1	1	1	0.35	0.5625	1	1	1	1	1	1	1	1	0.5	0.5625	1	1	0	1	0.307692	0.162162	0.0714286	0.0869565	0.160714	0.12	0.65	0.3125	0.966667	0.285714	0.1	0.111111	0.1	0.45	0.230769	0.277778	0.0625	0.181818	0.545455	0.375	0	0.0555556	0.3125	0.0645161
		11675.7	1	0.666667	1	1	1	1	1	0.35	0.5625	1	1	1	1	1	1	1	1	0.5	0.5625	1	1	0	1	0.307692	0.162162	0.0714286	0.0869565	0.160714	0.12	0.65	0.3125	0.966667	0.285714	0.1	0.111111	0.1	0.45	0.230769	0.277778	0.0625	0.181818	0.545455	0.375	0	0.0555556	0.3125	0.0645161
		11762.2	1	0.666667	1	1	1	1	1	0.35	0.5625	1	1	1	1	1	1	1	1	0.5	0.5625	1	1	0	1	0.307692	0.162162	0.0714286	0.0869565	0.160714	0.12	0.65	0.3125	0.966667	0.285714	0.1	0.111111	0.1	0.45	0.230769	0.277778	0.0625	0.181818	0.545455	0.375	0	0.0555556	0.3125	0.0645161
		11848.6	1	0.666667	1	1	1	1	1	0.35	0.5625	1	1	1	1	1	1	1	1	0.5	0.5625	1	1	0	1	0.307692	0.162162	0.0714286	0.0869565	0.160714	0.12	0.65	0.3125	0.966667	0.285714	0.1	0.111111	0.1	0.45	0.230769	0.277778	0.0625	0.181818	0.545455	0.375	0	0.0555556	0.3125	0.0645161
		11935.1	1	0.666667	1	1	1	1	1	0.35	0.5625	1	1	1	1	1	1	1	1	0.5	0.5625	1	1	0	1	0.307692	0.162162	0.0714286	0.0869565	0.160714	0.12	0.65	0.3125	0.966667	0.285714	0.1	0.111111	0.1	0.45	0.230769	0.277778	0.0625	0.181818	0.545455	0.375	0	0.0555556	0.3125	0.0645161
		12021.6	1	0.666667	1	1	1	1	1	0.35	0.5625	1	1	1	1	1	1	1	1	0.5	0.5625	1	1	0	1	0.307692	0.162162	0.0714286	0.0869565	0.160714	0.12	0.65	0.3125	0.966667	0.285714	0.1	0.111111	0.1	0.45	0.230769	0.277778	0.0625	0.181818	0.545455	0.375	0	0.0555556	0.3125	0.0645161
		12108.1	1	0.666667	1	1	1	1	1	0.35	0.5625	1	1	1	1	1	1	1	1	0.5	0.5625	1	1	0	1	0.307692	0.162162	0.0714286	0.0869565	0.160714	0.12	0.65	0.3125	0.966667	0.285714	0.1	0.111111	0.1	0.45	0.230769	0.277778	0.0625	0.181818	0.545455	0.375	0	0.0555556	0.3125	0.0645161
		12194.6	1	0.666667	1	1	1	1	1	0.35	0.5625	1	1	1	1	1	1	1	1	0.5	0.5625	1	1	0	1	0.307692	0.162162	0.0714286	0.0869565	0.160714	0.12	0.65	0.3125	0.966667	0.285714	0.1	0.111111	0.1	0.45	0.230769	0.277778	0.0625	0.181818	0.545455	0.375	0	0.0555556	0.3125	0.0645161
		12281.1	1	0.666667	1	1	1	1	1	0.35	0.5625	1	1	1	1	1	1	1	1	0.5	0.5625	1	1	0	1	0.307692	0.162162	0.0714286	0.0869565	0.160714	0.12	0.65	0.3125	0.966667	0.285714	0.1	0.111111	0.1	0.45	0.230769	0.277778	0.0625	0.181818	0.545455	0.375	0.25	0.0555556	0.3125	0.0645161
		12367.6	1	0.666667	1	1	1	1	1	0.35	0.5625	1	1	1	1	1	1	1	1	0.5	0.5625	1	1	0	1	0.307692	0.162162	0.0714286	0.0869565	0.160714	0.12	0.65	0.3125	0.966667	0.285714	0.1	0.111111	0.1	0.45	0.230769	0.277778	0.0625	0.181818	0.545455	0.375	0.25	0.0555556	0.3125	0.0645161
		12454.1	1	0.666667	1	1	1	1	1	0.35	0.5625	1	1	1	1	1	1	1	1	0.5	0.5625	1	1	0	1	0.307692	0.162162	0.0714286	0.0869565	0.160714	0.12	0.65	0.3125	0.966667	0.285714	0.1	0.111111	0.1	0.45	0.230769	0.277778	0.0625	0.181818	0.545455	0.375	0.25	0.0555556	0.3125	0.0645161
		12540.5	1	0.666667	1	1	1	1	1	0.35	0.5625	1	1	1	1	1	1	1	1	0.5	0.5625	1	1	0	1	0.307692	0.162162	0.0714286	0.0869565	0.160714	0.12	0.65	0.3125	0.966667	0.285714	0.1	0.111111	0.1	0.45	0.230769	0.277778	0.0625	0.181818	0.545455	0.375	0.25	0.0555556	0.3125	0.0645161
		12627	1	0.666667	1	1	1	1	1	0.35	0.5625	1	1	1	1	1	1	1	1	0.5	0.5625	1	1	0	1	0.307692	0.162162	0.0714286	0.0869565	0.160714	0.12	0.65	0.3125	0.966667	0.285714	0.1	0.111111	0.1	0.45	0.230769	0.277778	0.0625	0.181818	0.545455	0.375	0.25	0.0555556	0.3125	0.0645161
		12713.5	1	0.666667	1	1	1	1	1	0.35	0.5625	1	1	1	1	1	1	1	1	0.5	0.5625	1	1	0	1	0.307692	0.162162	0.0714286	0.0869565	0.160714	0.12	0.65	0.3125	0.966667	0.285714	0.1	0.111111	0.1	0.45	0.230769	0.277778	0.0625	0.181818	0.545455	0.375	0.25	0.0555556	0.3125	0.0645161
		12800	1	0.666667	1	1	1	1	1	0.35	0.5625	1	1	1	1	1	1	1	1	0.5	0.5625	1	1	0	1	0.307692	0.162162	0.0714286	0.0869565	0.160714	0.12	0.65	0.3125	0.966667	0.285714	0.1	0.111111	0.1	0.45	0.230769	0.277778	0.0625	0.181818	0.545455	0.375	0.25	0.0555556	0.3125	0.0645161
		12886.5	1	0.666667	1	1	1	1	1	0.35	0.5625	1	1	1	1	1	1	1	1	0.5	0.5625	1	1	0	1	0.307692	0.162162	0.0714286	0.0869565	0.160714	0.12	0.65	0.3125	0.966667	0.285714	0.1	0.111111	0.1	0.45	0.230769	0.277778	0.0625	0.181818	0.545455	0.375	0.25	0.0555556	0.3125	0.0645161
		12973	1	0.666667	1	1	1	1	1	0.35	0.5625	1	1	1	1	1	1	1	1	0.5	0.5625	1	1	0	1	0.307692	0.162162	0.0714286	0.0869565	0.160714	0.12	0.65	0.3125	0.966667	0.285714	0.1	0.111111	0.1	0.45	0.230769	0.277778	0.0625	0.181818	0.545455	0.375	0.25	0.0555556	0.3125	0.0645161
		13059.5	1	0.666667	1	1	1	1	1	0.35	0.5625	1	1	1	1	1	1	1	1	0.5	0.5625	1	1	0	1	0.307692	0.162162	0.0714286	0.0869565	0.160714	0.12	0.65	0.3125	0.966667	0.285714	0.1	0.111111	0.1	0.45	0.230769	0.277778	0.0625	0.181818	0.545455	0.375	0.25	0.0555556	0.3125	0.0645161
		13145.9	1	0.666667	1	1	1	1	1	0.35	0.5625	1	1	1	1	1	1	1	1	0.5	0.5625	1	1	0	1	0.307692	0.162162	0.0714286	0.0869565	0.160714	0.12	0.65	0.3125	0.966667	0.285714	0.1	0.111111	0.1	0.45	0.230769	0.277778	0.0625	0.181818	0.545455	0.375	0.25	0.0555556	0.3125	0.0645161
		13232.4	1	0.666667	1	1	1	1	1	0.35	0.5625	1	1	1	1	1	1	1	1	0.5	0.5625	1	1	0	1	0.307692	0.162162	0.0714286	0.0869565	0.160714	0.12	0.65	0.3125	0.966667	0.285714	0.1	0.111111	0.1	0.45	0.230769	0.277778	0.0625	0.181818	0.545455	0.375	0.25	0.0555556	0.3125	0.0645161
		13318.9	1	0.666667	1	1	1	1	1	0.35	0.5625	1	1	1	1	1	1	1	1	0.5	0.5625	1	1	0	1	0.307692	0.162162	0.0714286	0.0869565	0.160714	0.12	0.65	0.3125	0.966667	0.285714	0.1	0.111111	0.1	0.45	0.230769	0.277778	0.0625	0.181818	0.545455	0.375	0.25	0.0555556	0.3125	0.0645161
		13405.4	1	0.666667	1	1	1	1	1	0.35	0.5625	1	1	1	1	1	1	1	1	0.5	0.5625	1	1	0	1	0.307692	0.162162	0.0714286	0.0869565	0.160714	0.12	0.65	0.3125	0.966667	0.285714	0.1	0.111111	0.1	0.45	0.230769	0.277778	0.0625	0.181818	0.545455	0.375	0.25	0.0555556	0.3125	0.0645161
		13491.9	1	0.666667	1	1	1	1	1	0.35	0.5625	1	1	1	1	1	1	1	1	0.5	0.5625	1	1	0	1	0.307692	0.162162	0.0714286	0.0869565	0.160714	0.12	0.65	0.3125	0.966667	0.285714	0.1	0.111111	0.1	0.45	0.230769	0.277778	0.0625	0.181818	0.545455	0.375	0.25	0.0555556	0.3125	0.0645161
		13578.4	1	0.666667	1	1	1	1	1	0.35	0.5625	1	1	1	1	1	1	1	1	0.5	0.5625	1	1	0	1	0.307692	0.162162	0.0714286	0.0869565	0.160714	0.12	0.65	0.3125	0.966667	0.285714	0.1	0.111111	0.1	0.45	0.230769	0.277778	0.0625	0.181818	0.545455	0.375	0.25	0.0555556	0.3125	0.0645161
		13664.9	1	0.666667	1	1	1	1	1	0.35	0.5625	1	1	1	1	1	1	1	1	0.5	0.5625	1	1	0	1	0.307692	0.162162	0.0714286	0.0869565	0.160714	0.12	0.65	0.3125	0.966667	0.285714	0.1	0.111111	0.1	0.45	0.230769	0.277778	0.0625	0.181818	0.545455	0.375	0.25	0.0555556	0.3125	0.0645161
		13751.4	1	0.666667	1	1	1	1	1	0.35	0.5625	1	1	1	1	1	1	1	1	0.5	0.5625	1	1	0	1	0.307692	0.162162	0.0714286	0.0869565	0.160714	0.12	0.65	0.3125	0.966667	0.285714	0.1	0.111111	0.1	0.45	0.230769	0.277778	0.0625	0.181818	0.545455	0.375	0.25	0.0555556	0.3125	0.0645161
		13837.8	1	0.666667	1	1	1	1	1	0.35	0.5625	1	1	1	1	1	1	1	1	0.5	0.5625	1	1	0	1	0.307692	0.162162	0.0714286	0.0869565	0.160714	0.12	0.65	0.3125	0.966667	0.285714	0.1	0.111111	0.1	0.45	0.230769	0.277778	0.0625	0.181818	0.545455	0.375	0.25	0.0555556	0.3125	0.0645161
		13924.3	1	0.666667	1	1	1	1	1	0.35	0.5625	1	1	1	1	1	1	1	1	0.5	0.5625	1	1	0	1	0.307692	0.162162	0.0714286	0.0869565	0.160714	0.12	0.65	0.3125	0.966667	0.285714	0.1	0.111111	0.1	0.45	0.230769	0.277778	0.0625	0.181818	0.545455	0.375	0.25	0.0555556	0.3125	0.0645161
		14010.8	1	0.666667	1	1	1	1	1	0.35	0.5625	1	1	1	1	1	1	1	1	0.5	0.5625	1	1	0	1	0.307692	0.162162	0.0714286	0.0869565	0.160714	0.12	0.65	0.3125	0.966667	0.285714	0.1	0.111111	0.1	0.45	0.230769	0.277778	0.0625	0.181818	0.545455	0.375	0.25	0.0555556	0.3125	0.0645161
		14097.3	1	0.666667	1	1	1	1	1	0.35	0.5625	1	1	1	1	1	1	1	1	0.5	0.5625	1	1	0	1	0.307692	0.162162	0.0714286	0.0869565	0.160714	0.12	0.65	0.3125	0.966667	0.285714	0.1	0.111111	0.1	0.45	0.230769	0.277778	0.0625	0.181818	0.545455	0.375	0.25	0.0555556	0.3125	0.0645161
		14183.8	1	0.666667	1	1	1	1	1	0.35	0.5625	1	1	1	1	1	1	1	1	0.5	0.5625	1	1	0	1	0.307692	0.162162	0.0714286	0.0869565	0.160714	0.12	0.65	0.3125	0.966667	0.285714	0.1	0.111111	0.1	0.45	0.230769	0.277778	0.0625	0.181818	0.545455	0.375	0.25	0.0555556	0.3125	0.0645161
		14270.3	1	0.666667	1	1	1	1	1	0.35	0.5625	1	1	1	1	1	1	1	1	0.5	0.5625	1	1	0	1	0.307692	0.162162	0.0714286	0.0869565	0.160714	0.12	0.65	0.3125	0.966667	0.285714	0.1	0.111111	0.1	0.45	0.230769	0.277778	0.0625	0.181818	0.545455	0.375	0.25	0.0555556	0.3125	0.0645161
		14356.8	1	0.666667	1	1	1	1	1	0.35	0.5625	1	1	1	1	1	1	1	1	0.5	0.5625	1	1	0	1	0.307692	0.162162	0.0714286	0.0869565	0.160714	0.12	0.65	0.3125	0.966667	0.285714	0.1	0.111111	0.1	0.45	0.230769	0.277778	0.0625	0.181818	0.545455	0.375	0.25	0.0555556	0.3125	0.0967742
		14443.2	1	0.666667	1	1	1	1	1	0.35	0.5625	1	1	1	1	1	1	1	1	0.5	0.5625	1	1	0	1	0.307692	0.162162	0.0714286	0.0869565	0.160714	0.12	0.65	0.3125	0.966667	0.285714	0.1	0.111111	0.1	0.45	0.230769	0.277778	0.0625	0.181818	0.545455	0.375	0.25	0.0555556	0.3125	0.0967742
		14529.7	1	0.666667	1	1	1	1	1	0.35	0.5625	1	1	1	1	1	1	1	1	0.5	0.5625	1	1	0	1	0.307692	0.162162	0.0714286	0.0869565	0.160714	0.12	0.65	0.3125	0.966667	0.285714	0.1	0.111111	0.1	0.45	0.230769	0.277778	0.0625	0.181818	0.545455	0.375	0.25	0.0555556	0.3125	0.0967742
		14616.2	1	0.666667	1	1	1	1	1	0.35	0.5625	1	1	1	1	1	1	1	1	0.5	0.5625	1	1	0	1	0.307692	0.162162	0.0714286	0.0869565	0.160714	0.12	0.65	0.3125	0.966667	0.285714	0.1	0.111111	0.1	0.45	0.230769	0.277778	0.0625	0.181818	0.545455	0.375	0.25	0.0555556	0.3125	0.0967742
		14702.7	1	0.666667	1	1	1	1	1	0.35	0.5625	1	1	1	1	1	1	1	1	0.5	0.5625	1	1	0	1	0.307692	0.162162	0.0714286	0.0869565	0.160714	0.12	0.65	0.3125	0.966667	0.285714	0.1	0.111111	0.1	0.45	0.230769	0.277778	0.0625	0.181818	0.545455	0.375	0.25	0.0555556	0.3125	0.0967742
		14789.2	1	0.666667	1	1	1	1	1	0.35	0.5625	1	1	1	1	1	1	1	1	0.5	0.5625	1	1	0	1	0.307692	0.162162	0.0714286	0.0869565	0.160714	0.12	0.65	0.3125	0.966667	0.285714	0.1	0.111111	0.1	0.45	0.230769	0.277778	0.0625	0.181818	0.545455	0.375	0.25	0.0555556	0.3125	0.0967742
		14875.7	1	0.666667	1	1	1	1	1	0.35	0.5625	1	1	1	1	1	1	1	1	0.5	0.5625	1	1	0	1	0.307692	0.162162	0.0714286	0.0869565	0.160714	0.12	0.65	0.3125	0.966667	0.285714	0.1	0.111111	0.1	0.45	0.230769	0.277778	0.0625	0.181818	0.545455	0.375	0.25	0.0555556	0.3125	0.0967742
		14962.2	1	0.666667	1	1	1	1	1	0.35	0.5625	1	1	1	1	1	1	1	1	0.5	0.5625	1	1	0	1	0.307692	0.162162	0.0714286	0.0869565	0.160714	0.12	0.65	0.3125	0.966667	0.285714	0.1	0.111111	0.1	0.45	0.230769	0.277778	0.0625	0.181818	0.545455	0.375	0.25	0.0555556	0.3125	0.0967742
		15048.6	1	0.666667	1	1	1	1	1	0.35	0.5625	1	1	1	1	1	1	1	1	0.5	0.5625	1	1	0	1	0.307692	0.162162	0.0714286	0.0869565	0.160714	0.12	0.65	0.4375	0.966667	0.285714	0.1	0.111111	0.1	0.45	0.230769	0.277778	0.0625	0.181818	0.545455	0.375	0.25	0.0555556	0.3125	0.0967742
		15135.1	1	0.666667	1	1	1	1	1	0.35	0.5625	1	1	1	1	1	1	1	1	0.5	0.5625	1	1	0	1	0.307692	0.162162	0.0714286	0.0869565	0.160714	0.12	0.65	0.4375	0.966667	0.285714	0.1	0.111111	0.1	0.45	0.230769	0.277778	0.0625	0.181818	0.545455	0.375	0.25	0.0555556	0.3125	0.0967742
		15221.6	1	0.666667	1	1	1	1	1	0.35	0.5625	1	1	1	1	1	1	1	1	0.5	0.5625	1	1	0	1	0.307692	0.162162	0.0714286	0.0869565	0.160714	0.12	0.65	0.4375	0.966667	0.285714	0.1	0.111111	0.1	0.45	0.230769	0.277778	0.0625	0.181818	0.545455	0.375	0.25	0.0555556	0.3125	0.0967742
		15308.1	1	0.666667	1	1	1	1	1	0.35	0.5625	1	1	1	1	1	1	1	1	0.5	0.5625	1	1	0	1	0.307692	0.162162	0.0714286	0.0869565	0.160714	0.12	0.65	0.4375	0.966667	0.285714	0.1	0.111111	0.1	0.45	0.230769	0.277778	0.0625	0.181818	0.545455	0.375	0.25	0.0555556	0.3125	0.0967742
		15394.6	1	0.666667	1	1	1	1	1	0.35	0.5625	1	1	1	1	1	1	1	1	0.5	0.5625	1	1	0	1	0.307692	0.162162	0.0714286	0.0869565	0.160714	0.12	0.65	0.4375	0.966667	0.285714	0.1	0.111111	0.1	0.45	0.230769	0.277778	0.0625	0.181818	0.545455	0.375	0.25	0.0555556	0.3125	0.0967742
		15481.1	1	0.666667	1	1	1	1	1	0.35	0.5625	1	1	1	1	1	1	1	1	0.5	0.5625	1	1	0	1	0.307692	0.162162	0.0714286	0.0869565	0.160714	0.12	0.65	0.4375	0.966667	0.285714	0.1	0.111111	0.1	0.45	0.230769	0.277778	0.0625	0.181818	0.545455	0.375	0.25	0.0555556	0.3125	0.0967742
		15567.6	1	0.666667	1	1	1	1	1	0.35	0.5625	1	1	1	1	1	1	1	1	0.5	0.5625	1	1	0	1	0.307692	0.162162	0.0714286	0.0869565	0.160714	0.12	0.65	0.4375	0.966667	0.285714	0.1	0.111111	0.1	0.45	0.230769	0.277778	0.0625	0.181818	0.545455	0.375	0.25	0.0555556	0.3125	0.0967742
		15654.1	1	0.666667	1	1	1	1	1	0.35	0.5625	1	1	1	1	1	1	1	1	0.5	0.5625	1	1	0	1	0.307692	0.162162	0.0714286	0.0869565	0.160714	0.12	0.65	0.4375	0.966667	0.285714	0.1	0.111111	0.1	0.45	0.230769	0.277778	0.0625	0.181818	0.545455	0.375	0.25	0.0555556	0.3125	0.0967742
		15740.5	1	0.666667	1	1	1	1	1	0.35	0.5625	1	1	1	1	1	1	1	1	0.5	0.5625	1	1	0	1	0.307692	0.162162	0.0714286	0.0869565	0.160714	0.12	0.65	0.4375	0.966667	0.285714	0.1	0.111111	0.1	0.45	0.230769	0.277778	0.0625	0.181818	0.545455	0.375	0.25	0.0555556	0.3125	0.0967742
		15827	1	0.666667	1	1	1	1	1	0.35	0.5625	1	1	1	1	1	1	1	1	0.5	0.5625	1	1	0	1	0.307692	0.162162	0.0714286	0.0869565	0.160714	0.12	0.65	0.4375	0.966667	0.285714	0.1	0.111111	0.1	0.45	0.230769	0.277778	0.0625	0.181818	0.545455	0.375	0.25	0.0555556	0.3125	0.0967742
		15913.5	1	0.666667	1	1	1	1	1	0.35	0.5625	1	1	1	1	1	1	1	1	0.5	0.5625	1	1	0	1	0.307692	0.162162	0.0714286	0.0869565	0.160714	0.12	0.65	0.4375	0.966667	0.285714	0.1	0.111111	0.1	0.45	0.230769	0.277778	0.0625	0.181818	0.545455	0.375	0.25	0.0555556	0.3125	0.0967742
		16000	1	0.666667	1	1	1	1	1	0.35	0.5625	1	1	1	1	1	1	1	1	0.5	0.5625	1	1	0	1	0.307692	0.162162	0.0714286	0.0869565	0.160714	0.12	0.65	0.4375	0.966667	0.285714	0.1	0.111111	0.1	0.45	0.230769	0.277778	0.0625	0.181818	0.545455	0.375	0.25	0.0555556	0.3125	0.0967742
		16086.5	1	0.666667	1	1	1	1	1	0.35	0.5625	1	1	1	1	1	1	1	1	0.5	0.5625	1	1	0	1	0.307692	0.162162	0.0714286	0.0869565	0.160714	0.12	0.65	0.4375	0.966667	0.285714	0.1	0.111111	0.1	0.45	0.230769	0.277778	0.0625	0.181818	0.545455	0.375	0.25	0.0555556	0.3125	0.0967742
		16173	1	0.666667	1	1	1	1	1	0.35	0.5625	1	1	1	1	1	1	1	1	0.5	0.5625	1	1	0	1	0.307692	0.162162	0.0714286	0.0869565	0.160714	0.12	0.65	0.4375	0.966667	0.285714	0.1	0.111111	0.1	0.45	0.230769	0.277778	0.0625	0.181818	0.545455	0.375	0.25	0.0555556	0.3125	0.0967742
		16259.5	1	0.666667	1	1	1	1	1	0.35	0.5625	1	1	1	1	1	1	1	1	0.5	0.5625	1	1	0	1	0.307692	0.162162	0.0714286	0.0869565	0.160714	0.12	0.65	0.4375	0.966667	0.285714	0.1	0.111111	0.1	0.45	0.230769	0.277778	0.0625	0.181818	0.545455	0.375	0.25	0.0555556	0.3125	0.0967742
		16345.9	1	0.666667	1	1	1	1	1	0.35	0.5625	1	1	1	1	1	1	1	1	0.5	0.5625	1	1	0	1	0.307692	0.162162	0.0714286	0.0869565	0.160714	0.12	0.65	0.4375	0.966667	0.285714	0.1	0.111111	0.1	0.45	0.230769	0.277778	0.0625	0.181818	0.545455	0.375	0.25	0.0555556	0.3125	0.0967742
		16432.4	1	0.666667	1	1	1	1	1	0.35	0.5625	1	1	1	1	1	1	1	1	0.5	0.5625	1	1	0	1	0.307692	0.162162	0.0714286	0.0869565	0.160714	0.12	0.65	0.4375	0.966667	0.285714	0.1	0.111111	0.1	0.45	0.230769	0.277778	0.0625	0.181818	0.545455	0.375	0.25	0.0555556	0.3125	0.0967742
		16518.9	1	0.666667	1	1	1	1	1	0.35	0.5625	1	1	1	1	1	1	1	1	0.5	0.5625	1	1	0	1	0.307692	0.162162	0.0714286	0.0869565	0.160714	0.12	0.65	0.4375	0.966667	0.285714	0.1	0.111111	0.1	0.45	0.230769	0.277778	0.0625	0.181818	0.545455	0.375	0.25	0.0555556	0.3125	0.0967742
		16605.4	1	0.666667	1	1	1	1	1	0.35	0.5625	1	1	1	1	1	1	1	1	0.5	0.5625	1	1	0	1	0.307692	0.162162	0.0714286	0.0869565	0.160714	0.12	0.65	0.4375	0.966667	0.285714	0.1	0.111111	0.1	0.45	0.230769	0.277778	0.0625	0.181818	0.545455	0.375	0.25	0.0555556	0.3125	0.0967742
		16691.9	1	0.666667	1	1	1	1	1	0.35	0.5625	1	1	1	1	1	1	1	1	0.5	0.5625	1	1	0	1	0.307692	0.162162	0.0714286	0.0869565	0.160714	0.12	0.65	0.4375	0.966667	0.285714	0.1	0.111111	0.1	0.45	0.230769	0.277778	0.0625	0.181818	0.545455	0.375	0.25	0.0555556	0.3125	0.0967742
		16778.4	1	0.666667	1	1	1	1	1	0.35	0.5625	1	1	1	1	1	1	1	1	0.5	0.5625	1	1	0	1	0.307692	0.162162	0.0714286	0.0869565	0.160714	0.12	0.65	0.4375	0.966667	0.285714	0.1	0.111111	0.1	0.45	0.230769	0.277778	0.0625	0.181818	0.545455	0.375	0.25	0.0555556	0.3125	0.0967742
		16864.9	1	0.666667	1	1	1	1	1	0.35	0.5625	1	1	1	1	1	1	1	1	0.5	0.5625	1	1	0	1	0.307692	0.162162	0.0714286	0.0869565	0.160714	0.12	0.65	0.4375	0.966667	0.285714	0.1	0.111111	0.1	0.45	0.230769	0.277778	0.0625	0.181818	0.545455	0.375	0.25	0.0555556	0.3125	0.0967742
		16951.4	1	0.666667	1	1	1	1	1	0.35	0.5625	1	1	1	1	1	1	1	1	0.5	0.5625	1	1	0	1	0.307692	0.162162	0.0714286	0.0869565	0.160714	0.12	0.65	0.4375	0.966667	0.285714	0.1	0.111111	0.1	0.45	0.230769	0.277778	0.0625	0.181818	0.545455	0.375	0.25	0.0555556	0.3125	0.0967742
		17037.8	1	0.666667	1	1	1	1	1	0.35	0.5625	1	1	1	1	1	1	1	1	0.5	0.5625	1	1	0	1	0.307692	0.162162	0.0714286	0.0869565	0.160714	0.12	0.65	0.4375	0.966667	0.285714	0.1	0.111111	0.1	0.45	0.230769	0.277778	0.0625	0.181818	0.545455	0.375	0.25	0.0555556	0.3125	0.0967742
		17124.3	1	0.666667	1	1	1	1	1	0.35	0.5625	1	1	1	1	1	1	1	1	0.5	0.5625	1	1	0	1	0.307692	0.162162	0.0714286	0.0869565	0.160714	0.12	0.65	0.4375	0.966667	0.285714	0.1	0.111111	0.1	0.45	0.230769	0.277778	0.0625	0.181818	0.545455	0.375	0.25	0.0555556	0.3125	0.0967742
		17210.8	1	0.666667	1	1	1	1	1	0.35	0.5625	1	1	1	1	1	1	1	1	0.5	0.5625	1	1	0	1	0.307692	0.162162	0.0714286	0.0869565	0.160714	0.12	0.65	0.4375	0.966667	0.285714	0.1	0.111111	0.1	0.45	0.230769	0.277778	0.0625	0.181818	0.545455	0.375	0.25	0.0555556	0.3125	0.0967742
		17297.3	1	0.666667	1	1	1	1	1	0.35	0.5625	1	1	1	1	1	1	1	1	0.5	0.5625	1	1	0	1	0.307692	0.162162	0.0714286	0.0869565	0.160714	0.12	0.65	0.4375	0.966667	0.285714	0.1	0.111111	0.1	0.45	0.230769	0.277778	0.0625	0.181818	0.545455	0.375	0.25	0.0555556	0.3125	0.0967742
		17383.8	1	0.666667	1	1	1	1	1	0.35	0.5625	1	1	1	1	1	1	1	1	0.5	0.5625	1	1	0	1	0.307692	0.162162	0.0714286	0.0869565	0.160714	0.12	0.65	1	0.966667	0.285714	0.1	0.111111	0.1	0.45	0.230769	0.277778	0.0625	0.181818	0.545455	0.375	0.25	0.0555556	0.3125	0.0967742
		17470.3	1	0.666667	1	1	1	1	1	0.35	0.5625	1	1	1	1	1	1	1	1	0.5	0.5625	1	1	0	1	0.307692	0.162162	0.0714286	0.0869565	0.160714	0.12	0.65	1	0.966667	0.285714	0.1	0.111111	0.1	0.45	0.230769	0.277778	0.0625	0.181818	0.545455	0.375	0.25	0.0555556	0.3125	0.0967742
		17556.8	1	0.666667	1	1	1	1	1	0.35	0.5625	1	1	1	1	1	1	1	1	0.5	0.5625	1	1	0	1	0.307692	0.162162	0.0714286	0.0869565	0.160714	0.12	0.65	1	0.966667	0.285714	0.1	0.111111	0.1	0.45	0.230769	0.277778	0.0625	0.181818	0.545455	0.375	0.25	0.0555556	0.3125	0.0967742
		17643.2	1	0.666667	1	1	1	1	1	0.35	0.5625	1	1	1	1	1	1	1	1	0.5	0.5625	1	1	0	1	0.307692	0.162162	0.0714286	0.0869565	0.160714	0.12	0.65	1	0.966667	0.285714	0.1	0.111111	0.1	0.45	0.230769	0.277778	0.0625	0.181818	0.545455	0.375	0.25	0.0555556	0.3125	0.0967742
		17729.7	1	0.666667	1	1	1	1	1	0.35	0.5625	1	1	1	1	1	1	1	1	0.5	0.5625	1	1	0	1	0.307692	0.162162	0.0714286	0.0869565	0.160714	0.12	0.65	1	0.966667	0.285714	0.1	0.111111	0.1	0.45	0.230769	0.277778	0.0625	0.181818	0.545455	0.375	0.25	0.0555556	0.3125	0.0967742
		17816.2	1	0.666667	1	1	1	1	1	0.35	0.5625	1	1	1	1	1	1	1	1	0.5	0.5625	1	1	0	1	0.307692	0.162162	0.0714286	0.0869565	0.160714	0.12	0.65	1	0.966667	0.285714	0.1	0.111111	0.1	0.45	0.230769	0.277778	0.0625	0.181818	0.545455	0.375	0.25	0.0555556	0.3125	0.0967742
		17902.7	1	0.666667	1	1	1	1	1	0.35	0.5625	1	1	1	1	1	1	1	1	0.5	0.5625	1	1	0	1	0.307692	0.162162	0.0714286	0.0869565	0.160714	0.12	0.65	1	0.966667	0.285714	0.1	0.111111	0.1	0.45	0.230769	0.277778	0.0625	0.181818	0.545455	0.375	0.25	0.0555556	0.3125	0.0967742
		17989.2	1	0.666667	1	1	1	1	1	0.35	0.5625	1	1	1	1	1	1	1	1	0.5	0.5625	1	1	0	1	0.307692	0.162162	0.0714286	0.0869565	0.160714	0.12	0.65	1	0.966667	0.285714	0.1	0.111111	0.1	0.45	0.230769	0.277778	0.0625	0.181818	0.545455	0.375	0.25	0.0555556	0.3125	0.0967742
		18075.7	1	0.666667	1	1	1	1	1	0.35	0.5625	1	1	1	1	1	1	1	1	0.5	0.5625	1	1	0	1	0.307692	0.162162	0.0714286	0.0869565	0.160714	0.12	0.65	1	0.966667	0.285714	0.1	0.111111	0.1	0.45	0.230769	0.277778	0.0625	0.181818	0.545455	0.375	0.25	0.0555556	0.3125	0.0967742
		18162.2	1	0.666667	1	1	1	1	1	0.35	0.5625	1	1	1	1	1	1	1	1	0.5	0.5625	1	1	0	1	0.307692	0.162162	0.0714286	0.0869565	0.160714	0.12	0.65	1	0.966667	0.285714	0.1	0.111111	0.1	0.45	0.230769	0.277778	0.0625	0.181818	0.545455	0.375	0.25	0.0555556	0.3125	0.0967742
		18248.6	1	0.666667	1	1	1	1	1	0.35	0.5625	1	1	1	1	1	1	1	1	0.5	0.5625	1	1	0	1	0.307692	0.162162	0.0714286	0.0869565	0.160714	0.12	0.65	1	0.966667	0.285714	0.1	0.111111	0.1	0.45	0.230769	0.277778	0.0625	0.181818	0.545455	0.375	0.25	0.0555556	0.3125	0.0967742
		18335.1	1	0.666667	1	1	1	1	1	0.35	0.5625	1	1	1	1	1	1	1	1	0.5	0.5625	1	1	0	1	0.307692	0.162162	0.0714286	0.0869565	0.160714	0.12	0.65	1	0.966667	0.285714	0.1	0.111111	0.1	0.45	0.230769	0.277778	0.0625	0.181818	0.545455	0.375	0.25	0.0555556	0.3125	0.0967742
		18421.6	1	0.666667	1	1	1	1	1	0.35	0.5625	1	1	1	1	1	1	1	1	0.5	0.5625	1	1	0	1	0.307692	0.162162	0.0714286	0.0869565	0.160714	0.12	0.65	1	0.966667	0.285714	0.1	0.111111	0.1	0.45	0.230769	0.277778	0.0625	0.181818	0.545455	0.375	0.25	0.0555556	0.3125	0.0967742
		18508.1	1	0.666667	1	1	1	1	1	0.35	0.5625	1	1	1	1	1	1	1	1	0.5	0.5625	1	1	0	1	0.307692	0.162162	0.0714286	0.0869565	0.160714	0.12	0.65	1	0.966667	0.285714	0.1	0.111111	0.1	0.45	0.230769	0.277778	0.0625	0.181818	0.545455	0.375	0.25	0.0555556	0.3125	0.0967742
		18594.6	1	0.666667	1	1	1	1	1	0.35	0.5625	1	1	1	1	1	1	1	1	0.5	0.5625	1	1	0	1	0.307692	0.162162	0.0714286	0.0869565	0.160714	0.12	0.65	1	0.966667	0.285714	0.1	0.111111	0.1	0.45	0.230769	0.277778	0.0625	0.181818	0.545455	0.375	0.25	0.0555556	0.3125	0.0967742
		18681.1	1	0.666667	1	1	1	1	1	0.35	0.5625	1	1	1	1	1	1	1	1	0.5	0.5625	1	1	0	1	0.307692	0.162162	0.0714286	0.0869565	0.160714	0.12	0.65	1	0.966667	0.285714	0.1	0.111111	0.1	0.45	0.230769	0.277778	0.0625	0.181818	0.545455	0.375	0.25	0.0555556	0.3125	0.0967742
		18767.6	1	0.666667	1	1	1	1	1	0.35	0.5625	1	1	1	1	1	1	1	1	0.5	0.5625	1	1	0	1	0.307692	0.162162	0.0714286	0.0869565	0.160714	0.12	0.65	1	0.966667	0.285714	0.1	0.111111	0.1	0.45	0.230769	0.277778	0.0625	0.181818	0.545455	0.375	0.25	0.0555556	0.3125	0.0967742
		18854.1	1	0.666667	1	1	1	1	1	0.35	0.5625	1	1	1	1	1	1	1	1	0.5	0.5625	1	1	0	1	0.307692	0.162162	0.0714286	0.0869565	0.160714	0.12	0.65	1	0.966667	0.285714	0.1	0.111111	0.1	0.45	0.230769	0.277778	0.0625	0.181818	0.545455	0.375	0.25	0.0555556	0.3125	0.0967742
		18940.5	1	0.666667	1	1	1	1	1	0.35	0.5625	1	1	1	1	1	1	1	1	0.5	0.5625	1	1	0	1	0.307692	0.162162	0.0714286	0.0869565	0.160714	0.12	0.65	1	0.966667	0.285714	0.1	0.111111	0.1	0.45	0.230769	0.277778	0.0625	0.181818	0.545455	0.375	0.25	0.0555556	0.3125	0.0967742
		19027	1	0.666667	1	1	1	1	1	0.35	0.5625	1	1	1	1	1	1	1	1	0.5	0.5625	1	1	0	1	0.307692	0.162162	0.0714286	0.0869565	0.160714	0.12	0.65	1	0.966667	0.285714	0.1	0.111111	0.1	0.45	0.230769	0.277778	0.0625	0.181818	0.545455	0.375	0.25	0.0555556	0.3125	0.0967742
		19113.5	1	0.666667	1	1	1	1	1	0.35	0.5625	1	1	1	1	1	1	1	1	0.5	0.5625	1	1	0	1	0.307692	0.162162	0.0714286	0.0869565	0.160714	0.12	0.65	1	0.966667	0.285714	0.1	0.111111	0.1	0.45	0.230769	0.277778	0.0625	0.181818	0.545455	0.375	0.25	0.0555556	0.3125	0.0967742
		19200	1	0.666667	1	1	1	1	1	0.35	0.5625	1	1	1	1	1	1	1	1	0.5	0.5625	1	1	0	1	0.307692	0.162162	0.0714286	0.0869565	0.160714	0.12	0.65	1	0.966667	0.285714	0.1	0.111111	0.1	0.45	0.230769	0.277778	0.0625	0.181818	0.545455	0.375	0.25	0.0555556	0.3125	0.0967742
		19286.5	1	0.666667	1	1	1	1	1	0.35	0.5625	1	1	1	1	1	1	1	1	0.5	0.5625	1	1	0	1	0.307692	0.162162	0.0714286	0.0869565	0.160714	0.12	0.65	1	0.966667	0.285714	0.1	0.111111	0.1	0.45	0.230769	0.277778	0.0625	0.181818	0.545455	0.375	0.25	0.0555556	0.3125	0.0967742
		19373	1	0.666667	1	1	1	1	1	0.35	0.5625	1	1	1	1	1	1	1	1	0.5	0.5625	1	1	0	1	0.307692	0.162162	0.0714286	0.0869565	0.160714	0.12	0.65	1	0.966667	0.285714	0.1	0.111111	0.1	0.45	0.230769	0.277778	0.0625	0.181818	0.545455	0.375	0.25	0.0555556	0.3125	0.0967742
		19459.5	1	0.666667	1	1	1	1	1	0.35	0.5625	1	1	1	1	1	1	1	1	0.5	0.5625	1	1	0	1	0.307692	0.162162	0.0714286	0.0869565	0.160714	0.12	0.65	1	0.966667	0.285714	0.1	0.111111	0.1	0.45	0.230769	0.277778	0.0625	0.181818	0.545455	0.375	0.25	0.0555556	0.3125	0.0967742
		19545.9	1	0.666667	1	1	1	1	1	0.35	0.5625	1	1	1	1	1	1	1	1	0.5	0.5625	1	1	0	1	0.307692	0.162162	0.0714286	0.0869565	0.160714	0.12	0.65	1	0.966667	0.285714	0.1	0.111111	0.1	0.45	0.230769	0.277778	0.0625	0.181818	0.545455	0.375	0.25	0.0555556	0.3125	0.0967742
		19632.4	1	0.666667	1	1	1	1	1	0.35	0.5625	1	1	1	1	1	1	1	1	0.5	0.5625	1	1	0	1	0.307692	0.162162	0.0714286	0.0869565	0.160714	0.12	0.65	1	0.966667	0.285714	0.1	0.111111	0.1	0.45	0.230769	0.277778	0.0625	0.181818	0.545455	0.375	0.25	0.0555556	0.3125	0.0967742
		19718.9	1	0.666667	1	1	1	1	1	0.35	0.5625	1	1	1	1	1	1	1	1	0.5	0.5625	1	1	0	1	0.307692	0.162162	0.0714286	0.0869565	0.160714	0.12	0.65	1	0.966667	0.285714	0.1	0.111111	0.1	0.45	0.230769	0.277778	0.0625	0.181818	0.545455	0.375	0.25	0.0555556	0.3125	0.0967742
		19805.4	1	0.666667	1	1	1	1	1	0.35	0.5625	1	1	1	1	1	1	1	1	0.5	0.5625	1	1	0	1	0.307692	0.162162	0.0714286	0.0869565	0.160714	0.12	0.65	1	0.966667	0.285714	0.1	0.111111	0.1	0.45	0.230769	0.277778	0.0625	0.181818	0.545455	0.375	0.25	0.0555556	0.3125	0.0967742
		19891.9	1	0.666667	1	1	1	1	1	0.35	0.5625	1	1	1	1	1	1	1	1	0.5	0.5625	1	1	0	1	0.307692	0.162162	0.0714286	0.0869565	0.160714	0.12	0.65	1	0.966667	0.285714	0.1	0.111111	0.1	0.45	0.230769	0.277778	0.0625	0.181818	0.545455	0.375	0.25	0.0555556	0.3125	0.0967742
		19978.4	1	0.666667	1	1	1	1	1	0.35	0.5625	1	1	1	1	1	1	1	1	0.5	0.5625	1	1	0	1	0.307692	0.162162	0.0714286	0.0869565	0.160714	0.12	0.65	1	0.966667	0.285714	0.1	0.111111	0.1	0.45	0.230769	0.277778	0.0625	0.181818	0.545455	0.375	0.25	0.0555556	0.3125	0.0967742
		20064.9	1	0.666667	1	1	1	1	1	0.35	0.5625	1	1	1	1	1	1	1	1	0.5	0.5625	1	1	0	1	0.307692	0.162162	0.0714286	0.0869565	0.160714	0.12	0.65	1	0.966667	0.285714	0.1	0.111111	0.1	0.45	0.230769	0.277778	0.0625	0.181818	0.545455	0.375	0.25	0.0555556	0.3125	0.0967742
		20151.4	1	0.666667	1	1	1	1	1	0.35	0.5625	1	1	1	1	1	1	1	1	0.5	0.5625	1	1	0	1	0.307692	0.162162	0.0714286	0.0869565	0.160714	0.12	0.65	1	0.966667	0.285714	0.1	0.111111	0.1	0.45	0.230769	0.277778	0.0625	0.181818	0.545455	0.375	0.25	0.0555556	0.3125	0.0967742
		20237.8	1	0.666667	1	1	1	1	1	0.35	0.5625	1	1	1	1	1	1	1	1	0.5	0.5625	1	1	0	1	0.307692	0.162162	0.0714286	0.0869565	0.160714	0.12	0.65	1	0.966667	0.285714	0.1	0.111111	0.1	0.45	0.230769	0.277778	0.0625	0.181818	0.545455	0.375	0.25	0.0555556	0.3125	0.0967742
		20324.3	1	0.666667	1	1	1	1	1	0.35	0.5625	1	1	1	1	1	1	1	1	0.5	0.5625	1	1	0	1	0.307692	0.162162	0.0714286	0.0869565	0.160714	0.12	0.65	1	0.966667	0.285714	0.1	0.111111	0.1	0.45	0.230769	0.277778	0.0625	0.181818	0.545455	0.375	0.25	0.0555556	0.3125	0.0967742
		20410.8	1	0.666667	1	1	1	1	1	0.35	0.5625	1	1	1	1	1	1	1	1	0.5	0.5625	1	1	0	1	0.307692	0.162162	0.0714286	0.0869565	0.160714	0.12	0.65	1	0.966667	0.285714	0.1	0.111111	0.1	0.45	0.230769	0.277778	0.0625	0.181818	0.545455	0.375	0.25	0.0555556	0.3125	0.0967742
		20497.3	1	0.666667	1	1	1	1	1	0.35	0.5625	1	1	1	1	1	1	1	1	0.5	0.5625	1	1	0	1	0.307692	0.162162	0.0714286	0.0869565	0.160714	0.12	0.65	1	0.966667	0.285714	0.1	0.111111	0.1	0.45	0.230769	0.277778	0.0625	0.181818	0.545455	0.375	0.25	0.0555556	0.3125	0.0967742
		20583.8	1	0.666667	1	1	1	1	1	0.35	0.5625	1	1	1	1	1	1	1	1	0.5	0.5625	1	1	0	1	0.307692	0.162162	0.0714286	0.0869565	0.160714	0.12	0.65	1	0.966667	0.285714	0.1	0.111111	0.1	0.45	0.230769	0.277778	0.0625	0.181818	0.545455	0.375	0.25	0.0555556	0.3125	0.0967742
		20670.3	1	0.666667	1	1	1	1	1	0.35	0.5625	1	1	1	1	1	1	1	1	0.5	0.5625	1	1	0	1	0.307692	0.162162	0.0714286	0.0869565	0.160714	0.12	0.65	1	0.966667	0.285714	0.1	0.111111	0.1	0.45	0.230769	0.277778	0.0625	0.181818	0.545455	0.375	0.25	0.0555556	0.3125	0.0967742
		20756.8	1	0.666667	1	1	1	1	1	0.35	0.5625	1	1	1	1	1	1	1	1	0.5	0.5625	1	1	0	1	0.307692	0.162162	0.0714286	0.0869565	0.160714	0.12	0.65	1	0.966667	0.285714	0.1	0.111111	0.1	0.45	0.230769	0.277778	0.0625	0.181818	0.545455	0.375	0.25	0.0555556	0.3125	0.0967742
		20843.2	1	0.666667	1	1	1	1	1	0.35	0.5625	1	1	1	1	1	1	1	1	0.5	0.5625	1	1	0	1	0.307692	0.162162	0.0714286	0.0869565	0.160714	0.12	0.65	1	0.966667	0.285714	0.1	0.111111	0.1	0.45	0.230769	0.277778	0.0625	0.181818	0.545455	0.375	0.25	0.0555556	0.3125	0.0967742
		20929.7	1	0.666667	1	1	1	1	1	0.35	0.5625	1	1	1	1	1	1	1	1	0.5	0.5625	1	1	0	1	0.307692	0.162162	0.0714286	0.0869565	0.160714	0.12	0.65	1	0.966667	0.285714	0.1	0.111111	0.1	0.45	0.230769	0.277778	0.0625	0.181818	0.545455	0.375	0.25	0.0555556	0.3125	0.0967742
		21016.2	1	0.666667	1	1	1	1	1	0.35	0.5625	1	1	1	1	1	1	1	1	0.5	0.5625	1	1	0	1	0.307692	0.162162	0.0714286	0.0869565	0.160714	0.12	0.65	1	0.966667	0.285714	0.1	0.111111	0.1	0.45	0.230769	0.277778	0.0625	0.181818	0.545455	0.375	0.25	0.0555556	0.3125	0.145161
		21102.7	1	0.666667	1	1	1	1	1	0.35	0.5625	1	1	1	1	1	1	1	1	0.5	0.5625	1	1	0	1	0.307692	0.162162	0.0714286	0.0869565	0.160714	0.12	0.65	1	0.966667	0.285714	0.1	0.111111	0.1	0.45	0.230769	0.277778	0.0625	0.181818	0.545455	0.375	0.25	0.0555556	0.3125	0.145161
		21189.2	1	0.666667	1	1	1	1	1	0.35	0.5625	1	1	1	1	1	1	1	1	0.5	0.5625	1	1	0	1	0.307692	0.162162	0.0714286	0.0869565	0.160714	0.12	0.65	1	0.966667	0.285714	0.1	0.111111	0.1	0.45	0.230769	0.277778	0.0625	0.181818	0.545455	0.375	0.25	0.0555556	0.3125	0.145161
		21275.7	1	0.666667	1	1	1	1	1	0.35	0.5625	1	1	1	1	1	1	1	1	0.5	0.5625	1	1	0	1	0.307692	0.162162	0.0714286	0.0869565	0.160714	0.12	0.65	1	0.966667	0.285714	0.1	0.111111	0.1	0.45	0.230769	0.277778	0.0625	0.181818	0.545455	0.375	0.25	0.0555556	0.3125	0.145161
		21362.2	1	0.666667	1	1	1	1	1	0.35	0.5625	1	1	1	1	1	1	1	1	0.5	0.5625	1	1	0	1	0.307692	0.162162	0.0714286	0.0869565	0.160714	0.12	0.65	1	0.966667	0.285714	0.1	0.111111	0.1	0.45	0.230769	0.277778	0.0625	0.181818	0.545455	0.375	0.25	0.0555556	0.3125	0.145161
		21448.6	1	0.666667	1	1	1	1	1	0.35	0.5625	1	1	1	1	1	1	1	1	0.5	0.5625	1	1	0	1	0.307692	0.162162	0.0714286	0.0869565	0.160714	0.12	0.65	1	0.966667	0.285714	0.1	0.111111	0.1	0.45	0.230769	0.277778	0.0625	0.181818	0.545455	0.375	0.25	0.0555556	0.3125	0.145161
		21535.1	1	0.666667	1	1	1	1	1	0.35	0.5625	1	1	1	1	1	1	1	1	0.5	0.5625	1	1	0	1	0.307692	0.162162	0.0714286	0.0869565	0.160714	0.12	0.65	1	0.966667	0.285714	0.1	0.111111	0.1	0.45	0.230769	0.277778	0.0625	0.181818	0.545455	0.375	0.25	0.0555556	0.3125	0.145161
		21621.6	1	0.666667	1	1	1	1	1	0.35	0.5625	1	1	1	1	1	1	1	1	0.5	0.5625	1	1	0	1	0.307692	0.162162	0.0714286	0.0869565	0.160714	0.12	0.65	1	0.966667	0.285714	0.1	0.111111	0.1	0.45	0.230769	0.277778	0.0625	0.181818	0.545455	0.375	0.25	0.0555556	0.3125	0.145161
		21708.1	1	0.666667	1	1	1	1	1	0.35	0.5625	1	1	1	1	1	1	1	1	0.5	0.5625	1	1	0	1	0.307692	0.162162	0.0714286	0.0869565	0.160714	0.12	0.65	1	0.966667	0.285714	0.1	0.111111	0.1	0.45	0.230769	0.277778	0.0625	0.181818	0.545455	0.375	0.25	0.0555556	0.3125	0.145161
		21794.6	1	0.666667	1	1	1	1	1	0.35	0.5625	1	1	1	1	1	1	1	1	0.5	0.5625	1	1	0	1	0.307692	0.162162	0.0714286	0.0869565	0.160714	0.12	0.65	1	0.966667	0.285714	0.1	0.111111	0.1	0.45	0.230769	0.277778	0.0625	0.181818	0.545455	0.375	0.25	0.0555556	0.3125	0.145161
		21881.1	1	0.666667	1	1	1	1	1	0.35	0.5625	1	1	1	1	1	1	1	1	0.5	0.5625	1	1	0	1	0.307692	0.162162	0.0714286	0.0869565	0.160714	0.12	0.65	1	0.966667	0.285714	0.1	0.111111	0.1	0.45	0.230769	0.277778	0.0625	0.181818	0.545455	0.375	0.25	0.0555556	0.3125	0.145161
		21967.6	1	0.666667	1	1	1	1	1	0.35	0.5625	1	1	1	1	1	1	1	1	0.5	0.5625	1	1	0	1	0.307692	0.162162	0.0714286	0.0869565	0.160714	0.12	0.65	1	0.966667	0.285714	0.1	0.111111	0.1	0.45	0.230769	0.277778	0.0625	0.181818	0.545455	0.375	0.25	0.0555556	0.3125	0.145161
		22054.1	1	0.666667	1	1	1	1	1	0.35	0.5625	1	1	1	1	1	1	1	1	0.5	0.5625	1	1	0	1	0.307692	0.162162	0.0714286	0.0869565	0.160714	0.12	0.65	1	0.966667	0.285714	0.1	0.111111	0.1	0.45	0.230769	0.277778	0.0625	0.181818	0.545455	0.375	0.25	0.0555556	0.3125	0.145161
		22140.5	1	0.666667	1	1	1	1	1	0.35	0.5625	1	1	1	1	1	1	1	1	0.5	0.5625	1	1	0	1	0.307692	0.162162	0.0714286	0.0869565	0.160714	0.12	0.65	1	0.966667	0.285714	0.1	0.111111	0.1	0.45	0.230769	0.277778	0.0625	0.181818	0.545455	0.375	0.25	0.0555556	0.3125	0.145161
		22227	1	0.666667	1	1	1	1	1	0.35	0.5625	1	1	1	1	1	1	1	1	0.5	0.5625	1	1	0	1	0.307692	0.162162	0.0714286	0.0869565	0.160714	0.12	0.65	1	0.966667	0.285714	0.1	0.111111	0.1	0.45	0.230769	0.277778	0.0625	0.181818	0.545455	0.375	0.25	0.0555556	0.3125	0.145161
		22313.5	1	0.666667	1	1	1	1	1	0.35	0.5625	1	1	1	1	1	1	1	1	0.5	0.5625	1	1	0	1	0.307692	0.162162	0.0714286	0.0869565	0.160714	0.12	0.65	1	0.966667	0.285714	0.1	0.111111	0.1	0.45	0.230769	0.277778	0.0625	0.181818	0.545455	0.375	0.25	0.0555556	0.3125	0.145161
		22400	1	0.666667	1	1	1	1	1	0.35	0.5625	1	1	1	1	1	1	1	1	0.5	0.5625	1	1	0	1	0.307692	0.162162	0.0714286	0.0869565	0.160714	0.12	0.65	1	0.966667	0.285714	0.1	0.111111	0.1	0.45	0.230769	0.277778	0.0625	0.181818	0.545455	0.375	0.25	0.0555556	0.3125	0.145161
		22486.5	1	0.666667	1	1	1	1	1	0.35	0.5625	1	1	1	1	1	1	1	1	0.5	0.5625	1	1	0	1	0.307692	0.162162	0.0714286	0.0869565	0.160714	0.12	0.65	1	0.966667	0.285714	0.1	0.111111	0.1	0.45	0.230769	0.277778	0.0625	0.181818	0.545455	0.375	0.25	0.0555556	0.3125	0.145161
		22573	1	0.666667	1	1	1	1	1	0.35	0.5625	1	1	1	1	1	1	1	1	0.5	0.5625	1	1	0	1	0.307692	0.162162	0.0714286	0.0869565	0.160714	0.12	0.65	1	0.966667	0.285714	0.1	0.111111	0.1	0.45	0.230769	0.277778	0.0625	0.181818	0.545455	0.375	0.25	0.0555556	0.3125	0.145161
		22659.5	1	0.666667	1	1	1	1	1	0.35	0.5625	1	1	1	1	1	1	1	1	0.5	0.5625	1	1	0	1	0.307692	0.162162	0.0714286	0.0869565	0.160714	0.12	0.65	1	0.966667	0.285714	0.1	0.111111	0.1	0.45	0.230769	0.277778	0.0625	0.181818	0.545455	0.375	0.25	0.0555556	0.3125	0.145161
		22745.9	1	0.666667	1	1	1	1	1	0.35	0.5625	1	1	1	1	1	1	1	1	0.5	0.5625	1	1	0	1	0.307692	0.162162	0.0714286	0.0869565	0.160714	0.12	0.65	1	0.966667	0.285714	0.1	0.111111	0.1	0.45	0.230769	0.277778	0.0625	0.181818	0.545455	0.375	0.25	0.0555556	0.3125	0.145161
		22832.4	1	0.666667	1	1	1	1	1	0.35	0.5625	1	1	1	1	1	1	1	1	0.5	0.5625	1	1	0	1	0.307692	0.162162	0.0714286	0.0869565	0.160714	0.12	0.65	1	0.966667	0.285714	0.1	0.111111	0.1	0.45	0.230769	0.277778	0.0625	0.181818	0.545455	0.375	0.25	0.0555556	0.3125	0.145161
		22918.9	1	0.666667	1	1	1	1	1	0.35	0.5625	1	1	1	1	1	1	1	1	0.5	0.5625	1	1	0	1	0.307692	0.162162	0.0714286	0.0869565	0.160714	0.12	0.65	1	0.966667	0.285714	0.1	0.111111	0.1	0.45	0.230769	0.277778	0.0625	0.181818	0.545455	0.375	0.25	0.0555556	0.3125	0.145161
		23005.4	1	0.666667	1	1	1	1	1	0.35	0.5625	1	1	1	1	1	1	1	1	0.5	0.5625	1	1	0	1	0.307692	0.162162	0.0714286	0.0869565	0.160714	0.12	0.65	1	0.966667	0.285714	0.1	0.111111	0.1	0.45	0.230769	0.277778	0.0625	0.181818	0.545455	0.375	0.25	0.0555556	0.3125	0.145161
		23091.9	1	0.666667	1	1	1	1	1	0.35	0.5625	1	1	1	1	1	1	1	1	0.5	0.5625	1	1	0	1	0.307692	0.162162	0.0714286	0.0869565	0.160714	0.12	0.65	1	0.966667	0.285714	0.1	0.111111	0.1	0.45	0.230769	0.277778	0.0625	0.181818	0.545455	0.375	0.25	0.0555556	0.3125	0.145161
		23178.4	1	0.666667	1	1	1	1	1	0.35	0.5625	1	1	1	1	1	1	1	1	0.5	0.5625	1	1	0	1	0.307692	0.162162	0.0714286	0.0869565	0.160714	0.12	0.65	1	0.966667	0.285714	0.1	0.111111	0.1	0.45	0.230769	0.277778	0.0625	0.181818	0.545455	0.375	0.25	0.0555556	0.3125	0.145161
		23264.9	1	0.666667	1	1	1	1	1	0.35	0.5625	1	1	1	1	1	1	1	1	0.5	0.5625	1	1	0	1	0.307692	0.162162	0.0714286	0.0869565	0.160714	0.12	0.65	1	0.966667	0.285714	0.1	0.111111	0.1	0.45	0.230769	0.277778	0.0625	0.181818	0.545455	0.375	0.25	0.0555556	0.3125	0.145161
		23351.4	1	0.666667	1	1	1	1	1	0.35	0.5625	1	1	1	1	1	1	1	1	0.5	0.5625	1	1	0	1	0.307692	0.162162	0.0714286	0.0869565	0.160714	0.12	0.65	1	0.966667	0.285714	0.1	0.111111	0.1	0.45	0.230769	0.277778	0.0625	0.181818	0.545455	0.375	0.25	0.0555556	0.3125	0.145161
		23437.8	1	0.666667	1	1	1	1	1	0.35	0.5625	1	1	1	1	1	1	1	1	0.5	0.5625	1	1	0	1	0.307692	0.162162	0.0714286	0.0869565	0.160714	0.12	0.65	1	0.966667	0.285714	0.1	0.111111	0.1	0.45	0.230769	0.277778	0.0625	0.181818	0.545455	0.375	0.25	0.0555556	0.3125	0.145161
		23524.3	1	0.666667	1	1	1	1	1	0.35	0.5625	1	1	1	1	1	1	1	1	0.5	0.5625	1	1	0	1	0.307692	0.162162	0.0714286	0.0869565	0.160714	0.12	0.65	1	0.966667	0.285714	0.1	0.111111	0.1	0.45	0.230769	0.277778	0.0625	0.181818	0.545455	0.375	0.25	0.0555556	0.3125	0.145161
		23610.8	1	0.666667	1	1	1	1	1	0.35	0.5625	1	1	1	1	1	1	1	1	0.5	0.5625	1	1	0	1	0.307692	0.162162	0.0714286	0.0869565	0.160714	0.12	0.65	1	0.966667	0.285714	0.1	0.111111	0.1	0.45	0.230769	0.277778	0.0625	0.181818	0.545455	0.375	0.25	0.0555556	0.3125	0.145161
		23697.3	1	0.666667	1	1	1	1	1	0.35	0.5625	1	1	1	1	1	1	1	1	0.5	0.5625	1	1	0	1	0.307692	0.162162	0.0714286	0.0869565	0.160714	0.12	0.65	1	0.966667	0.285714	0.1	0.111111	0.1	0.45	0.230769	0.277778	0.0625	0.181818	0.545455	0.375	0.25	0.0555556	0.3125	0.145161
		23783.8	1	0.666667	1	1	1	1	1	0.35	0.5625	1	1	1	1	1	1	1	1	0.5	0.5625	1	1	0	1	0.307692	0.162162	0.0714286	0.0869565	0.160714	0.12	0.65	1	0.966667	0.285714	0.1	0.111111	0.1	0.45	0.230769	0.277778	0.0625	0.181818	0.545455	0.375	0.25	0.0555556	0.3125	0.145161
		23870.3	1	0.666667	1	1	1	1	1	0.35	0.5625	1	1	1	1	1	1	1	1	0.5	0.5625	1	1	0	1	0.307692	0.162162	0.0714286	0.0869565	0.160714	0.12	0.65	1	0.966667	0.285714	0.1	0.111111	0.1	0.45	0.230769	0.277778	0.0625	0.181818	0.545455	0.375	0.25	0.0555556	0.3125	0.145161
		23956.8	1	0.666667	1	1	1	1	1	0.35	0.5625	1	1	1	1	1	1	1	1	0.5	0.5625	1	1	0	1	0.307692	0.162162	0.0714286	0.0869565	0.160714	0.12	0.65	1	0.966667	0.285714	0.1	0.111111	0.1	0.45	0.230769	0.277778	0.0625	0.181818	0.545455	0.375	0.25	0.0555556	0.3125	0.145161
		24043.2	1	0.666667	1	1	1	1	1	0.35	0.5625	1	1	1	1	1	1	1	1	0.5	0.5625	1	1	0	1	0.307692	0.162162	0.0714286	0.0869565	0.160714	0.12	0.65	1	0.966667	0.285714	0.1	0.111111	0.1	0.45	0.230769	0.277778	0.0625	0.181818	0.545455	0.375	0.25	0.0555556	0.3125	0.145161
		24129.7	1	0.666667	1	1	1	1	1	0.35	0.5625	1	1	1	1	1	1	1	1	0.5	0.5625	1	1	0	1	0.307692	0.162162	0.0714286	0.0869565	0.160714	0.12	0.65	1	0.966667	0.285714	0.1	0.111111	0.1	0.45	0.230769	0.277778	0.0625	0.181818	0.545455	0.375	0.25	0.0555556	0.3125	0.145161
		24216.2	1	0.666667	1	1	1	1	1	0.35	0.5625	1	1	1	1	1	1	1	1	0.5	0.5625	1	1	0	1	0.307692	0.162162	0.0714286	0.0869565	0.160714	0.12	0.65	1	0.966667	0.285714	0.1	0.111111	0.1	0.45	0.230769	0.277778	0.0625	0.181818	0.545455	0.375	0.25	0.0555556	0.3125	0.145161
		24302.7	1	0.666667	1	1	1	1	1	0.35	0.5625	1	1	1	1	1	1	1	1	0.5	0.5625	1	1	0	1	0.307692	0.162162	0.0714286	0.0869565	0.160714	0.12	0.65	1	0.966667	0.285714	0.1	0.111111	0.1	0.45	0.230769	0.277778	0.0625	0.181818	0.545455	0.375	0.25	0.0555556	0.3125	0.145161
		24389.2	1	0.666667	1	1	1	1	1	0.35	0.5625	1	1	1	1	1	1	1	1	0.5	0.5625	1	1	0	1	0.307692	0.162162	0.0714286	0.0869565	0.160714	0.12	0.65	1	0.966667	0.285714	0.1	0.111111	0.1	0.45	0.230769	0.277778	0.0625	0.181818	0.545455	0.375	0.25	0.0555556	0.3125	0.145161
		24475.7	1	0.666667	1	1	1	1	1	0.35	0.5625	1	1	1	1	1	1	1	1	0.5	0.5625	1	1	0	1	0.307692	0.162162	0.0714286	0.0869565	0.160714	0.12	0.65	1	0.966667	0.285714	0.1	0.111111	0.1	0.45	0.230769	0.277778	0.0625	0.181818	0.545455	0.375	0.25	0.0555556	0.3125	0.145161
		24562.2	1	0.666667	1	1	1	1	1	0.35	0.5625	1	1	1	1	1	1	1	1	0.5	0.5625	1	1	0	1	0.307692	0.162162	0.0714286	0.0869565	0.160714	0.12	0.65	1	0.966667	0.285714	0.1	0.111111	0.1	0.45	0.230769	0.277778	0.0625	0.181818	0.545455	0.375	0.25	0.0555556	0.3125	0.145161
		24648.6	1	0.666667	1	1	1	1	1	0.35	0.5625	1	1	1	1	1	1	1	1	0.5	0.5625	1	1	0	1	0.307692	0.162162	0.0714286	0.0869565	0.160714	0.12	0.65	1	0.966667	0.285714	0.1	0.111111	0.1	0.45	0.230769	0.277778	0.0625	0.181818	0.545455	0.375	0.25	0.0555556	0.3125	0.145161
		24735.1	1	0.666667	1	1	1	1	1	0.35	0.5625	1	1	1	1	1	1	1	1	0.5	0.5625	1	1	0	1	0.307692	0.162162	0.0714286	0.0869565	0.160714	0.12	0.65	1	0.966667	0.285714	0.1	0.111111	0.1	0.45	0.230769	0.277778	0.0625	0.181818	0.545455	0.375	0.25	0.0555556	0.3125	0.145161
		24821.6	1	0.666667	1	1	1	1	1	0.35	0.5625	1	1	1	1	1	1	1	1	0.5	0.5625	1	1	0	1	0.307692	0.162162	0.0714286	0.0869565	0.160714	0.12	0.65	1	0.966667	0.285714	0.1	0.111111	0.1	0.45	0.230769	0.277778	0.0625	0.181818	0.545455	0.375	0.25	0.0555556	0.3125	0.145161
		24908.1	1	0.666667	1	1	1	1	1	0.35	0.5625	1	1	1	1	1	1	1	1	0.5	0.5625	1	1	0	1	0.307692	0.162162	0.0714286	0.0869565	0.160714	0.12	0.65	1	0.966667	0.285714	0.1	0.111111	0.1	0.45	0.230769	0.277778	0.0625	0.181818	0.545455	0.375	0.25	0.0555556	0.3125	0.145161
		24994.6	1	0.666667	1	1	1	1	1	0.35	0.5625	1	1	1	1	1	1	1	1	0.5	0.5625	1	1	0	1	0.307692	0.162162	0.0714286	0.0869565	0.160714	0.12	0.65	1	0.966667	0.285714	0.1	0.111111	0.1	0.45	0.230769	0.277778	0.0625	0.181818	0.545455	0.375	0.25	0.0555556	0.3125	0.145161
		25081.1	1	0.666667	1	1	1	1	1	0.35	0.5625	1	1	1	1	1	1	1	1	0.5	0.5625	1	1	0	1	0.307692	0.162162	0.0714286	0.0869565	0.160714	0.12	0.65	1	0.966667	0.285714	0.1	0.111111	0.1	0.45	0.230769	0.277778	0.0625	0.181818	0.545455	0.375	0.25	0.0555556	0.3125	0.145161
		25167.6	1	0.666667	1	1	1	1	1	0.35	0.5625	1	1	1	1	1	1	1	1	0.5	0.5625	1	1	0	1	0.307692	0.162162	0.0714286	0.0869565	0.160714	0.12	0.65	1	0.966667	0.285714	0.1	0.111111	0.1	0.45	0.230769	0.277778	0.0625	0.181818	0.545455	0.375	0.25	0.0555556	0.3125	0.145161
		25254.1	1	0.666667	1	1	1	1	1	0.35	0.5625	1	1	1	1	1	1	1	1	0.5	0.5625	1	1	0	1	0.307692	0.162162	0.0714286	0.0869565	0.160714	0.12	0.65	1	0.966667	0.285714	0.1	0.111111	0.1	0.45	0.230769	0.277778	0.0625	0.181818	0.545455	0.375	0.25	0.0555556	0.3125	0.145161
		25340.5	1	0.666667	1	1	1	1	1	0.35	0.5625	1	1	1	1	1	1	1	1	0.5	0.5625	1	1	0	1	0.307692	0.162162	0.0714286	0.0869565	0.160714	0.12	0.65	1	0.966667	0.285714	0.1	0.111111	0.1	0.45	0.230769	0.277778	0.0625	0.181818	0.545455	0.375	0.25	0.0555556	0.3125	0.145161
		25427	1	0.666667	1	1	1	1	1	0.35	0.5625	1	1	1	1	1	1	1	1	0.5	0.5625	1	1	0	1	0.307692	0.162162	0.0714286	0.0869565	0.160714	0.12	0.65	1	0.966667	0.285714	0.1	0.111111	0.1	0.45	0.230769	0.277778	0.0625	0.181818	0.545455	0.375	0.25	0.0555556	0.3125	0.145161
		25513.5	1	0.666667	1	1	1	1	1	0.35	0.5625	1	1	1	1	1	1	1	1	0.5	0.5625	1	1	0	1	0.307692	0.162162	0.0714286	0.0869565	0.160714	0.12	0.65	1	0.966667	0.285714	0.1	0.111111	0.1	0.45	0.230769	0.277778	0.0625	0.181818	0.545455	0.375	0.25	0.0555556	0.3125	0.145161
		25600	1	0.666667	1	1	1	1	1	0.35	0.5625	1	1	1	1	1	1	1	1	0.5	0.5625	1	1	0	1	0.307692	0.162162	0.0714286	0.0869565	0.160714	0.12	0.65	1	0.966667	0.285714	0.1	0.111111	0.1	0.45	0.230769	0.277778	0.0625	0.181818	0.545455	0.375	0.25	0.0555556	0.3125	0.145161
		25686.5	1	0.666667	1	1	1	1	1	0.35	0.5625	1	1	1	1	1	1	1	1	0.5	0.5625	1	1	0	1	0.307692	0.162162	0.0714286	0.0869565	0.160714	0.12	0.65	1	0.966667	0.285714	0.1	0.111111	0.1	0.45	0.230769	0.277778	0.0625	0.181818	0.545455	0.375	0.25	0.0555556	0.3125	0.145161
		25773	1	0.666667	1	1	1	1	1	0.35	0.5625	1	1	1	1	1	1	1	1	0.5	0.5625	1	1	0	1	0.307692	0.162162	0.0714286	0.0869565	0.160714	0.12	0.65	1	0.966667	0.285714	0.1	0.111111	0.1	0.45	0.230769	0.277778	0.0625	0.181818	0.545455	0.375	0.25	0.0555556	0.3125	0.145161
		25859.5	1	0.666667	1	1	1	1	1	0.35	0.5625	1	1	1	1	1	1	1	1	0.5	0.5625	1	1	0	1	0.307692	0.162162	0.0714286	0.0869565	0.160714	0.12	0.65	1	0.966667	0.285714	0.1	0.111111	0.1	0.45	0.230769	0.277778	0.0625	0.181818	0.545455	0.375	0.25	0.0555556	0.3125	0.145161
		25945.9	1	0.666667	1	1	1	1	1	0.35	0.5625	1	1	1	1	1	1	1	1	0.5	0.5625	1	1	0	1	0.307692	0.162162	0.0714286	0.0869565	0.160714	0.12	0.65	1	0.966667	0.285714	0.1	0.111111	0.1	0.45	0.230769	0.277778	0.0625	0.181818	0.545455	0.375	0.25	0.0555556	0.3125	0.145161
		26032.4	1	0.666667	1	1	1	1	1	0.35	0.5625	1	1	1	1	1	1	1	1	0.5	0.5625	1	1	0	1	0.307692	0.162162	0.0714286	0.0869565	0.160714	0.12	0.65	1	0.966667	0.285714	0.1	0.111111	0.1	0.45	0.230769	0.277778	0.0625	0.181818	0.545455	0.375	0.25	0.0555556	0.3125	0.145161
		26118.9	1	0.666667	1	1	1	1	1	0.35	0.5625	1	1	1	1	1	1	1	1	0.5	0.5625	1	1	0	1	0.307692	0.162162	0.0714286	0.0869565	0.160714	0.12	0.65	1	0.966667	0.285714	0.1	0.111111	0.1	0.45	0.230769	0.277778	0.0625	0.181818	0.545455	0.375	0.25	0.0555556	0.3125	0.145161
		26205.4	1	0.666667	1	1	1	1	1	0.35	0.5625	1	1	1	1	1	1	1	1	0.5	0.5625	1	1	0	1	0.307692	0.162162	0.0714286	0.0869565	0.160714	0.12	0.65	1	0.966667	0.285714	0.1	0.111111	0.1	0.45	0.230769	0.277778	0.0625	0.181818	0.545455	0.375	0.25	0.0555556	0.3125	0.145161
		26291.9	1	0.666667	1	1	1	1	1	0.35	0.5625	1	1	1	1	1	1	1	1	0.5	0.5625	1	1	0	1	0.307692	0.162162	0.0714286	0.0869565	0.160714	0.12	0.65	1	0.966667	0.285714	0.1	0.111111	0.1	0.45	0.230769	0.277778	0.0625	0.181818	0.545455	0.375	0.25	0.0555556	0.3125	0.145161
		26378.4	1	0.666667	1	1	1	1	1	0.35	0.5625	1	1	1	1	1	1	1	1	0.5	0.5625	1	1	0	1	0.307692	0.162162	0.0714286	0.0869565	0.160714	0.12	0.65	1	0.966667	0.285714	0.1	0.111111	0.1	0.45	0.230769	0.277778	0.0625	0.181818	0.545455	0.375	0.25	0.0555556	0.3125	0.145161
		26464.9	1	0.666667	1	1	1	1	1	0.35	0.5625	1	1	1	1	1	1	1	1	0.5	0.5625	1	1	0	1	0.307692	0.162162	0.0714286	0.0869565	0.160714	0.12	0.65	1	0.966667	0.285714	0.1	0.111111	0.1	0.45	0.230769	0.277778	0.0625	0.181818	0.545455	0.375	0.25	0.0555556	0.3125	0.145161
		26551.4	1	0.666667	1	1	1	1	1	0.35	0.5625	1	1	1	1	1	1	1	1	0.5	0.5625	1	1	0	1	0.307692	0.162162	0.0714286	0.0869565	0.160714	0.12	0.65	1	0.966667	0.285714	0.1	0.111111	0.1	0.45	0.230769	0.277778	0.0625	0.181818	0.545455	0.375	0.25	0.0555556	0.3125	0.145161
		26637.8	1	0.666667	1	1	1	1	1	0.35	0.5625	1	1	1	1	1	1	1	1	0.5	0.5625	1	1	0	1	0.307692	0.162162	0.0714286	0.0869565	0.160714	0.12	0.65	1	0.966667	0.285714	0.1	0.111111	0.1	0.45	0.230769	0.277778	0.0625	0.181818	0.545455	0.375	0.25	0.0555556	0.3125	0.145161
		26724.3	1	0.666667	1	1	1	1	1	0.35	0.5625	1	1	1	1	1	1	1	1	0.5	0.5625	1	1	0	1	0.307692	0.162162	0.0714286	0.0869565	0.160714	0.12	0.65	1	0.966667	0.285714	0.1	0.111111	0.1	0.45	0.230769	0.277778	0.0625	0.181818	0.545455	0.375	0.25	0.0555556	0.3125	0.145161
		26810.8	1	0.666667	1	1	1	1	1	0.35	0.5625	1	1	1	1	1	1	1	1	0.5	0.5625	1	1	0	1	0.307692	0.162162	0.0714286	0.0869565	0.160714	0.12	0.65	1	0.966667	0.285714	0.1	0.111111	0.1	0.45	0.230769	0.277778	0.0625	0.181818	0.545455	0.375	0.25	0.0555556	0.3125	0.145161
		26897.3	1	0.666667	1	1	1	1	1	0.35	0.5625	1	1	1	1	1	1	1	1	0.5	0.5625	1	1	0	1	0.307692	0.162162	0.0714286	0.0869565	0.160714	0.12	0.65	1	0.966667	0.285714	0.1	0.111111	0.1	0.45	0.230769	0.277778	0.0625	0.181818	0.545455	0.375	0.25	0.0555556	0.3125	0.145161
		26983.8	1	0.666667	1	1	1	1	1	0.35	0.5625	1	1	1	1	1	1	1	1	0.5	0.5625	1	1	0	1	0.307692	0.162162	0.0714286	0.0869565	0.160714	0.12	0.65	1	0.966667	0.285714	0.1	0.111111	0.1	0.45	0.230769	0.277778	0.0625	0.181818	0.545455	0.375	0.25	0.0555556	0.3125	0.145161
		27070.3	1	0.666667	1	1	1	1	1	0.35	0.5625	1	1	1	1	1	1	1	1	0.5	0.5625	1	1	0	1	0.307692	0.162162	0.0714286	0.0869565	0.160714	0.12	0.65	1	0.966667	0.285714	0.1	0.111111	0.1	0.45	0.230769	0.277778	0.0625	0.181818	0.545455	0.375	0.25	0.0555556	0.3125	0.145161
		27156.8	1	0.666667	1	1	1	1	1	0.35	0.5625	1	1	1	1	1	1	1	1	0.5	0.5625	1	1	0	1	0.307692	0.162162	0.0714286	0.0869565	0.160714	0.12	0.65	1	0.966667	0.285714	0.1	0.111111	0.1	0.45	0.230769	0.277778	0.0625	0.181818	0.545455	0.375	0.25	0.0555556	0.3125	0.145161
		27243.2	1	0.666667	1	1	1	1	1	0.35	0.5625	1	1	1	1	1	1	1	1	0.5	0.5625	1	1	0	1	0.307692	0.162162	0.0714286	0.0869565	0.160714	0.12	0.65	1	0.966667	0.285714	0.1	0.111111	0.1	0.45	0.230769	0.277778	0.0625	0.181818	0.545455	0.375	0.25	0.0555556	0.3125	0.145161
		27329.7	1	0.666667	1	1	1	1	1	0.35	0.5625	1	1	1	1	1	1	1	1	0.5	0.5625	1	1	0	1	0.307692	0.162162	0.0714286	0.0869565	0.160714	0.12	0.65	1	0.966667	0.285714	0.1	0.111111	0.1	0.45	0.230769	0.277778	0.0625	0.181818	0.545455	0.375	0.25	0.0555556	0.3125	0.145161
		27416.2	1	0.666667	1	1	1	1	1	0.35	0.5625	1	1	1	1	1	1	1	1	0.5	0.5625	1	1	0	1	0.307692	0.162162	0.0714286	0.0869565	0.160714	0.12	0.65	1	0.966667	0.285714	0.1	0.111111	0.1	0.45	0.230769	0.277778	0.0625	0.181818	0.545455	0.375	0.25	0.0555556	0.3125	0.145161
		27502.7	1	0.666667	1	1	1	1	1	0.35	0.5625	1	1	1	1	1	1	1	1	0.5	0.5625	1	1	0	1	0.307692	0.162162	0.0714286	0.0869565	0.160714	0.12	0.65	1	0.966667	0.285714	0.1	0.111111	0.1	0.45	0.230769	0.277778	0.0625	0.181818	0.545455	0.375	0.25	0.0555556	0.3125	0.145161
		27589.2	1	0.666667	1	1	1	1	1	0.35	0.5625	1	1	1	1	1	1	1	1	0.5	0.5625	1	1	0	1	0.307692	0.162162	0.0714286	0.0869565	0.160714	0.12	0.65	1	0.966667	0.285714	0.1	0.111111	0.1	0.45	0.230769	0.277778	0.0625	0.181818	0.545455	0.375	0.25	0.0555556	0.3125	0.145161
		27675.7	1	0.666667	1	1	1	1	1	0.35	0.5625	1	1	1	1	1	1	1	1	0.5	0.5625	1	1	0	1	0.307692	0.162162	0.0714286	0.0869565	0.160714	0.12	0.65	1	0.966667	0.285714	0.1	0.111111	0.1	0.45	0.230769	0.277778	0.0625	0.181818	0.545455	0.375	0.25	0.0555556	0.3125	0.145161
		27762.2	1	0.666667	1	1	1	1	1	0.35	0.5625	1	1	1	1	1	1	1	1	0.5	0.5625	1	1	0	1	0.307692	0.162162	0.0714286	0.0869565	0.160714	0.12	0.65	1	0.966667	0.285714	0.1	0.111111	0.1	0.45	0.230769	0.277778	0.0625	0.181818	0.545455	0.375	0.25	0.0555556	0.3125	0.145161
		27848.6	1	0.666667	1	1	1	1	1	0.35	0.5625	1	1	1	1	1	1	1	1	0.5	0.5625	1	1	0	1	0.307692	0.162162	0.0714286	0.0869565	0.160714	0.12	0.65	1	0.966667	0.285714	0.1	0.111111	0.1	0.45	0.230769	0.277778	0.0625	0.181818	0.545455	0.375	0.25	0.0555556	0.3125	0.145161
		27935.1	1	0.666667	1	1	1	1	1	0.35	0.5625	1	1	1	1	1	1	1	1	0.5	0.5625	1	1	0	1	0.307692	0.162162	0.0714286	0.0869565	0.160714	0.12	0.65	1	0.966667	0.285714	0.1	0.111111	0.1	0.45	0.230769	0.277778	0.0625	0.181818	0.545455	0.375	0.25	0.0555556	0.3125	0.145161
		28021.6	1	0.666667	1	1	1	1	1	0.35	0.5625	1	1	1	1	1	1	1	1	0.5	0.5625	1	1	0	1	0.307692	0.162162	0.0714286	0.0869565	0.160714	0.12	0.65	1	0.966667	0.285714	0.1	0.111111	0.1	0.45	0.230769	0.277778	0.0625	0.181818	0.545455	0.375	0.25	0.0555556	0.3125	0.145161
		28108.1	1	0.666667	1	1	1	1	1	0.35	0.5625	1	1	1	1	1	1	1	1	0.5	0.5625	1	1	0	1	0.307692	0.162162	0.0714286	0.0869565	0.160714	0.12	0.65	1	0.966667	0.285714	0.1	0.111111	0.1	0.45	0.230769	0.277778	0.0625	0.181818	0.545455	0.375	0.25	0.0555556	0.3125	0.145161
		28194.6	1	0.666667	1	1	1	1	1	0.35	0.5625	1	1	1	1	1	1	1	1	0.5	0.5625	1	1	0	1	0.307692	0.162162	0.0714286	0.0869565	0.160714	0.12	0.65	1	0.966667	0.285714	0.1	0.111111	0.1	0.45	0.230769	0.277778	0.0625	0.181818	0.545455	0.375	0.25	0.0555556	0.3125	0.145161
		28281.1	1	0.666667	1	1	1	1	1	0.35	0.5625	1	1	1	1	1	1	1	1	0.5	0.5625	1	1	0	1	0.307692	0.162162	0.0714286	0.0869565	0.160714	0.12	0.65	1	0.966667	0.285714	0.1	0.111111	0.1	0.45	0.230769	0.277778	0.0625	0.181818	0.545455	0.375	0.25	0.0555556	0.3125	0.145161
		28367.6	1	0.666667	1	1	1	1	1	0.35	0.5625	1	1	1	1	1	1	1	1	0.5	0.5625	1	1	0	1	0.307692	0.162162	0.0714286	0.0869565	0.160714	0.12	0.65	1	0.966667	0.285714	0.1	0.111111	0.1	0.45	0.230769	0.277778	0.0625	0.181818	0.545455	0.375	0.25	0.0555556	0.3125	0.145161
		28454.1	1	0.666667	1	1	1	1	1	0.35	0.5625	1	1	1	1	1	1	1	1	0.5	0.5625	1	1	0	1	0.307692	0.162162	0.0714286	0.0869565	0.160714	0.12	0.65	1	0.966667	0.285714	0.1	0.111111	0.1	0.45	0.230769	0.277778	0.0625	0.181818	0.545455	0.375	0.25	0.0555556	0.3125	0.145161
		28540.5	1	0.666667	1	1	1	1	1	0.35	0.5625	1	1	1	1	1	1	1	1	0.5	0.5625	1	1	0	1	0.307692	0.162162	0.0714286	0.0869565	0.160714	0.12	0.65	1	0.966667	0.285714	0.1	0.111111	0.1	0.45	0.230769	0.277778	0.0625	0.181818	0.545455	0.375	0.25	0.0555556	0.3125	0.145161
		28627	1	0.666667	1	1	1	1	1	0.35	0.5625	1	1	1	1	1	1	1	1	0.5	0.5625	1	1	0	1	0.307692	0.162162	0.0714286	0.0869565	0.160714	0.12	0.65	1	0.966667	0.285714	0.1	0.111111	0.1	0.45	0.230769	0.277778	0.0625	0.181818	0.545455	0.375	0.25	0.0555556	0.3125	0.145161
		28713.5	1	0.666667	1	1	1	1	1	0.35	0.5625	1	1	1	1	1	1	1	1	0.5	0.5625	1	1	0	1	0.307692	0.162162	0.0714286	0.0869565	0.160714	0.12	0.65	1	0.966667	0.285714	0.1	0.111111	0.1	0.45	0.230769	0.277778	0.0625	0.181818	0.545455	0.375	0.25	0.0555556	0.3125	0.145161
		28800	1	0.666667	1	1	1	1	1	0.35	0.5625	1	1	1	1	1	1	1	1	0.5	0.5625	1	1	0	1	0.307692	0.162162	0.0714286	0.0869565	0.160714	0.12	0.65	1	0.966667	0.285714	0.1	0.111111	0.1	0.45	0.230769	0.277778	0.0625	0.181818	0.545455	0.375	0.25	0.0555556	0.3125	0.145161
		28886.5	1	0.666667	1	1	1	1	1	0.35	0.5625	1	1	1	1	1	1	1	1	0.5	0.5625	1	1	0	1	0.307692	0.162162	0.0714286	0.0869565	0.178571	0.12	0.65	1	0.966667	0.285714	0.1	0.111111	0.1	0.45	0.230769	0.277778	0.0625	0.181818	0.545455	0.375	0.25	0.0555556	0.3125	0.145161
		28973	1	0.666667	1	1	1	1	1	0.35	0.5625	1	1	1	1	1	1	1	1	0.5	0.5625	1	1	0	1	0.307692	0.162162	0.0714286	0.0869565	0.178571	0.12	0.65	1	0.966667	0.285714	0.1	0.111111	0.1	0.45	0.230769	0.277778	0.0625	0.181818	0.545455	0.375	0.25	0.0555556	0.3125	0.145161
		29059.5	1	0.666667	1	1	1	1	1	0.35	0.5625	1	1	1	1	1	1	1	1	0.5	0.5625	1	1	0	1	0.307692	0.162162	0.0714286	0.0869565	0.178571	0.12	0.65	1	0.966667	0.285714	0.1	0.111111	0.1	0.45	0.230769	0.277778	0.0625	0.181818	0.545455	0.375	0.25	0.0555556	0.3125	0.145161
		29145.9	1	0.666667	1	1	1	1	1	0.35	0.5625	1	1	1	1	1	1	1	1	0.5	0.5625	1	1	0	1	0.307692	0.162162	0.0714286	0.0869565	0.178571	0.12	0.65	1	0.966667	0.285714	0.1	0.111111	0.1	0.45	0.230769	0.277778	0.0625	0.181818	0.545455	0.375	0.25	0.240741	0.3125	0.145161
		29232.4	1	0.666667	1	1	1	1	1	0.35	0.5625	1	1	1	1	1	1	1	1	0.5	0.5625	1	1	0	1	0.307692	0.162162	0.0714286	0.0869565	0.178571	0.12	0.65	1	0.966667	0.285714	0.1	0.111111	0.1	0.45	0.230769	0.277778	0.0625	0.181818	0.545455	0.375	0.25	0.240741	0.3125	0.145161
		29318.9	1	0.666667	1	1	1	1	1	0.35	0.5625	1	1	1	1	1	1	1	1	0.5	0.5625	1	1	0	1	0.307692	0.162162	0.0714286	0.0869565	0.178571	0.12	0.65	1	0.966667	0.285714	0.1	0.111111	0.1	0.45	0.230769	0.277778	0.0625	0.181818	0.545455	0.375	0.25	0.240741	0.3125	0.145161
		29405.4	1	0.666667	1	1	1	1	1	0.35	0.5625	1	1	1	1	1	1	1	1	0.5	0.5625	1	1	0	1	0.307692	0.162162	0.0714286	0.0869565	0.178571	0.12	0.65	1	0.966667	0.285714	0.1	0.111111	0.1	0.45	0.230769	0.277778	0.0625	0.181818	0.545455	0.375	0.25	0.240741	0.3125	0.145161
		29491.9	1	0.666667	1	1	1	1	1	0.35	0.5625	1	1	1	1	1	1	1	1	0.5	0.5625	1	1	0	1	0.307692	0.162162	0.0714286	0.0869565	0.178571	0.12	0.65	1	0.966667	0.285714	0.1	0.111111	0.1	0.45	0.230769	0.277778	0.0625	0.181818	0.545455	0.375	0.25	0.240741	0.3125	0.145161
		29578.4	1	0.666667	1	1	1	1	1	0.35	0.5625	1	1	1	1	1	1	1	1	0.5	0.5625	1	1	0	1	0.307692	0.162162	0.0714286	0.0869565	0.178571	0.12	0.65	1	0.966667	0.285714	0.1	0.111111	0.1	0.45	0.230769	0.277778	0.0625	0.181818	0.545455	0.375	0.25	0.240741	0.3125	0.145161
		29664.9	1	0.666667	1	1	1	1	1	0.35	0.5625	1	1	1	1	1	1	1	1	0.5	0.5625	1	1	0	1	0.307692	0.162162	0.0714286	0.0869565	0.178571	0.12	0.65	1	0.966667	0.285714	0.1	0.111111	0.1	0.45	0.230769	0.277778	0.0625	0.181818	0.545455	0.375	0.25	0.240741	0.3125	0.145161
		29751.4	1	0.666667	1	1	1	1	1	0.35	0.5625	1	1	1	1	1	1	1	1	0.5	0.5625	1	1	0	1	0.307692	0.162162	0.0714286	0.0869565	0.178571	0.12	0.65	1	0.966667	0.285714	0.1	0.111111	0.1	0.45	0.230769	0.277778	0.0625	0.181818	0.545455	0.375	0.25	0.240741	0.3125	0.145161
		29837.8	1	0.666667	1	1	1	1	1	0.35	0.5625	1	1	1	1	1	1	1	1	0.5	0.5625	1	1	0	1	0.307692	0.162162	0.0714286	0.0869565	0.178571	0.12	0.65	1	0.966667	0.285714	0.1	0.111111	0.1	0.45	0.230769	0.277778	0.0625	0.181818	0.545455	0.375	0.25	0.240741	0.3125	0.145161
		29924.3	1	0.666667	1	1	1	1	1	0.35	0.5625	1	1	1	1	1	1	1	1	0.5	0.5625	1	1	0	1	0.307692	0.162162	0.0714286	0.0869565	0.178571	0.12	0.65	1	0.966667	0.285714	0.1	0.111111	0.1	0.45	0.230769	0.277778	0.0625	0.181818	0.545455	0.375	0.25	0.240741	0.3125	0.145161
		30010.8	1	0.666667	1	1	1	1	1	0.35	0.5625	1	1	1	1	1	1	1	1	0.5	0.5625	1	1	0	1	0.307692	0.162162	0.0714286	0.0869565	0.178571	0.12	0.65	1	0.966667	0.285714	0.1	0.111111	0.1	0.45	0.230769	0.277778	0.0625	0.181818	0.545455	0.375	0.25	0.240741	0.3125	0.145161
		30097.3	1	0.666667	1	1	1	1	1	0.35	0.5625	1	1	1	1	1	1	1	1	0.5	0.5625	1	1	0	1	0.307692	0.162162	0.0714286	0.0869565	0.178571	0.12	0.65	1	0.966667	0.285714	0.1	0.111111	0.1	0.45	0.230769	0.277778	0.0625	0.181818	0.545455	0.375	0.25	0.240741	0.3125	0.145161
		30183.8	1	0.666667	1	1	1	1	1	0.35	0.5625	1	1	1	1	1	1	1	1	0.5	0.5625	1	1	0	1	0.307692	0.162162	0.0714286	0.0869565	0.178571	0.12	0.65	1	0.966667	0.285714	0.1	0.111111	0.1	0.45	0.230769	0.277778	0.0625	0.181818	0.545455	0.375	0.25	0.240741	0.3125	0.145161
		30270.3	1	0.666667	1	1	1	1	1	0.35	0.5625	1	1	1	1	1	1	1	1	0.5	0.5625	1	1	0	1	0.307692	0.162162	0.0714286	0.0869565	0.178571	0.12	0.65	1	0.966667	0.285714	0.1	0.111111	0.1	0.45	0.230769	0.277778	0.0625	0.181818	0.545455	0.375	0.25	0.240741	0.3125	0.145161
		30356.8	1	0.666667	1	1	1	1	1	0.35	0.5625	1	1	1	1	1	1	1	1	0.5	0.5625	1	1	0	1	0.307692	0.162162	0.0714286	0.0869565	0.178571	0.12	0.65	1	0.966667	0.285714	0.1	0.111111	0.1	0.45	0.230769	0.277778	0.0625	0.181818	0.545455	0.375	0.25	0.240741	0.3125	0.145161
		30443.2	1	0.666667	1	1	1	1	1	0.35	0.5625	1	1	1	1	1	1	1	1	0.5	0.5625	1	1	0	1	0.307692	0.162162	0.0714286	0.0869565	0.178571	0.12	0.65	1	0.966667	0.285714	0.1	0.111111	0.1	0.45	0.230769	0.277778	0.0625	0.181818	0.545455	0.375	0.25	0.240741	0.3125	0.145161
		30529.7	1	0.666667	1	1	1	1	1	0.35	0.5625	1	1	1	1	1	1	1	1	0.5	0.5625	1	1	0	1	0.307692	0.162162	0.0714286	0.0869565	0.178571	0.12	0.65	1	0.966667	0.285714	0.1	0.111111	0.1	0.45	0.230769	0.277778	0.0625	0.181818	0.545455	0.375	0.25	0.240741	0.3125	0.145161
		30616.2	1	0.666667	1	1	1	1	1	0.35	0.5625	1	1	1	1	1	1	1	1	0.5	0.5625	1	1	0	1	0.307692	0.162162	0.0714286	0.0869565	0.178571	0.12	0.65	1	0.966667	0.285714	0.1	0.111111	0.1	0.45	0.230769	0.277778	0.0625	0.181818	0.545455	0.375	0.25	0.240741	0.3125	0.145161
[truncated: 3,651 more rows]
[truncated: 7 more columns]

## Sheet: Sheet4
Figure 5c
	Language	ground truth # processes	# correct predictions	# spurious predictions	lexicon accuracy
	Lumasaaba	3	3	0	1
	Somali	6	4	1	0.733333
	Kera	4	0	4	0.538462
	North Saami	3	3	0	1
[truncated: 11 more rows]

[truncated: 4 more sheets: Sheet3, Sheet7, Sheet5, Sheet6]
